# Supplementary material for: A second generation genetic map for rainbow trout (Oncorhynchus mykiss)
Source: BMC Genet. 2008 Nov 19;9:74. doi: 10.1186/1471-2156-9-74 (PMC2605456; doi:10.1186/1471-2156-9-74)
Supplement: Additional file 1 — Marker and Mapping Information. Additional Files are included as numbered spreadsheets in a MS Excel file: 1 Marker PCR Information (PCR primers, conditions, etc...) 2 ESTs – Comparative Assignments (identification of homologs of OMM5000 markers, developed from ESTs, in the zebrafish, medaka, tetraodon, and fugu genomes) 3 ESTs – BLASTx Annotation (Functional annotation for EST markers assigned through blastx of the GenBank nr database) 4 ESTs – RTGI and Unigene (Identification of Rainbow Trout Gene Index and Unigene Assemblies for which EST markers belong) 5 Comparative Info – BACs (Comparative information for OMM3000 markers derived from BACs containing genes of interest) 6 Inf Mei and Allele#s (informative meiosis and number of alleles for markers screened on the NCCCWA reference families) 7 Markers for Map Integration (Markers used to integrate NCCCWA linkage groups and the rainbow trout cytogenetic map) 8 Linkage Group Translation (identifying names of common linkage groups between published rainbow trout genetic maps) 9 Chromosome Info (Linkage analysis information broken down by chromosome) 10 2pt Info for loci informative but not mapped (Reporting loci which were informative in the NCCCWA reference families but not able to be placed on the map) 11 Maps (Genetic map data which can be used to recreate map figues in MapChart) [file 1471-2156-9-74-S1.xls]

## Sheet: 1 Marker PCR Information
LOCUS NAME	Annealing Temperature	[MgCl2]	GENBANK ACCESSION NUMBER	FORWARD PRIMER SEQ	REVERSE PRIMER SEQ
BG935488	58	2.0mM	BG935488	TGACCCCACCAAGTTTTTCT	GTTTAAACACAGTAAGCCCATCTATTG
BHMS117B	56	2.0mM	AF257048	TTCCCCTCTGATCCCAAG	TGTTCTCTACACAGTTGCC
BHMS176	54	2.0mM	AF256672	GACTTGGAGACTCTTTGG	GAGAGGGAGATAGCATCG
BHMS184A	56	2.0mM	AF257049	TGAGTCACACCTGTCACG	GTGATGATGATTAAAGCCAG
BHMS206	54	1.5mM	AF256680	CCAAATAACTGACAAGTGAG	CAGAGGTTGATAATGGGG
BHMS252	58	2.0mM	AF256686	TAGATGAGATCAGGGCAG	CATGTGGAGAAACATTCAC
BHMS267	58	2.0mM	AF256688	CACTAATGCACAGTGTCAG	TGTGGTCGCATAAATGGC
BHMS281	54	1.5mM	AF256694	GCACACCTCAGCTCCTC	TTCCCCTGCCACCTAGC
BHMS373	54	2.0mM	AF256705	AATAAGAGGGCAGTGGAG	TGCACCAGAGAGAGTAGC
BHMS411	54	1.5mM	AF256761	CCAAGAGAAGATTAGTCATC	CTCATCTGGGACAGGAAG
BHMS426	54	2.0mM	AF256726	TTAAGACACAGAGCGTGC	TCCACTCATCAGGCTTAG
BHMS429	54	2.0mM	AF256719	CCCCTGTCAAACGTCTTC	AGCACACTGGATTCAAGG
BHMS431	54	2.0mM	AF256720	GCAGTCAGTGGGTTTTAG	TTGGCTTCCATTCGCAGC
BHMS448	52	2.0mM	AF256721	TAATACTGAGCTGGTCTG	GCTGTTTAACACTAGGAG
BHMS7-005	58	2.0mM	AF256725	CAGATGGATGGACAGAAG	GAATTGAGCACAACCATTG
BX073867	58	2.0mM	BX073867	GGTAATGCAATTTCCCAAGCC	ATGACATAGATGGAAAGAAAACGG
BX073974	58	2.0mM	BX073974	TGTACGGAAAGATGGGCTCC	CTCGAAGTCACCCAAACAGC
BX075138	58	2.0mM	BX075138	TTGCTTCCTACGGTGAGGG	CTTTACACTCCCTTCGTTACCG
BX075694	58	2.0mM	BX075694	GAGGTTTGGAACTCTCAAATTGG	ATGTTGGTGTTAAAGGCCAGG
BX076085	58	2.0mM	BX076085	AAGACAGGAGATGAAGACACCG	ATATGTCGTGGGAAACATGTAGG
BX076758	58	2.0mM	BX076758	GTTCAGAGTGTTGGACCTGGG	GTGCTGCTGTTGAAAGTATAATGG
BX077780	58	2.0mM	BX077780	CGGTCTAGATACGCAGATACACC	ACTTGTTGAACTCTGACAGCTCG
BX079985	58	2.0mM	BX079985	TCCACACAACTGAAGATGGAGC	GCGTTTCTGGTTGTTGGTGC
BX080510	58	2.0mM	BX080510	TTTTCACTGTTTGGAAGGGGC	GATAATGGTAACAAAGGAAGTGCC
BX082639	58	2.0mM	BX082639	TGTCCTCCTCTCAAACTAAATGC	TCATTGCATTTATTGGTTTGGC
BX087219	58	2.0mM	BX087219	CCCAACAGATGTAGGATTTCTGG	AAGCCATGTAAACCAAGGGG
BX087664	58	2.0mM	BX087664	ATAGCCAGAGGGAAGCCTGC	GCATCTCCAGCAGTCATTTGG
BX296674	58	2.0mM	BX296674	AAAGAGACTCCACAACACGATAGC	CATCAAACAGCTCAAAATGAAGC
BX298853	58	2.0mM	BX298853	AAAAGATCAGCCGCAAGCC	GGGTGCTGTAATTAAATCGGC
BX302949	58	2.0mM	BX302949	ACACCTCTACGACATGGAGGC	GTGTGTCTGCTGGTTAATTCCC
BX303525	58	2.0mM	BX303525	CTGAAGGAGAAACCCTACATGC	AAGAAACTGAATGGCGTAAAGG
BX303903	58	2.0mM	BX303903	GATATCAGGAAAGATGGTGAGCG	GTGTCACTATATCCCAGAAAAGGC
BX308436	58	2.0mM	BX308436	TGATGAACGCCACTGTAGTATGG	GCACAGACCTGTCCAAATGG
BX310634	58	2.0mM	BX310634	GATCTTAGTTCTGCACCTACGGG	GAACATACACAATGGGGTCAGG
BX311224	58	2.0mM	BX311224	CCGTGTGAAACCTGCATCC	CCTTGGAATGCTTACCCTACC
BX312128	58	2.0mM	BX312128	GTGTCACTGTTCACAGGGGC	CTTCCTCCTCAGTGAAGACAGC
BX313739	58	2.0mM	BX313739	CATGGAGTGTAAGGCAGGGC	CGACAGATCAGCATCGCTGC
BX319411	58	2.0mM	BX319411	GCTGTGGCCCTCTGTCATACC	GACATCAACGTGACACCAGGC
BX321659	58	2.0mM	BX321659	AAAGCTTGACTCTGCCTCTGC	TGTACCCTTTCTGAAAGGTCTGG
BX856652	58	2.0mM	BX856652	GTGACCACACACAAATTCTCGC	CCAGGGGATATTGCTGTGCC
BX857349	58	2.0mM	BX857349	ATAGTTGTTTGTGTTGCCGTCG	TCGTCACAAAGTCAACTGGACC
BX859491	58	2.0mM	BX859491	AGAGCTTTACCTCGCTTGTCG	TATGTCTTCAATGTCTGGCTCG
BX860095	58	2.0mM	BX860095	AGGCTGCGTGTAAGAGCTCC	CAAAAGTCATGAGGACCGCC
BX860240	58	2.0mM	BX860240	ACTTGACCTATGAGGCTTAACCC	CAGCTTGTGACTGTTGATGTCC
BX861121	58	2.0mM	BX861121	CCTTCATCAAGGATGCAGCC	TATGTTTCCCAGTACATACCGGG
BX861315	58	2.0mM	BX861315	GGTCTGCAAGAGTGTCAATGC	GTGTATTGACCAGCAAGGCAG
BX863380	58	2.0mM	BX863380	GTGACCCCAAACTGAACGG	CGATCTCATTATCCGTCAGGG
BX863453	58	2.0mM	BX863453	CGCAGTTACACCTTCCCTGC	TGGCCTTCCTCCATTTTAGC
BX863758	58	2.0mM	BX863758	TGATACAACCCTGCCACCG	TTGAAAGTGTGGGTGGTGCC
BX864000	58	2.0mM	BX864000	GCTGGACTCCTCTAGCATTAGGC	GGACCATGAGGAGATTCGGG
BX865962	58	2.0mM	BX865962	TTGATTCTGCTCAGGAGAACG	GTCCACGTCGAAACAACTGG
BX866010	58	2.0mM	BX866010	CCAGAGACAAACACACTCACGC	CTGTAGGCCACCACTACATTGG
BX866899	58	2.0mM	BX866899	TGCAAGACTTCTAAGGAGCAGC	AACAAACTCTCCCTGCCTTACC
BX866902	58	2.0mM	BX866902	GTTAAACTGGGAAGCATGTAGC	GTTCAGTTGTTAGCTCTGAATGTG
BX867151	58	2.0mM	BX867151	CTGTCTGCCATGCTGTTGC	CCAGCCACCACATGAAAGG
BX867287	58	2.0mM	BX867287	GGACTAAACAAGAGCACCAAGG	CCTTCCAAATGATATCTCCGC
BX867838	58	2.0mM	BX867838	GACCTCTCCATCAAGAGCCC	GGTGGATGTGGTATGTGTTGC
BX868221	58	2.0mM	BX868221	TCTAGGGTTCTGATTACTGCGC	ACGTAAATGTATCCTCCTCAAGC
BX870052	58	2.0mM	BX870052	CAGATGAAATTGATCCAGATGACG	GGAAGGGGATGATGTGATTGG
BX870682	58	2.0mM	BX870682	GTGAAGGACCGGATGAGTGG	TCAGGCTCCAGGCTCTTGC
BX871195	58	2.0mM	BX871195	TCTGTTTCCGATTCCTGAGG	CTGGAGAATAAGAAGCATGACAAC
BX873238	58	2.0mM	BX873238	CCTGTGTAGGTAGGTGACGTGC	CCTGAAGGGTTCTTCCTCGG
BX873441	58	2.0mM	BX873441	GAAGAGTTCCGGTCCATCGG	CGTGCATGTAATTCAGCCTGC
BX873975	58	2.0mM	BX873975	GAAGTGCTGTGAGCATACTAGCC	CTTCAATCTGAGAAGTTGTTCCC
BX881655	58	2.0mM	BX881655	AGAAAGACCTGGCAAGGACC	CCTCTGGCACAAACTCCAGC
BX883807	58	2.0mM	BX883807	GCCCTCTGTCATACCTAGAGACC	CAGTAGTGACATCAACGTGACACC
BX885263	58	2.0mM	BX885263	TGATGCACGTTAGCATGAAGG	CGTGTGTGTTGGGTGAGATGG
BX885490	58	2.0mM	BX885490	AAGACAGCCAACCACTGATACC	GATGATTGAATGGTAGCCAACC
BX887563	58	2.0mM	BX887563	TGTGTGTGTAAAGAATTGATGCC	GCTAGTGTAGCAGCACAACCC
BX888097	58	2.0mM	BX888097	TGAAACCCCTGTTCCAGCC	TCTCTGTATCTATCCCTGTCCCC
BX889738	58	2.0mM	BX889738	GCCTGGCTAATTCTACTGTTATGG	CAAACAATGAACCATGAAGTGC
BX890355	58	2.0mM	BX890355	ACTGAGAACACTTCAGCCAAGG	ACCCACTAGCTGCTACATTATGG
BX910798	58	2.0mM	BX910798	GCACCAGCTCTCACGAAAGC	CAGCCATAGGAAAACTATGACTGG
BX913059	58	2.0mM	BX913059	GCATCATCAGTGTAGAGCAGTCC	CTCTGAGGTGTAGCTCTCTGTGC
CA036828	58	2.0mM	CA036828	GGACTGACAAGGGGTCACAC	GTTTACATTCCAACTGCCAACTCA
CA036913	58	2.0mM	CA036913	TCTGTTGGTGCTGGAACATC	GTTTCACCCCAGAGCCAGTATC
CA038562	58	2.0mM	CA038562	TAGTGGCTCCATCCATTGGT	GTTTCATTGGCTTTCCAGAGGTC
CA039543	58	2.0mM	CA039543	CACACAAGATTGGATTGAGCTT	GTTTCTCCCTTGTTTTTCCCCAAT
CA039983	58	2.0mM	CA039983	GCGGCCCTTAGTGTAATCAA	GTTTCTCGCCAGTCACTCTTCAA
CA040282	58	2.0mM	CA040282	TGCAAGTAAAGGCAGGGTTT	GTTTGTGGTAGGATTGGGGTTCCT
CA040580	58	2.0mM	CA040580	TCAATGGGGAACAATAACAACA	GTTTGGTCTGTTCCCCTCTGTTT
CA041953	58	2.0mM	CA041953	TCACAGTCGCAGGAGGTAAG	GTTTTGACCCAGAGACAGATGACCT
CA042465	58	2.0mM	CA042465	CAGGAAAAGCCCATTGAGAC	GTTTCATTGTTTCATAACGCACCA
CA042613	58	2.0mM	CA042613	GCCAAGTGTCTTCCTGTGAAA	GTTTCAGTCCACCTCGGAAAATC
CA044002	58	2.0mM	CA044002	TTCTTGAGATGCCACACCTG	GTTTGTTGTTCCCATGTTTCACGA
CA045965	58	2.0mM	CA045965	GCCCATCTGCAACTGTCTTT	GTTTCATGTCTCCGCCCTAACAAT
CA047146	58	2.0mM	CA047146	AACAGAGATGGAAACCAGCA	GTTTCCCAATCTAGCAGGGGAAAT
CA047220	58	2.0mM	CA047220	AGCGTTTACGTCGAATCCAA	GTTTCTCATGGAGGGTGGAAGTGT
CA047718	58	2.0mM	CA047718	ATTTACCGCCTGGTGATGTC	GTTTGCAAAGCCCTCATGTTGATT
CA047944	58	2.0mM	CA047944	GCCGCCCAGATTATCAGTAA	GTTTGTTTCCAAACCAAAAACTGAA
CA048282	58	2.0mM	CA048282	GGATGGGGAAGGGTAGGTAA	GTTTCTTCAGCTTCCTGGGTTTTG
CA048687	58	2.0mM	CA048687	CAGAGACAGAGGGTCAGCCTA	GTTTCCCATCATCGTAGTCCACA
CA048828	58	2.0mM	CA048828	GAGGGCTTCCCATACAACAA	GTTTAAGCGGTGAGTTGACGAGAG
CA048946	58	2.0mM	CA048946	AACAGGGAGCAGAGCAGAAA	GTTTCATTTGCAGTCGGGCTACTA
CA049969	58	2.0mM	CA049969	CATTAATTGGCATGGACCTG	GTTTGTGAAAATGTTGGTAGAATGC
CA050075	58	2.0mM	CA050075	CCGCTTGCTTAGTGGTTTTG	GTTTAAATGAAGTCCACCTGTGTGC
CA050122	58	2.0mM	CA050122	TCCAAGGCGTTCATGTGTTA	GTTTCCCAGTCTCCCTCTGCTTAG
CA050169	58	2.0mM	CA050169	TGTGGATGAAGGTGCTGCTA	GTTTCTCTGAGTGGGACGAAGGAC
CA050376	58	2.0mM	CA050376	AGAGAACCATGAGGGGGAAC	GTTTCTTTCTGATGTGGGATGGA
CA053293	54	1.5mM	CA053293	TCTCATGGTGAGCAACAAACA	GTTTACTCTGGGGCATTCATTCAG
CA054538	58	2.0mM	CA054538	AGCTACTGGTCCCCAAACCT	GTTTAAGGTGGACTTGGCTTGATG
CA054565	58	2.0mM	CA054565	TCTGTGGTTCCCGATCTTTC	GTTTCAACATTTGCCTAGCCCAGA
CA054957	58	2.0mM	CA054957	GGGTCATTTGGGACACAGTT	GTTTGGAGACAACGAGGAGAGTCG
CA054978	58	2.0mM	CA054978	ACACAACCCAGACACCAACA	GTTTTCTGCCCTTCCTGTCCTAA
CA055301	58	2.0mM	CA055301	AGAACCAAGGGTACCGATCC	GTTTGGGAAATGGGTGGTAAGAAAA
CA055420	58	2.0mM	CA055420	AGGCAGTATTTGGCGACATC	GTTTGCTGCTTCCCTTATGTCCTG
CA055873	58	2.0mM	CA055873	GCACAGAGCTGGGTTCAGTA	GTTTGTGTTTGGGAGACTGGTCA
CA055905	58	2.0mM	CA055905	CCAGACAGACTGATGCTGCT	GTTTGGCGATGTTTCTCACCTTTT
CA056586	58	2.0mM	CA056586	GCCTACATCGCACACCATAA	GTTTCCACTCATTCTCGCTTTTCA
CA057681	58	2.0mM	CA057681	CTATTGCTCCCCGATGTTGT	GTTTCCATCCAGGCTTCTTATTTCA
CA057916	58	2.0mM	CA057916	CACACACCCATTCACCCTTT	GTTTAAATCAGTCATGTGGTTTAGGG
CA057924	58	2.0mM	CA057924	CACATTTTGCTGCTGTTGAGA	GTTTGCCTCATTCATACCCACAGG
CA058000	58	2.0mM	CA058000	CAAACTCCGCGTCCTCTCTA	GTTTGACCCTTCCCCCATTAGTGT
CA058128	58	2.0mM	CA058128	GCACTGTATTTTGGTCTCCACA	GTTTCTGTTTCCCATCTTCATTGC
CA058358	58	2.0mM	CA058358	ATGGCATCAATCACATGGAA	GTTTGTTCTTACCCTCACCAACG
CA058557	52	2.0mM	CA058557	TCCAACACCACAATCTTCAAGT	GTTTGTCGTTTCGGGTGTAAATG
CA058580	58	2.0mM	CA058580	ATAACATGCAAGCGGTTTCC	GTTTGCTGGAAGTGTTGAGTTGC
CA058586	58	2.0mM	CA058586	CCACACAAGTTTGGACTGGA	GTTTGGGGTGAATTGTCCCTTCTT
CA058902	64	1.5mM	CA058902	CCAGCCAGAGAGGAACAGAC	GTTTGATAGCCCATCACACCAACC
CA059136	62	1.5mM	CA059136	AGGGTAGTGAGAAAGCAGCAA	GTTTAACTGGCTGGCCATAGG
CA059521	58	2.0mM	CA059521	GGCGTCAAGTCTGTCACTCA	GTTTCGATAACGTGACCAATGCAC
CA061021	58	2.0mM	CA061021	TCACAACAAGAAGTCCCAGATG	GTTTCCTCCCTGACACTCTCGT
CA061261	58	2.0mM	CA061261	GGAGTTATCAGGTGGGCAAA	GTTTGCGGAGACCGTTTGGTATTA
CA061915	58	2.0mM	CA061915	GCTTGGACAGACTTGGACCT	GTTTGGGCCTTCTTGATTTCATC
CA062068	58	2.0mM	CA062068	TCATCAAGGCTTTGTTGCAG	GTTTGTGCCAAATTATTGGCCGTA
CA062182	58	2.0mM	CA062182	CATGAACATCGAGCAGGCT	GTTTAGCTCATTTCTCCACGTTTGA
CA062377	58	2.0mM	CA062377	CAACAAAAAGAGGCAATGGTT	GTTTGGACCATCTCAATGATGCAG
CA062621	58	2.0mM	CA062621	TTAAAACTCCTGCCCTGTGG	GTTTCTTCCAAGGCTTGATGTCC
CA062844	58	2.0mM	CA062844	TGACACTGTGGCCTGTCTCT	GTTTGAGTTCTGGGTTATTTATTCACA
CA063211	56	1.5mM	CA063211	ACCTCCTGCTCCAGTCACAG	GTTTATTGGGGGAGAAGGTCAGAG
CA341677	58	2.0mM	CA341677	CAGACTCCTAAACGGAATAATGC	CACTTGAGTCAAGCATGATTATCC
CA345149	58	2.0mM	CA345149	ACCACCTCAGAGTGTCTTTCTCC	GACTTGACATACAAACGACGTGG
CA346402	58	2.0mM	CA346402	AAGACCAGAGGTTCATCTTCCC	AGAGCTGCTATATTCCCTGACG
CA350064	58	2.0mM	CA350064	GACCTGGTTTCGGTGTCAGAGC	CCACTGTGAAGTTAGGTGTTCCC
CA357130	58	2.0mM	CA357130	CATGTTATACAGCAATAACCTTGG	TTGTCACTGAACAAAATGTGACG
CA358173	54	1.5mM	CA358173	AACAGAACGCCCTCCTCACC	CGCCACTACGACCAACGC
CA358745	62	1.5mM	CA358745	CCCCGATGCTTTCTTCATGG	GTGATGCAGTGGGATGGGG
CA359407	58	2.0mM	CA359407	AATAGAAGCCACCAATCTGTGG	TGCGACTTGCTTGGATTGC
CA359625	60	1.5mM	CA359625	CAAAAGAGAGACTCCTGGACTCC	TCTGTATCAACTTTCATCCAGGG
CA360638	58	2.0mM	CA360638	CATTACGGGAGTCAGAGTGTGG	CCAGACACCTCAACGATGGC
CA361411	58	2.0mM	CA361411	ATCTCCCATACCTGTTCAGTTGG	GCTTAGGGTTGGAAGAATGGC
CA361991	58	2.0mM	CA361991	TGTGGTTACATGTGGTCTGCC	GTAGCCTATTGAATCCCAGCC
CA364516	58	2.0mM	CA364516	GACAAAACCAAAACAGTCATTCC	AGTGATCCGTTGAGTGAGAACC
CA365390	58	2.0mM	CA365390	CAACCTGCCACTGATAAAATAGC	TCAGCAGTACATCCTGTTGTTCC
CA366526	58	2.0mM	CA366526	CAGAAGAAAGCCAGTTGCAGAG	TGAAGTAGCTACAGCAGTTTCC
CA367675	58	2.0mM	CA367675	ACATCGTCTCTGCCCTCAGC	CGTACACATTTGTACACGACCG
CA368402	54	1.5mM	CA368402	TGACCACTGTCAGGACACCG	GCACTTCTGCTGATGGTCTGG
CA368462	58	2.0mM	CA368462	CGACAGACTCAGACCACTGTCC	CCACGGAATCACCTGACTCC
CA371653	58	2.0mM	CA371653	CGACTGCTACCTGGTTGCTAG	GGACAAGGAGCAGGATCAGG
CA372906	58	2.0mM	CA372906	AAAGGTTTTAATCTGGTTGGGC	TGCTTCCTCTTTGACATGCG
CA376300	58	2.0mM	CA376300	TTAAGCACTAAGGGGAAGACGG	TGGGGTGGAAGCAAAGAGC
CA378164	58	2.0mM	CA378164	GAACGGGGTGTCGTAGATGG	CCCTGACCTGTCCTCTTTGG
CA380082	58	2.0mM	CA380082	TCCTACACTGAGGTGTGTGGG	CTCAGAACTTCTCCTGTGAGGG
CA383830	58	2.0mM	CA383830	GCCTCACCTACACTGTGGAAGC	CCATCAGGAATCCCCTCTCC
CA767838	58	2.0mM	CA767838	GCAGGGAGAGATCGAGAACA	GTTTTTGACTGCTGGCTGATG
CB497405	58	2.0mM	CB497405	GACATACTGACACAGGGTTCACG	GACACAGGATTTGATTTGGCTC
CB504868	58	2.0mM	CB504868	ATCTGAGCCATGCGAGAGAC	GTTTGAACGTGCAGCTGGTGTAAA
CB506777	58	2.0mM	CB506777	ATTGTGCTCCAGCCAGAAAG	GTTTACGCATCGAAATGGGTTAAA
CB507783	58	2.0mM	CB507783	TGAATGTCGTCTGGAAGTCG	GTTTATCCCAAACTGGTCCTCAAA
CB508195	58	2.0mM	CB508195	TTCATGTCCTGTCCGTTTCA	GTTTCATTTTAAAGGCTTGCATCC
CB512797	58	2.0mM	CB512797	GGACGAAGGACCACTCCAAT	GTTTGGGGGTGCTGAGGAGTATTT
CB514761	58	2.0mM	CB514761	CTGTCCTTGGGCACATTTTT	GTTTACAGCTCTGGTTCCGACA
CB515126	58	2.0mM	CB515126	TCTGCACCTGTGATGGATTC	GTTTAAGAAGGGTCGTGAGGAGGT
CB517654	58	2.0mM	CB517654	TCCTCCAAACTGACCCATTC	GTTTCTGGGAAACTAGCCGTCATC
CB517710	58	2.0mM	CB517710	GGATATTGTTGGCGCTCTGT	GTTTCCATTCTCCCATCCTTCCTT
CB517778	58	2.0mM	CB517778	CCCAGCTGAGGCTCTTTATG	GTTTCCTCCACATGTTCGTCA
CB518113	58	2.0mM	CB518113	TTGAGGACATAAAACTTAAAAATGTG	GTTTGGTTCTTGAATGCCTATTGA
CB518122	58	2.0mM	CB518122	AATACTGCCACCAGCTCCAC	GTTTCATTTTCTCTGCCCATTTC
CR363293	58	2.0mM	CR363293	TCCGCAACAAGTACGCTGG	TTCTCTTCTGGCAACTTCAGACC
CR365462	58	2.0mM	CR365462	CGTGAGAACTGACTGAAAACTGC	TTACAGAACTGTCCCACACGC
CR366058	54	1.5mM	CR366058	GCAGTCATTGTCCTAAGCAATGG	ACCAATGACCAGAGCAACTGG
CR371139	54	1.5mM	CR371139	ACGACATTCTAACAGCTGAGCC	TCCTGACTGCTGTCTCAAGTCC
CR372971	52	1.5mM	CR372971	CAGCTCTCACTCAGCTCAGAACC	ACATGGCGTCCACAAACTCC
CR373404	58	2.0mM	CR373404	CTAGTTGTCTTCCCTTTCTCTGG	TGGATGCAAGTAAAGGCAGG
CR374305	54	1.5mM	CR374305	CTTCTGCAGTATGAACCAACACC	GAGGTGCTTGTACAAAGAAGCC
CR374716	58	2.0mM	CR374716	ATGGGACAGAACATCTTCCAGG	CATGGCAATAGGCAGTCTGG
CR375500	58	2.0mM	CR375500	CACTGACGAAGTCCAAGTGTACC	GCGGAGTGCAGCTTTTAGTCC
GH1(INRA)	58	2.0mM		TGACTAAGTGTTAATGCCATAGG	TGATGACTGAACGAATTAGGG
MHC1	58	2.0mM		GGAGAGCTGCCCAGATGACTT	CAATTACCACAAGCCCGCTC
Ogo1UW	56	1.5mM	AF007827	GATCTGGGCCTAAGGGAAAC	ACTAGCGGTTGGAGAACCC
Ogo2	58	1.5mM	AF009794	acatcgcacaccataagcat	tcgttcctgt ttacgtccac t
Omi66TUF	62	1.5mM	AB105838	AGTTCATCGTCTCAGCTCTGC	CTGCCAAGTCTCATATCACACC
OMM1000	58	2.0mM	AF346664	GACCACCAGCTCTTTCAATTA	GCAAACTGGGTTTTAGATCAG
OMM1001	58	2.0mM	AF346665	GGTCGGCTGTCGTAATTGGTT	GTCTGATGAGTTGCGGACCAC
OMM1002	58	2.0mM	AF346666	ATTCAGAATGCCAGATCGTC	CATCAGTATCATCATCATCGC
OMM1003	58	2.0mM	BV722062	GTTTTCCTGGTTCACAAC	CCCTTAACTGACGCTAT
OMM1004	64	1.5mM	AF375008	CAACCAGATAACAACAGCC	CCTAACCCTAAGTCTTAACCA
OMM1005	58	2.0mM	AF346667	CCCAAAGCTCATGTCATC	CGGAAGAGTTCGAGTTCAT
OMM1006	58	2.0mM	AF346668	TATACTCTGCAGCACCTTG	CAGGAGGAATTATAGAACCAG
OMM1007	58	2.0mM	AF346669	CATAGTTTTCCTGGTTCAC	CCCTTAACTGACGCTATT
OMM1008	58	2.0mM	AF346670	GATCCTTTGGGAGATTAACAG	CACCACAGTTGCTACTGCC
OMM1009	58	2.0mM	AF346671	ACTGGAATCCAATAACAACCC	CGGAGGTTTGATGAGTCATT
OMM1012	60	2.0mM	AF346673	TGCACTTCCGCTTCT	ATAGGACAGGGTAATGGG
OMM1013	58	2.0mM	AF346674	GAGGGAGCCAGAGATATTGAG	GGTCCTCCATCGATTCAAA
OMM1014	62	1.5mM	BV722063	GAAAACACAACATCCTCGAGC	CAGTCTTCAGAGGGCATGTC
OMM1015	58	2.0mM	AF346675	GACAAATTCACCCTCTTATG	CATGAGAACTGTTGCCA
OMM1016A	60	2.0mM	AF346676	CTCAGAGCCTCTCAGTCTTA	CGGATGAGGGATATGTC
OMM1016B	58	2.0mM	AF346676	AGCGAGCGAGCGAAAGA	CATGTCACGGCTGAGATACA
OMM1017	62	1.5mM	AF375009	GCCATTTCCGTTCCAATTT	AAGGTCAGAGAGGTAGCCAAG
OMM1018	60	2.0mM	AF346677	CGAGGGTCTGTCTAACGGGTGG	TCTGCACCTTCACACTAGCGCTCA
OMM1019	58	2.0mM	AF346678	CCAGCAGTAAACCTTAGGTG	GTCAAAGGAGACGTAGAGCTT
OMM1020	58	2.0mM	AF346679	CCTGTGAGTGTTAATTCGACCTGT	GGTCTTACCTCAACATCGGTGA
OMM1021	62	2.0mM	AF346680	GTAACGACCCTTGACCCGGAACTA	CAGATCCTTCTAACGCGCAGACA
OMM1023	62	2.0mM	AF346681	TTAGAGAGCGGGGACAGACAACAC	GAGGGGGTTTTGCTTTGTCACTTT
OMM1025	58	2.0mM	AF346682	CGCCATTGTAGTCTCGTC	AGTCCGCTATGTTGTTATGTC
OMM1026	58	2.0mM	AF346683	GGCATCAATATGGACTT	TCAGTCAAAAGGGTGTAG
OMM1028	68	2.0mM	AF375010	GCTGTGAGTCTGACCCGTGCTG	ACCAATCCAGAGCCGACAGATACA
OMM1029	72	1.5mM	AF375011	GCTGAAAGGTCACGCTATGTT	CGCTCACTCTTCTGGTCGTA
OMM1030	52	2.0mM	AF375012	ACAAGAACAGATGGGTAAG	CTCTACCTCCATCATTTACTC
OMM1032	60	2.0mM	AF352737	GCGAGGAAGAGAAAGTAGTAG	CCCATCTTCTCTCTGATTATG
OMM1033	58	2.0mM	AF375013	CAGGGGCAGAACGACAAATA	ATAAATCAGCCTGCCGTCTGT
OMM1034	64	1.5mM	AF346684	ACCCCCGCCCAGTCGTCTCTCT	TTGGGGGTGTCTTGCTAATTGCCT
OMM1035	60	2.0mM	AF346685	CTGCTGCTGAGAGATGTGTTT	CGCCTCATTTCAACTACTGT
OMM1036	60	2.0mM	AF346686	TGTAGCAGGTGAGAATACCCA	CACCATCTCCATCCTAGGC
OMM1037	66	2.0mM	AF346687	GCGACTGGATTTAATACTGC	TCCTCTGACTGCCATTACATC
OMM1038	58	1.5mM	AF346688	GCCTGTCTGTAACCTTGA	TTGGCTTGTGGTGACAT
OMM1039	56	2.0mM	AF346689	GGGGTAGGAGTAGACTAGACA	ATCTTTCCCTCCTTGCAC
OMM1040	62	2.0mM	AF346690	TGATGTACGAAGGGCTAT	GCCGTACAGAACCAATA
OMM1041	66	1.5mM	AF375014	TGATACCCTCCTGTTGTCACT	TGAAGCACCATGTGAGCTAT
OMM1042	62	2.0mM	BV722064	GCCTGCCTCTCTGCTAGTAGTCA	TAGCCTACTCAGCAGTGAGAGGTATAG
OMM1044	60	2.0mM	AF346691	GGGGATATGTGGTGGGTTGT	GTGGGGACACACAGTTCAGTC
OMM1045	60	2.0mM	AF346692	TTGCCTGTGATGACTGGACTCTAT	GCAGGTGTCTCCATAACAACGA
OMM1046	60	2.0mM	AF346693	CAGGCACTATAATGGCAC	GCCCACGAGTTACAAGA
OMM1047	64	1.5mM	AF375015	CTGTTGGTTAAGGCTTGTAAG	GAGTGATTTACCTGGGACTGT
OMM1050	60	2.0mM	AF346694	TGTCTGGGATGGCACTATCTTC	AGCTGTAACATTTCAGGGATCATC
OMM1051	58	2.0mM	AF346695	CCTACAGTAGGGATTAACAGC	CATGCCCACACATTACTAC
OMM1053	56	2.0mM	AF352738	GACTGACACGGGTATTGAA	TATGTATATACCCAGCGTGTG
OMM1054	60	2.0mM	AF352739	AGGCCTTATCTATCTGAC	ACACATCAGCTACCGTG
OMM1055	58	2.0mM	AF352740	GGCCCAAAGTCTTTAGTGTTG	GCCCAGCTTACTCTCATTACC
OMM1056	60	2.0mM	BV722065	TGTTTGTGCAGCGTA	GATGGCACAAGAATACAC
OMM1057	64	2.0mM	AF375016	CCCTAATCCCTTTATAGACGC	ACCAGTATGGGGATGAGGTAG
OMM1058	60	2.0mM	AF352741	GAATGGTGGGATTATGAG	CCAATGAGAAGCGTTAC
OMM1059	58	2.0mM	AF352742	CGCCAGATGATTAAACGA	GGGCTATTCACACGTTCA
OMM1060	58	2.0mM	AF346696	ACAGTGAACACAGTCATGTCAACG	GGGACAAGGCTGCACAATC
OMM1062	64	2mM	BV722066	GGCTACGTCACCTACACA	CCCATAAACTGTCATTGGT
OMM1064	54	2.5mM	AF352744	AGAATGCTACTGGTGGCTGTATTGTGA	TCTGAAAGACAGGTGGATGGTTCC
OMM1066	58	2.0mM	AF346697	CAGAGTAAGTGAGTGGCATTAG	GGATGCGTCCTAAGTATTGA
OMM1067	64	2.0mM	AF375017	TGACAGCGAGGTAGAGAGACTAGG	TATCGCTCTCTTCCTCTCGGT
OMM1068	58	2.0mM	AF346698	CGCTGACAGATGGTCGAAA	TCTTGAGGAAAGGACGCTGTT
OMM1069	60	2.0mM	AF375018	ACCCTTGTCTAAATAGGC	AAGGGCAGTGTAAGGT
OMM1070	66	1.5mM	AF375019	GACAGGTTGTGTCGAATGGA	GGTGGGATTCAGTGTGTTAAAC
OMM1072	58	2.0mM	BV722067	GCTCACTGACAGGGATGTAAA	ATAGCAGGGTCAGGACTGTT
OMM1073	58	2.0mM	AF352745	CATATGTCAAGGTGCTGTGCTCCA	CTATCAGTGCAGCAGGTCTTCATGATC
OMM1074	64	1.5mM	BV722068	GACTGGGCATGTTCTACCATATCT	TCATCTTGGTTTCGCCTGT
OMM1075	58	2.0mM	AF352746	ACGCAACCAGACAGGTAAGAA	GCGCTGACAAGAAGAACAAC
OMM1076	64	1.5mM	AF352747	AACCCGACACCTAGCGACACCT	CTTACACCATGCCCACGGAAGTTA
OMM1077	58	2.0mM	AF352748	GGCTGACCAGAGAAAGACTAGTTC	TGTTACGGTGTCTGACATGC
OMM1080	58	2.0mM	AF352750	GAGACTGACACGGGTATTGA	GTTATGTTGTCATGCCTAGGG
OMM1081	56	2.0mM	AF352751	CCGTTGTATAACAATGACC	TCTTTACACAGAGGGTTCTAC
OMM1082	58	2.0mM	AF352752	CAAGAGCACTAACGACCATGT	CGCAAGCAAGCTAACACA
OMM1083	58	2.0mM	AF352753	GCCCTGACCAACCTAACACA	TGTCTGACATTCGGTTAGTAGTGG
OMM1084	58	2.0mM	AF352754	CGAGACAAGCAGCCAGATAGAG	CACTGACTGTCTGTCTTGGCTATC
OMM1085	48	1.5mM	AF375020	AGGTTCACTATGTGCCTATCT	AGGTAGGCAATCTGATAGAGA
OMM1086	64	2.0mM	AF352755	GTATGCTTCACAATTGCACTG	CCTGTTCAGCTCAAACTCAC
OMM1087	58	2.0mM	AF352756	GACGCAGAAGTGTTTAGCTCT	TTACTGTCTTCTCGCAGCA
OMM1088	58	2.0mM	AF352757	CTACAGGCCAACACTACAATC	CTATAAAGGGAATAGGCACCT
OMM1089	58	2.0mM	AF352758	GCAGCTCCTGTTTTCTATGTG	CTGAGATGCAGTGCCTTAGAC
OMM1092	56	1.5mM	BV722069	CTCTCACACCCAACACAGCTTACT	TTTGCCTGCACTGTGGGTAAC
OMM1093	58	2.0mM	AF352761	CCGTTATCTGCCAGTTTCACTCTC	CGGCTGCACTGTGAGATAGAGA
OMM1094	60	1.5mM	BV722070	GGCAAAAGGTCGCAAAGT	GAGTGCCTTTTGTAGGGTTCA
OMM1095	58	2.0mM	AF375021	GTAACTTGATTGTGCCATTCTTAGTGC	TTATAGTCAGCATCCTCCAGACGCT
OMM1096	64	1.5mM	AF352762	CTCGCTTTATTGATCATGTTCCTACTG	AGAGATCAGTGGCAGCTTAGGG
OMM1097	64	2.0mM	AF352763	CTAGCCATCCGAACACTG	AGAATAGGGTGCCTGTATCTC
OMM1100	54	1.5mM	AF352764	AGCTTGTCCCTTATCCTT	GCCCATAGTTATGATCC
OMM1101	62	2.0mM	AF352765	CTGCCTCTGATTGAGAACCATATC	CCGTGTCAGATGAATTGGG
OMM1102	64	2.0mM	AF352765	CGGCCTCTGCTCTGATCCAATAT	CTGACTTCAATCTGAGCCGATGAG
OMM1103	60	2.0mM	DQ016994	AAGCAATAGCAGTCAGGTATTCAAGAACAC	TGGGAATCAGTAAAGCTACTGTCC
OMM1104	58	2.0mM	AF352767	AACAGGCCTGATGAGTTTC	CTCTCTGTCTCGCTCCTATTG
OMM1105	62	2.0mM	AF352768	GCACACTGTCTGGGTAAGAGA	GCAGAGCCACACTAAACCA
OMM1106	58	2.0mM	BV722071	GCCTTGCAAAACATCCTACTGG	CAACCTAGCAGATGGCATATCTTG
OMM1107	58	2.0mM	AF375022	ACCTTATCCTGTTGCTGCTAC	ATTGCCAGAGGAAACGTC
OMM1108	58	2.0mM	AF352769	CACAGGTGAGAACATGCCGCTAAT	AGAGCGGGAGCAAATGTGACAGATAGA
OMM1109	62	2.0mM	AF352770	GGCAACAACCACCCAACCAATCTA	TCACAGTCCGTGCAGTCCTCG
OMM1111	58	2.0mM	AF375023	CATACATACAATACATTCACTACGG	CTTCCTATCTACCTATCTATAGTATCTACC
OMM1112	66	1.5mM	AF375024	TGATCTGCCCTGTGAATGTAC	CTTTCTGTCTGCAGTTGGGA
OMM1113	58	2.0mM	AF375025	TGGAATGCCTAGGCCTTTA	GACTGAACCTGGATATTCGCTATC
OMM1116	58	2.0mM	AF352771	GACAAAGACAGAGAGGGACGA	AGCACCAAGATCGAAACTCC
OMM1117	62	2.0mM	AF352771	AAGCCAGAGGGGATAAGATG	GCAATGGGCTCTATGACTGAT
OMM1118	62	2.0mM	AF375026	CACAGAGAGACCAATGGCT	GCCTTTTTCTGTGAGCTAGTG
OMM1120	62	2.0mM	AF352772	TTGAAGACAAGTGAGCGAGAG	TTGGTGTTCCCAGGACAGTAA
OMM1121	62	2.0mM	AF375027	CTGCCAATGTTTGTCTATG	GGCTGTCAATCTGTCTTCTAC
OMM1122	58	2.0mM	AF352773	TACATCACCAGGTCATTGTG	CCTGCTATTGTCACATGCTAC
OMM1124	56	1.5mM	AF375028	GGAGTTTACGAGTAAGATCCC	CTTTAGCTCTCACCCAATCT
OMM1125	64	2.0mM	AF352774	GGAGATTGGGTGAGAGCTAAA	TTCTCATCCCATCTACCATCC
OMM1126	62	1.5mM	BV722072	AATGTCAGTTTGGGGAACAGGTTA	TGTCAGAAAGCAGCGGTTTGT
OMM1127	58	1.5mM	AF375029	GAGCTCATCTGATCGTGAC	GGAGAGATGAGAGGATGTATG
OMM1128	58	1.5mM	AF375030	CCACATCCTAGAACCGTTGA	CAATACACAGCACCAACAACC
OMM1130	58	2.0mM	AF375031	GAGAGATCGAGGAAGAAGATAACA	GCTGCTTCTCTTTTTAGCCAC
OMM1131	62	2.0mM	AF375032	CCCCAAGGACATGCAAAC	GACGAAGGGTAGGGACAAGTT
OMM1133	58	2.0mM	AY039627	CGGACCTCCATTACACTT	CAACCTAACTCTGTGCAAGA
OMM1134	58	2.0mM	AY039628	GAAGTTCATCTCCAGGTCAAACTG	TGCGTAGGTTGATGAATCCTC
OMM1135	58	1.5mM	AF375033	ATGTGAGTGGGTTGAGTGTTG	CCA GCC TAG CAT TTG TCA GT
OMM1136	58	1.5mM	AF375034	AGTTCAGGTCGGTCAGTTTGC	CGC TTG GTG GGA CTC GT
OMM1137	58	2.0mM	AF375035	AGCAGAAAGACAGTGCAGC	GAG AAC TGA GGA TTA ACA CCC
OMM1138	58	2.0mM	AF375035	CTCAAAAACCCAAACATCCG	CAG AGG GGT GAG AGA ATG TTA ATG
OMM1139	58	2.0mM	AF375036	AAGACAGAAGGAAAGCGAGAG	AGG GGA TAC AGC ATT GTT CA
OMM1140	58	2.0mM	AF375037	GCTAGCTAGCTGTCATTTTGGTTCTG	ACA ACG TAG CTC ACT GCC AAT GT
OMM1142	58	2.0mM	AF375038	CATAGGAGCAACACTG	GAG TGA AAG AGG AAT AGA G
OMM1143	58	2.0mM	AF375039	TCCCCACACTTCCTATGA	TGC TGC CCA ACT ACT TGT
OMM1145	62	1.5mM	AF375040	CTCCTTCGGTGAAGTAAACCT	TTC GGT AAG TTC ATG TCG C
OMM1146	58	1.5mM	AF375041	CCGTTCCATGACACCGAT	ACA GAA AGC GTC GGT CCT C
OMM1147	62	2.0mM	AY039629	GCATCAGGCCAGGTAATC	GGGCTAGGGTCAGTCTGTTATAC
OMM1148	58	2.0mM	AY039630	TGGCTTGACTCCTACCCCAGTCTATT	AGAGAAGAGGTGGAAAGAAAGAGTGCG
OMM1149	58	2.0mM	AY039631	GAGCATCTTATCGCCTTC	AGATAGAGTGAGTAGGCCTTG
OMM1150	58	2.0mM	AY039632	CATGGCCACTGTGTGAGTGT	CATTCTGACAGGCTGATAGACTTG
OMM1151	58	2.0mM	AY039633	GTCTCATCAGCCATGCGACTCAAA	TGCCAGGGAATACAGTCTGTAATGACC
OMM1152	58	2.0mM	AY039634	CAGCACAATGCCTGTCCTAGATGT	AACCAATCAGCACCAGTCAGTCC
OMM1153	48	2.0mM	AY039635	TTCTACCTCCTCCTTCTAACT	CCCCATGAATCAGGTT
OMM1154	58	2.0mM	AY039636	GGCTGTGCATTAATTCCAG	TGTGAGAGAAGGAGAAGCTGA
OMM1155	54	1.5mM	AY039637	GCAAATCCGACGACTGGTAATCAC	GGCTCTGTCTCCCTGGTTTACTGTAAT
OMM1156	66	1.5mM	AY039638	GAGACAGACAGACGGACACAA	AGTCCACTGACCAGAGACCAA
OMM1157	58	2.0mM	AY039639	CATGGAGAGGGAAAGAGA	TCTCACACGATGCTGC
OMM1158	58	2.0mM	AY039640	CCCATGACGCTGTAAACC	ATGTGTGCTTAAATCTCACCC
OMM1159	58	2.0mM	AY039641	TCAAAAGAGCAAGAGATAGCGGGTAGA	TTCAGCATCCTTCGGGGTCCTT
OMM1160	58	2.0mM	AY039642	TAAACATGGGCACCAAGTCTG	ATCGGCATTCACGGTGAG
OMM1161	60	2.0mM	AY039643	TTGCGGGTATGTTCATATCAG	AGCCGCTGTGAGTTATCAAA
OMM1162	60	2.0mM	AY039644	GCGAGGGATTGAGGGATTGA	TCTGCACCCTCCTTTTACCCA
OMM1163	58	2.0mM	AY039645	GGCTGAATCATTCAAAGGTTC	AGAGAGACAGTGAGGGAATGACTA
OMM1164	62	2.0mM	AY039645	AGTCATTCCCTCACTGTCTCT	CCACAAAAGGAGGACAAAG
OMM1166	60	2.0mM	AY039646	TTCGCAGGACCCATCTCTGTAGTCGTC	GGCTCAGGCATGGCATTCACTAAGGA
OMM1167	58	2.0mM	AF469957	CAGAATGGGGGAAGCAGA	GTGAAGAGACGGGAGGGACTG
OMM1168	58	2.0mM	AF469958	AACCACTAAACAAACAGCGTGTG	CCCTCACCATTAATATTCATGCTAAAC
OMM1169	50	1.5mM	BV722073	GCAAAAGTGCCTCTTCAATGT	GCCTGGCTGTCTGTCTCG
OMM1170	58	2.0mM	AF469959	GCAGACAGCCAATCATCCATCCGT	GCATGGGATGTGGTGGCCTGATA
OMM1172	54	2.0mM	AF469960	CACTCACCACCAACTACTAACCA	GAGAGAGGGAAGCAGATACATACA
OMM1173	62	1.5mM	AF469961	CCGAAGAACACCATCCCAACCGTGA	TGGGCAGCTCTGGAGACACAGAACACA
OMM1174	62	1.5mM	AF469962	TGTTCTTTCTGACACTGCCAATAC	GGCTACATGTGCTCTGGGTAAAC
OMM1175	62	1.5mM	AF469963	CTCTCACCAGGCAATTAGTCT	CCTCTCCCTCCTACTGTCC
OMM1177	54	2.0mM	AF469964	TTACCCTCCACTACAACCCTG	CATACCACTTTACCCACTGTGCTA
OMM1178	58	2.0mM	AF469965	GGCTGGGAAGTGTTCACC	TCCAGGAACGCACCTTT
OMM1179	54	2.5mM	AF469966	TGGAGGGGTTTTAATGGCAC	TGACAGAGGTGGGGAGATTGA
OMM1180	52	1.5mM	BV722074	AAACTTTGGGTTGCTAGA	GAAATGAGGGTGATTGG
OMM1181	64	2.0mM	AF469967	CTCAGTGACAGACATCCCATTGCT	CGCTGTGTATTCCTGATCCGTGT
OMM1182	62	2.0mM	AF469968	ATACTGACACACTGACACTATCCATCC	TGGTCTGGGTTACAGCTTTACATAGA
OMM1183	58	2mM	BV722075	ATTTACATTTCCCAATAGACATAA	GGGCTGACTACTGGTAACTAA
OMM1184	58	2.0mM	AF469969	TGTATGTGTCCTTTATGGG	GGATGGATGATATGGCTATAC
OMM1185	58	2.0mM	AF469970	CATGTTGTGCAGGTCTGGAAATCACGC	GCATGGGATGTGGTGGCCTGATACTGT
OMM1186	54	1.5mM	AF469971	CTGCAGAAGGGAAAGAAAGATGGA	TGGGGTGAACGTTGATCTGG
OMM1187	54	2.0mM	AF469972	CCCTACTTCCAGACGGACCT	TGCCACAATAAGAAGATCCCT
OMM1188	58	2.0mM	AF469973	TTCCGACAGCATGACGTGGTCTG	GTTCATCTCTGGCTGGACAGTGGATGT
OMM1189	58	2.0mM	AF469974	GGCGATGATCTCACAGTC	TCGAAGCCTTGCATACAG
OMM1190	58	2.0mM	AF469975	TTCCTCCTCACATCAGCGTCAAC	GGGTCTGAGAATCCAGGTTCAGGT
OMM1191	58	2.0mM	AF469976	AAGCGTAATCCACGTCCT	GGGGTCATCTGTCTCTTAATG
OMM1192	58	2.0mM	AF469977	GGGCTCATGGAAGCATTAACGC	TCGCATCCACAAAGGTAGGTAGGC
OMM1193	58	2.0mM	AF469978	CACAATGGCAGCTTAGGGAC	GGCAGCTTGACAAATAACACG
OMM1194	58	2.0mM	AF469979	CCCAGTCATCCACCTATAGCCTC	GACACCGTGTGAGAAAGACAACCT
OMM1195	62	2.0mM	AF469980	GCGAGGTTAGGATACACACAT	CTTCAGCCTGGAAACACAA
OMM1196	62	2.0mM	AF469981	GCGCCTGTCTGTGGAACTAACAA	TAATCAGGTCCTCTCTGCGATGGG
OMM1197	58	2.0mM	AF469982	CTAGGAGAACAAGAAGACCATCGC	AGGACAGAAAGGAGGTAAAACGG
OMM1198	56	2.0mM	AF469983	GGAGAAGTGAGTAGCAATGGGATTCTG	CCCCTATTGCCTCCATCACAGTATCT
OMM1199	62	1.5mM	AF469984	CGACAAAACTTCCTCTGATATAGA	GGTTCAGATCAGTCCAGTCC
OMM1200	60	2.0mM	AF469985	ACATGAGACAGTCAGGGGTTA	GTTCCTCAAGGTAGTCGACG
OMM1201	60	2.0mM	AF469986	CCGGAAAAGCTAGGGAGAG	CCCTTCTGTATCCATTCCGTT
OMM1202	58	2.0mM	AF469987	CAGGGGGATCTCAAGTTATGACAG	TAGGATTTCACAAGACGGCACA
OMM1203	58	2.0mM	AF469988	TTGGGTGGCAGTGTAGTAGGC	GCTTATTGGTTGGGAGTTGGA
OMM1204	58	2.0mM	AF469989	GGTTGTGTGGTCGATAAAGGT	TGTGATCCTGGCAACGAG
OMM1205	54	2.0mM	AF469990	AAACGGTGCCCTCCTTCCTCTATA	CCCAAGCCAATAAAGCCCTTACAT
OMM1206	58	2.0mM	AF469991	CCTGAAACCTGCGATGTT	CTACAGCCTCGTCTCTATGACA
OMM1207	58	2.0mM	AF469992	ATCTGTTCACAGCGTACCGT	CCGGAGGGAGAGTGATAGAA
OMM1208	52	2.0mM	BV722076	GGGTCCATATTCAGATCAGC	AGTGTGGAGGGTGTTATGATG
OMM1209	58	2.0mM	AF469993	TCATAAGTGGCTTGCACC	AGGAACTGTCAGTGTTAGCG
OMM1210	62	1.5mM	AF469994	CCAACAAACACGCACACA	TTGCTCCTCCTCAGACATACA
OMM1211	58	2.0mM	AF469995	ACCCACTCTCCCACTCAGTATT	GAAGGAGGCTTGGAAGTGTATC
OMM1212	58	2.0mM	BV722077	GGCCAACACTACTCTTTGTCCTC	TTTCCCCTCAGATTACACGG
OMM1213	52	2.0mM	AF469996	CATAGAAGCAGGATGCAC	AGAGAGATTGCTGGTTCAC
OMM1214	58	2.0mM	AF469996	GATGGTGAACCAGCAATCTC	GTTGGGTTCAGACTAGCACA
OMM1215	58	2.0mM	AF469997	TCCATACAGCGACATCAA	CCCTGTTTAGAACCTACCA
OMM1216	58	2.0mM	AF469998	TCATGCTAACCACTAACCAACC	CGGAATGTGGACAAGATCAG
OMM1217	62	1.5mM	AF469999	AGTGAGCACCACTGCCTAAC	CGCATGTTTCACTTCTCGTC
OMM1218	54	2.0mM	AF470000	CCAAAGTGCAGCGAACAC	TGTGCACCCATGGTAACCTA
OMM1219	52	2.0mM	AF470001	CAATCTGCAACCCTGTGT	GGAAGGATGGCTGTATCAT
OMM1220	58	2.0mM	AF470002	CTCTGGGACAGACTTATCAC	CTATTGGACGATGCACAC
OMM1221	58	2.0mM	AF470003	CAACTAACTCTGGTAGGGACTG	GAAGTGGCATACACATCAAAG
OMM1222	58	2.0mM	AF470004	TCTCCACCTCAAATCCCTACCCA	ATGAGAGGGCTGTGTCCGTGT
OMM1223	58	2.0mM	AF470005	TACCCACCGGTTGCTAAC	GAGAAAGGAAGAGTAAGCGAGTG
OMM1225	54	1.5mM	AF470006	CGTGTGACCATTTAATCAGGATGC	CCTTTTCCATGGCTGACGTGAGTA
OMM1226	52	2.0mM	AF470007	CTGACTCTGGTTCATATGGACG	TTATACCCTCTGCAGGCAGTTAC
OMM1227	54	2.0mM	AF470008	GGCGTAATCATGGTCATAGCTG	CTCACATGTTCTTTCCTGCGTT
OMM1228	58	2.0mM	AF470009	CCCTTCCTGTGTGTCGTTGTT	CAGGAGTCACTTGGCAGTAGGAG
OMM1230	52	2.0mM	AF470010	CGTGACACTGATTGGCA	CACACGCTCGCTCTATTT
OMM1231	58	2.0mM	AF470011	TCCACCTGCTCTGACCTCTACTCA	GCAGCCAGAGAACAGTAAGCATGT
OMM1232	58	2.0mM	AF470012	GGGTGTCTTGCTAATTGC	CTAGCCACCTTAGTGACTGAG
OMM1233	56	2.0mM	AF470013	CGCTGGATGAAGACACA	ACACCATTCCATTCACTCC
OMM1234	58	2.0mM	AF470014	CAGCAGCCACTCAATGTTAG	GCCTTGTCTCTCAGATCGTT
OMM1235	58	2.0mM	AF470015	GGGAATCAGGCTTTAGCTTAG	CTCTGACTGAGTCCTTAGGCTCTA
OMM1236	58	2.0mM	AF470016	GGACAGATTCACGGGTGTCT	ATCGGTTGTTAACTAGTGTGGC
OMM1237	58	2mM	AF470017	GTCAGAGTCGTGGGTATCAA	CAGAGTTTCCACGGTCACT
OMM1238	58	2.0mM	AF470018	CGGAAATACGGAGGCTACTGTTG	CTTCTCCCTGGCATCTTTCATCAG
OMM1239	52	1.5mM	AF470019	TGGAGGGACTAGATAGACA	CGACAAGTGCTTAGCATA
OMM1240	54	2.0mM	AF470020	TACCTTTCCCTCTGGTAGGAGACTAG	GACAGGTTAGGGTTAGCAGGTGTTATA
OMM1241	58	2.0mM	AF470021	GAAGAGAGGAGGCTCACCTATCG	CCTCTTCTTATTCTTGTGGAACCC
OMM1242	58	2.0mM	AF470022	CAGAGCAAGCGTACGTGATA	TCCTTATGACAGACGTGGTG
OMM1256	58	2.0mM	AF470023	GTGAAGGTGTCTGCCGAATTAC	GTGGTGGCCTCTGTTTATATCCTC
OMM1257	58	2.0mM	AF470024	AAATTGTGTGTCTGCGTGCTTG	TAGGTGAGGAACACAGCCTACCTG
OMM1258	62	2.0mM	AF470025	AAAGTCCACAGGTCCCTCTCATCGCT	CAGGTGTGTTCAGGTGATCAGGGGTAA
OMM1259	54	1.5mM	AF470026	GACTGTTCATATTCTCAACCC	AGTGTGTGCTAACTAAGGCTC
OMM1260	58	1.5mM	AF470027	CGCTGTTGACATGACCTTAC	GGAGGTGGTAGACGATACAGA
OMM1261	60	1.5mM	AF470027	TCAGAATTCCTCACAGACAATGCC	TGTATGGACCTCGCTTTATGCAC
OMM1262	58	1.5mM	AF470028	AGGTGCAATCTGGCGTTCTG	AAAGGCGAAGTCGGGTAACAG
OMM1263	58	1.5mM	AF470029	CTGCATTCCAATACTCCACAG	TGGACGAACACTGGATCAG
OMM1264	58	1.5mM	AF470030	CACGTCCAGATGGGAAACTA	TAGCTCCCTGCTCCATAACAC
OMM1265	52	1.5mM	AF470031	CGCCTCCCCTGTTATTAACAC	ATGGTGACATGAAAACGCATAAAG
OMM1266	58	2.0mM	BV722078	CCTGAAGCAGTAGGCTCCAATTAA	CTCCAGGCTTGCCAACACTT
OMM1267	58	2.0mM	AF470032	TCAGTCTCTTGGCAACTC	GGAAAACGTCCTACCTCT
OMM1268	62	1.5mM	AF470033	GCCCTCCAGTCCATCATA	CTGTCGTACAGGCCTACTGTA
OMM1269	62	2.0mM	AF470034	AGGGACGACAGTGACGACTCTTAC	CCATTTCAGACAGACTCTGTGTAGGTC
OMM1270	62	2.0mM	AF470035	GCCATTTGGGAATCAGAGAGTTCTACA	CGGAAACCCTGACAGGAATACTGAG
OMM1271	62	2.0mM	AF470036	ATTCCTGTCAGGGTTTCCGTT	TGCCCTTCGGACCGATAA
OMM1272	52	1.5mM	AF470037	GAGATGAGCTGTCGTGTCACATGG	CACGGATACGCATGCACACA
OMM1273	58	2.0mM	AF470038	CTTACTTTCACGCTTTCGGGTCAA	AACCACTGTCCCCCTCGTTTC
OMM1274	60	2.0mM	AF470039	GGAAGAACAAAGTCCACAGGTCCCT	CCCTGTCTCCTTCTTTCCTTCCCTACT
OMM1275	58	2.0mM	BV722079	TGGTGGAGGAGGAATAATGGT	TGGACATGGTCATTACTGCC
OMM1276	58	2.0mM	AF470040	GAACCATGACTGTCTGTGCTTGGACCC	TCCTCTGTCGATGTTCAGCACGTCAAA
OMM1277	58	2.0mM	AF470041	AGAGGGAAACCAGGTATC	CATGCATTTCCCTAGC
OMM1278	58	2.0mM	AF470042	GCTGTGGGGAGTTGTTGAT	TCTGGTGTAGGAATAACGCTCTAC
OMM1279	58	2.0mM	AF470043	GCGTGCCTGTTTGTTCATAGATG	CTGCCTGCAGAGAGCTGAGTAGTT
OMM1280	58	2.0mM	AF470044	CTCTGTGTGCCAGTTTGTCTTGTATGT	AGACACAGGAGGCAGATGGTTAGAGT
OMM1281	58	2.0mM	AF470045	CAAAAATGATTGAGGGATGTCAGC	GGGCATGTGACTGAACTCAATTGT
OMM1282	54	2.0mM	AF470046	AACAACCCAGAACAAACGGCATGA	TGAGTGCTACTGGCCTGGCGTTAT
OMM1285	52	1.5mM	BV722080	ACCAATCACTAAGAAACCCAC	CCAAATGTGTGTTTGTGCTT
OMM1286	58	2.5mM	AF470047	TCCCGAAGCCTCTGCATACTACGA	ACGCGTCAGGCTAAGTGGCTATGT
OMM1288	58	2.5mM	AF470048	CCATCACACACCTTCTCTTCAACC	CCA AGT CTC CCA CGC TCA CA
OMM1289	48	1.5mM	AF470049	CTCTTTGACTGTCTCACCCAT	TGT CTG TTC CGT GTG CAT
OMM1290	54	2.5mM	AF470050	GCCTCAGCACTGTCTTAA	CGG AGG TCC CTA GAG A
OMM1292	62	2.5mM	AF470052	GCAGAGAGGCATCGCT	CAG TCC CTG GAG GAT TAT TC
OMM1293	58	2.5mM	AF470053	TCACTGACTGGGCCGTACACA	GGA AAT GAA TGA CTC CGC TGC
OMM1294	54	2.5mM	AF470054	ATATGTGTCCTCATGTCACCG	TTC ATG CCA ATA AAG CTC C
OMM1295	58	2.5mM	AF480429	GGCAATGAAACAATAGTG	GTT GAA GCG TGA TAT AAC
OMM1296	58	2.5mM	AF470055	CGGGCAAGGTAAGTGGATCTT	GGG TTC TGT CTG TGC CGT AAT ACT
OMM1297	58	2.5mM	AF470055	GGAGGGGAAATGAGGGAAGAGTAT	CAG AAC AGG GGA TGA GAA GAG AGT AAG
OMM1298	54	2.0mM	BV722095	GACCATGTCTCCTGTCTAATC	CCACACTTGAAGGAGAGATAG
OMM1299	54	2.0mM	BV722122	GGGGAGAGAAAATGAGTGAC	ACTGATCTGGAGACGGATATT
OMM1300	58	2.5mM	AF470056	GAGTCACACGATAATACCACAGCGATA	ATA TGC AGC AGA AGG TGG AAA CTT GA
OMM1301	54	2.5mM	AF470057	AACTCATCCTCGTTGGCGTAG	TGA TTG AAG GAA AAC GGC TG
OMM1302	58/54	2.0mM	G73542	AGCCAGCCAATTAATACCCTG	TTCTGTGTGGCCTAAACCTT
OMM1303	54/50	2.0mM	G73543	GGAAGGAAAGGCACTT	TCTACACCAGGAGAGAGTAAT
OMM1304	58/54	2.0mM	G73544	ATAGATGTAAAGACAGAGCGAGAC	GCAGAGAGGAAATCGGTGA
OMM1305	58/54	2.0mM	G73545	AATTGGCACCCTCTCGTCTG	AAACAGGGAGTGTGGCACAAA
OMM1306	58/54	2.0mM	G73546	GTCTTTCTGTGACTGTCCATC	GGAGGACCAGAGGTAAAA
OMM1307	58/54	2.0mM	G73547	GCACAACTACGAAACCCAA	TGCCAGCTCTGCTATGACATT
OMM1308	54/50	2.0mM	G73548	GCTCTGGTTCAAGTTGGTTTG	CATTCGGTCATAGCCTACA
OMM1309	54/50	1.5mM	G73549	ACACCCACACACTAGAGACTCATA	CAAGGTCACAGTACGGTAACT
OMM1310	54/50	2.0mM	G73550	CGCGTGACAGTGAAAAGTAATAGC	CGCGTGACAGTGAAAAGTAATAGC
OMM1311	54/50	2.0mM	G73551	CCCAGTGCCACTCAAGTTCA	GTGCAGAGAAAGCCACGATTA
OMM1312	54/50	2.0mM	G73552	AGGTCCAGACAGCAATCC	GGTGAGTTTAGCGAGGTA
OMM1313	54/50	2.0mM	G73553	CAAGTGGGCATCATACATACT	TGCCCAGTGAAGATTAACA
OMM1314	58/54	2.0mM	BV722081	GGCATGCAAGCTTACTGA	GTCGCTGCATAGACTCAA
OMM1315	58/54	2.0mM	G73554	TACAGGGCTTGGCTCTATCTC	GCCAAATACTTTCGCAAGG
OMM1316	58/54	2.0mM	G73555	TTCGGAGGGAGACAGTTGTCA	CACCCCAGAGGAAATTAGAC
OMM1317	54/50	2.0mM	G73556	GAGAGAAGAAAGGAAGATAGC	TTTATCTCCCTCCCTACAT
OMM1318	58/54	2.0mM	G73557	TGATCCACTCATCCAACCACC	GAACGCAGCTCGCACAATA
OMM1319	54/50	2.0mM	BV722123	ATGTGGTGTGGTGCATGTT	TCAGAGGAAGATACTGACAGC
OMM1320	54	2.0mM	G73558	GAAAGTGTCTGTCTGTCCGC	GGTGAATACTTTCGCAAGCCA
OMM1322	58	2.0mM	G73560	GCGCTCCTTTCATCTCTGATACAG	GGTGAATACTTTCGCAAGCC
OMM1323	58	2.0mM	G73561	CTTTTTGCCAGCTCTGCTATGACA	CATTACAGCACAACTACGAAACCC
OMM1325	58	2.0mM	G73562	TCTCTGCCAATGTGACATGCCT	TAACTATCACTGCCACTCCTCGTG
OMM1327	62	1.5mM	G73563	GACCATGCTATCCTATTAAGCTGA	GGGGAGATGGATAAGGAGATA
OMM1329	58	2.0mM	G73564	GGGAAGTGTTCACCATTACACAAG	CATCCAGGAACGCACCTTTA
OMM1330	50	2.0mM	G73565	CCAGGAAAATAATTGAC	TGGAGGATGTCTATTAGTGTA
OMM1331	54	2.0mM	BV722082	ACCAATGGAGGGATGAATGAA	CGTTATTAAGAGCGGTC
OMM1332	58	2.0mM	G73566	GCGGAAGTGAAGGTGGTGTAA	TTGCTGGGGCTCTCATC
OMM1333	58	2.0mM	G73567	TTAACTCTTCCATACCCTC	ATGTCTGGCTGACAATACAAC
OMM1334	54	1.5mM	G73568	AGGACATGACATCATCGCTG	AGTGGTTACGATGTCAGAGGG
OMM1335	58	2mM	G73569	ATGGCTGTGACAGGAGATACA	TTGGAGACACGGAGATCAT
OMM1336	58	2.0mM	BV722083	CACTGCATCATCATCATCATC	GTGCAGTTTGAACCAATC
OMM1337	50	2.0mM	G73570	TACCTGCGTTAACTATCAATTCAG	CTTCTCTCATACCGCTAAA
OMM1338	58	2.0mM	G73571	TTCCCCTCAAACTGATGCATA	TTTAGAATCCTCCGGTTC
OMM1339	58	2.0mM	G73572	TCTATGCCACTGTTTAAGGG	CAGAAAGCATCTCCACGGATA
OMM1340	58	2.0mM	G73573	GCTAGTATGACAAGGGATCAG	TGGATATGCTATGCACGTC
OMM1341	58	2.0mM	G73574	GTTCTCAGACAGTTTCCTCAAGAC	TGAGGGTCATAATGAGATGG
OMM1343	54	1.5mM	BV722124	CCTGGTGTAACCCCCGCAGAGA	CCCTGTCTGGGCACATTCGGCACA
OMM1344	58	2.0mM	G73575	CCACCGTGACCACAATCAAGG	GCTAGTAGCAAGGGTTGTGGC
OMM1345	58	2.0mM	G73576	CCCTGGATTCTCCTGTTAG	ACATAGACACAGCACTCATGG
OMM1346	58	2.0mM	G73577	CTCATGGGAATGTTAAGGATGATT	AGCCTTTTAAACCATTGACCTCT
OMM1347	58	2.0mM	G73578	ATGGGTGGGGCATGTAA	AATAGGAGACACTGCGGTGAC
OMM1348	58	2.0mM	G73579	AAAGGCAAAAGGTTCCAC	CTGGCTACCTGAATTACCAAT
OMM1350	58	2.0mM	G73580	GGTGGAATGGGGTGACATGAT	CTCTGTCCCTAACCTTTAACCCTG
OMM1351	54	2.0mM	G73581	TGCGACTCACTTCTAGCCA	TACACACTACCCACCTCTCAATGT
OMM1352	58	2.0mM	BV005145	GTGTTACGGTTGACATACCTG	AGATTTTCCCTGGTTGCT
OMM1354	58	2.0mM	BV005146	ACATGTATGCACGCTTGTCT	GACCTGGAAAATGGAACATCT
OMM1355	58	2.0mM	BV005147	ATCTGGTCTGTTGGAAGTCAG	GGGATTTAGGAGAGACGTT
OMM1356	58	2.0mM	BV005148	AGGGGAACACTCCATCAACAG	AAAGAGGGGAGCGAGGTA
OMM1357	58	2.0mM	BV005149	TACTGTACAAGTCTGTCTCGTCCA	GTGACCCAAACTTTACAACCTC
OMM1358	58	2.0mM	BV005150	ACATGTATGCACGCTTGTCT	GACCTGGAAAATGCAACATCT
OMM1359	58	2.0mM	BV005151	TTGAAGAAGGGCGAGAG	AGACATGGGGCAGTCTAGAAG
OMM1360	58	2.0mM	BV005152	TATGGTGGGAGGTGTCATTGT	GGGGAAAGGTGTGAGTTATAC
OMM1361	58	2.0mM	BV005153	TCCCTCCTGCTGGTTTACACT	ACGTCAGCCTGTTGGTCATTC
OMM1362	58	2.0mM	BV005154	AAAGACGGAGAATGAGTTAGG	TGGATGGTTTGGGAATCACT
OMM1363	58	2.0mM	BV005155	TGCTCAAAGGCACATTG	CTGAGGCTGAGGAGTAAAA
OMM1364	58	2.0mM	BV005156	GGAAAAGACAGCCGATACTAC	TTGGCAAGAGCTAAACGCA
OMM1365	58	2.0mM	BV005164	GCTACCGTACATGACTACCTC	GACCACTATCTCAACACCC
OMM1366	58	2.0mM	BV005160	CCCTTTCTCTCTGGCTCTCATTCT	GGGCTGGGAATGTTGATCTAAG
OMM1367	58	2.0mM	BV005161	GCATCAGGCTTTGGGTAACTG	GGTGCACAAGAAGACGCTGAA
OMM1368	54	2.0mM	BV005162	TGTTTATGGCAGAGGAACGAT	TAGATCTCCTGGGTTTCGAAT
OMM1369	58	1.5mM	BV005157	CAAAAAGGTAGAGGGAGAGCGAGA	GGAGGCCAGTTGTGATGTTAAGAG
OMM1371	54	2.0mM	BV005158	CCGCCTCTTCTTGTCT	GAGGGGTGTGATAAGTTGG
OMM1372	58	2.0mM	BV005159	CACTTCATGATGCCGAAAGCAG	CCCCCATCATGACTCCTTCTAGTT
OMM1374	58	2.0mM	BV005163	CGTGTATTTGGGTCATTATGC	ATTCTGTTATCTGCGTTTGG
OMM1375	54	1.5mM	BV078061	GCTCAGCTTCACACAGATACG	GTACACTCCCCCTTGTTAGCA
OMM1376	58	2.5mM	BV078062	GCTGTTGTGGGATTAGAACTG	AACCGGTCTATCAAGTTAGGC
OMM1377	58	2.5mM	BV078063	TCCCTCTGGTTGTCTGACTACATC	CATGGTGAGAAGCAGCAGTAT
OMM1378	52	2.5mM	BV078064	ATCTGAAAGCTGTGGGTCTAC	CCCTTATGGAACACACGAA
OMM1379	58	2.5mM	BV078065	TGATGGAGGACTTGGGTAA	TCAGAGACACGTCCTAATGTG
OMM1380	58	2.5mM	BV078066	TGTGTTGGTGATCTGTATGGC	GCAGCACAATCACACAAGGTA
OMM1381	58	2.5mM	BV078067	TGTTCTTGGTCCGCATTGA	GTCCTTTTCGTCGTTGTTGTG
OMM1382	58	2.5mM	BV078068	CACATGCAGATGGGCTTTGTATAG	CGCCATACTGATCTCCTTCATACT
OMM1383	58	2.5mM	BV078069	GCGCATCTTCATTACCTCA	GCATGATACTTCACAGTGCCA
OMM1384	58	2.5mM	BV078070	TCGTCTATCCCTTCGTGTGAG	AAAGAGAGGAGAGACGGCAGA
OMM1385	58	2.5mM	BV078071	CGCCATGAGGACCAAGATACA	TTGACCTTCTGCAGTGACGTG
OMM1386	58	2.5mM	BV078072	TCTCTTCCTCTCACTCTTTAGCTC	CTCTTGGTTATCTTGCGATG
OMM1387	58	1.5mM	BV078073	TGAAAGAGGCGTTAGAGA	TTGATGTCCTTCACACTG
OMM1388	58	2.5mM	BV078074	ACTGTCGACGTGCTAACT	TCCTCTCTGTGCTGAATC
OMM1389	58	2.5mM	BV078075	ACGGCTCCAGTGAAGATTATC	AACTGGTTGTATCGCCTGA
OMM1390	60	2.5mM	BV078076	GAGTCAACTTTCAGAGTTCCC	CTGGCATGCTCAATGATAG
OMM1391	58	1.5mM	BV078077	TGCCTAGTAGCTTTAGAGTGC	AGATTCCTCGGGTCAGTAA
OMM1392	54	2.0mM	BV078078	TTGTGCCTGTGTAGCTGA	GCAAGCACACAGGATTTG
OMM1393	58	2.5mM	BV078079	CCACAGTGGAGGAGAGTAAAA	ACGCAGTCGGTCTAACATT
OMM1396	60	1.5mM	BV078082	ACCCTCCTTTCTTAACTGTCG	CACCAAAAACACACGTCAG
OMM1397	58	2.5mM	BV078083	CCGGCTCCACATTGATTAT	TCTTATCCTCTGGCTACAGCA
OMM1399	58	2.0mM	BV078085	ACCCAGAGGTAACCTAACCAG	CTTCTTGCGTCTCAGATCG
OMM1400	60	1.5mM	BV078086	TGTGTCTCTCAATGCGACCTG	GGCAAAACTCCACGGACTGTA
OMM1402	52	2.5mM	BV078090	GGTTCCATTTAACGAGCACAG	GCCTTTTGATGGACCAACACT
OMM1404	58	2.5mM	BV078089	TTTACAGTGGCTGTGTCTCGC	ACGGGTAGCCTACTCTCATCA
OMM1405	58	2.5mM	BV722096	TAGATTGTCACCCAACTGACT	ATCAGATCACCAAAGCCTT
OMM1406	58	2.5mM	BV722084	GGCCCAGCAGTGAGTGATTAT	TAGCATGGCTGGATTGGACAC
OMM1407	58	2.5mM	BV722097	AGATATATGGGCTGTTGTAGG	TGGACAGATGTATGGACAGTA
OMM1408	58	1.5mM	BV722085	AAAGGGAGAGCAAATGGAG	GAGGGAGATTACAGTTGGGAT
OMM1409	58	1.5mM	BV722098	CTGGGATTTGCCTGAGTAGAT	TTTACTCGGGACATGTAGGAG
OMM1411	58	1.5mM	BV722099	GTCTGCCAAAGAGGATCTAGC	ACCTATAGGGACAGCCGAAGA
OMM1412	58	2.5mM	BV722100	GTTTAATAAGGTTCCCACGCTGAC	GAGGTGCCCATTAAAGATAGGATG
OMM1413	58	2.5mM	BV722125	TGCCAACCACCTCCATCAACCTTC	GGCCTGGTGTGCTGACACAAATTG
OMM1415	58	2.5mM	BV722101	TTATTTCAGCCTCGCTTTC	TACTACAATGCCAAGCTACCA
OMM1416	58	2.5mM	BV722086	GAAGCGAAAGAGCGAGCGGAAGTT	TCTGCTGTGCTGTGGCCGTTATCT
OMM1417	58	2.5mM	BV722087	GGGGAGACAACTGCAGCACTTACA	GGGGATGTCATCGAGGTAGTGGAT
OMM1418	58	2.5mM	BV722088	AAGGGAGAAAGGGGGATTGGA	ACCAAAGTGAAGGCGTAGGCT
OMM1419	58	2.5mM	BV722089	TTGGGGAGACAAGCTATCAGG	GCAGGCTACATCAAACGCTCA
OMM1420	58	2.5mM	BV722090	CTCTTTTGAACAGCTCTCATC	TCTTTCCATCTCTATCTCCCT
OMM1421	58	2.5mM	BV722102	TTAGGGAGGGCAGTATGACTT	GAACTCAGTCAGTCGCAAGAT
OMM1422	58	2.5mM	BV722103	AGAGTGAGTATGGAGCCACTG	GTGAGAGAGTATTGGACTGGG
OMM1423	58	2.5mM	BV722104	GCTCCTGTCTCTCTACAAGTGCTC	CATACCATGACAGCGGGAAC
OMM1424	58	2.5mM	BV722105	TCTCTGATGTGTTCCGGTTCA	TCACTGGCACACCGCTAAATA
OMM1425	48	1.5mM	BV722106	GGTGTGCCGGGATAATTG	CTTCCCCTCCTTGTGCTT
OMM1426	58	2.5mM	BV722107	GACTCGCACTTCAAAGTAGCC	CATGGGACGTCGTACTACAGA
OMM1427	58	2.5mM	BV722108	CATCCTCTGCTCCTTTATCTC	TTCCCTCTAGACCCATACACA
OMM1428	58	2.5mM	BV722109	GAGGGAGGGACATAGAATACT	CTGCCTTGGTTACAGAGTTAG
OMM1429	58	2.5mM	BV722110	GCATTTCTGTACTCGAGCAA	GAACTGAGCTCAAGTTACTCCT
OMM1430	58	2.0mM	BV722111	CTACTCAACGCTGTCACCTAT	CACCTCATTGTGTCTGTTCAG
OMM1431	58	2.5mM		GACACCAGAGTTTAGACACTG	GGATTGGTAAGAGACACTCTC
OMM1432	58	2.5mM		ACCCACTTCCCATCTCACTAT	CTCAGTCCGCATTCAATCT
OMM1433	58	2.5mM	BV722112	GCAGGAAGACAGAAGTCAA	AGTGTATGTCAGGGGTAGAGA
OMM1434	58	2.5mM	BV722113	ACCGACCTCAAAGCCGTCA	CTAATGATCCCTGCCGTGAGC
OMM1435	58	2.5mM	BV722114	CTCTCCCTCAAGTAGCCTACA	TGGGAAGGGAGAGCTTTAC
OMM1436	58	2.5mM	BV722115	AGCTAACAAGACGCCGACTTC	CGACTCCAGACTGCAACTTCA
OMM1437	58	2.5mM	BV722116	CAGAGGCCTGAGATAAGA	AAGTGGTATCCAAGTCCC
OMM1438	62	2.5mM	BV722117	GGATCCCTCCTTAATTACACC	CTGATTTTCTAGGCTAGCCAG
OMM1439	58	2.5mM	BV722118	AGAGTGAGGGAGCTGCTACAA	AATCATCGGGGCTATGGAC
OMM1440	58	2.5mM	BV722119	AGATTCCTTGACGAACGAGGT	CACAAGTCCTCGTCGTCATTT
OMM1441	54	1.5mM	BV722120	TCATAGCTTTCACCTGGATTCACC	CAGAGCAAATGTCAGTCCCATATC
OMM1442	58	2.5mM	BV722121	TGAAACAGACCAAGGGGTGTA	CGAAAGTTCATCACCGAGGAT
OMM1443	55	1.5mM	BV079588	ACC CGT AGT GTA TTA GCT GGC	TCT TGT GTG TCC CCT ATC TGT
OMM1444	55	1.5mM	BV079661	CAC GTC TTT TTC TCT ACA TCC	CAA GCG AGA AAC ACT ATG GTC
OMM1445	60-64	1.5mM	BV079589	CTG CGT TAT TGG TAG CTT GTG	CCC GGT AAT GTA GTT CCT GTC
OMM1446	64	1.5mM	BV079590	GCA GCT ACA CAA TGG GGC CTT	TGG CTC ATT GTC TAG GGT CGG
OMM1447	65	1.5mM	BV079591	GGG GGA ACG ACG GCT GAC	GCC TAG CTC CCT CCG ATC CAG
OMM1448	55	1.5mM	BV079592	TCT GGG ATG GCA CTA TCT TC	TCC CTG TAG ACT TCA AAC ACG
OMM1449	60	1.5mM	BV079593	CTT GCA GAG CCA CAC TAA AC	ACG ACA CTG TCT GGG TAA GAG
OMM1450	56	1.5mM	BV079594	CCT CCA TCC TGT TAA ATT GCT	GCT TAA CAT TGC CTG CCT TTG
OMM1451	61	1.5mM	BV079595	TGG AAG AGA GCG GTG AGA TAC G	GGG CAA CAT AAC CAC TCA AGT CC
OMM1452	65	1.5mM	BV079596	GCA GCA AAA GGT GGC ACT ACA	CCG AAC ATT ACA CCA TCC TTG C
OMM1453	66-67	1.5mM	BV079597	TTG GGA TGC GGA CAG TTT G	ACG AGG GAA ATA AAA ATG CAG TC
OMM1454	64	1.5mM	BV079598	GTC CAG TTG ATG AGC ATT GTG	GCT TAC TGA TCC ACC ATG TTG
OMM1455	64	1.5mM	BV079599	CAT CTC TCG CTG TCC CTC TA	GGG AAG GGT AGG GAA TGG
OMM1456	68	1.5mM	BV079600	CCA CGC AAG CCA GCA AAA C	TCC GCT GCT CTC CTC TGA CTG
OMM1457	69	1.5mM	BV079601	AGG GGT ATG GAG GAC ACA CGC AG	AGG GAG GCG GAG GAG GAT GG
OMM1459	64	1.5mM	BV079603	GCA GGT ATT CAG GTA GGT CAG	AAT GAC CAT GGA AAA CAA CAC
OMM1460	62	1.5mM	BV079664	CCG CAT GGT CTA CGT CCC TCT TC	CGC GCG TAC ACA CTT TGC ATG
OMM1461	62	1.5mM	BV079604	TCG CGC TTC AAC CCA TCA C	TCC CTC CCT CCC TCA TGT ATG T
OMM1462	60	1.5mM	BV079605	TTT TGT TCC ATT ACC TCC ATC CT	ATC GCT TGC CTT TGG GAG AC
OMM1463	62	1.5mM	BV079606	GGG CGA GTG TAA GAG TGT TGA GC	CGT CCC ACC ACT TCT GCA CC
OMM1464	70	1.5mM	BV079607	CAT GAT GGG GTG AAC AGG ACT G	ACT CCA GAC GGG CTC CAG AC
OMM1465	70	1.5mM	BV079608	GGG AAG CTG TTG ACT GAG AGG G	CGA GGG TGG AGC AGA CGA GAC
OMM1467	68	1.5mM	BV079662	GCT TGT TGT CGC CTG GCT TGT TG	GGC CGA TTG AAA GCA GGT GGT G
OMM1468	59	1.5mM	BV079609	CCT GGT TCG ATG TTG TTG ATG TC	GGG CAG ACG GGC AAA CAC
OMM1469	55	1.5mM	BV079610	ACC ATC TTT TGT TCC ATT ACC	ATC GCT GCC TTT GGA GAC
OMM1470	50	2.0mM	BV079611	TTT TTA CCT CAA CAC CAC TTT C	GCC GAG GAA AGG AAT AAA G
OMM1471	61	1.5mM	BV079612	GGG GTG TCC ACA TAC TTT TG	TGC ATC TGG CTG TCA ATC TG
OMM1472	66	1.5mM	BV079613	GGA CGA AGG GTA GGG ACA AG	CGG AGG AGA AGC AGC CAT C
OMM1473	55	1.5mM	BV079663	GCC TGC TAT GTG CCA ATC TTT A	CCG GCT CGT ATG TTG TGT G
OMM1475	62	2.0mM	BV079614	GCC CAA GAC CAC CAG GAC	CCG ATT CCT TGC ATT CTC TC
OMM1478	66	1.5mM	BV079616	CCG CCT GTT GGT AAA TAG ATG CC	TGG ACA TCA GAC AGC ACG GAC AC
OMM1491	68	1.5mM	BV079665	GGC CAC TGT CCT CCT GTC C	CCT CTC CTC TCG CTC TCT GTG
OMM1494	58	1.5mM	BV079617	GAG CAG TGG TCA GAG TGA ATG TC	GGT CCA ACG CTG TCA CTT CTA C
OMM1504	52	2.5mM	BV212040	CTG AAA AGT CAG TGT GTC GT	GGG AGA GTT GTT TAT CAG TG
OMM1505	58	2.5mM	BV212041	TCT ATG GGG CAT TAA GTG	CTT CCC GGA AGA GTA GAG
OMM1506	52	2.5mM	BV212042	TGG TGG TTC TCA CAA TAG	CTG TTA CTC TCT CGC CAC T
OMM1507	52	2.5mM	BV212043	TGT CCG AAC ACT CCA AGT TAG T	CTG AGC TGT GAT TGT GCT ACT G
OMM1508	57	1.5mM	BV212044	ACC CCT TTC AAA TCA TCC	CAG GGG AAG TGA CAG TGT
OMM1509	58	2.5mM	BV212045	TCT CTG CCA GGG ACG GAT	CGT GGC ATG TTG CGA TTA
OMM1510	52	2.5mM	BV212046	CTCCACCTCTGATGCACA	CCGAGTGTTCTTGGTTGA
OMM1511	52	2.5mM	BV212047	GTA GGC AAT AAG GTG TCG TCT	GTG CTG TAA TCC CCT GAT AAT
OMM1512	58	2.5mM	BV212048	CAA ATC AGC CCA GGT TAC AG	GAT TAC CTG CAG GTG TTT CC
OMM1513	58	2.5mM	BV212049	GGG AGA AGA AAG AGG TTG	AGG GAT TGT GCA TAT CAG
OMM1514	56	1.5mM	BV212050	GGG AGA CAG GGA GAG ATA ATG	GAA CAT GAA CCA TAT GAT CGC
OMM1516	52	2.5mM	BV212051	GCGCTGAAATTGACTAGATCAC	CTCCAGTCACCATGTGTCATAC
OMM1517	58	2.5mM	BV212052	GTC CTT TCT CTC GCT CCT A	TCA TAA TGC CCA TAA CCA C
OMM1518	58	2.5mM	BV212053	TGT TGG TGT GAT ACC CTG	CCC GAC AGA CAA TGT AGG
OMM1519	52	2.5mM	BV212054	TATTACCACAGCGCTCTG	CGCATTGGAGGATACAGT
OMM1520	58	1.5mM	BV212055	ACA CGC ACG CAT GCA CAC	AGC CCC ATA GCA CGC ACC
OMM1521	58	2.5mM	BV212056	CAG TAG CAA TGT TCA ACC CT	TTG TTT GAA CTC TCT CGG TC
OMM1522	55	2.5mM	BV212057	CCG ATT TGT TTG TGC TCA	ACT GTT GGG CAG GTA GGT
OMM1523	58	2.5mM	BV212058	GGGTCTCAGAGGAACCACT	GCTCACGCATATCCATTGT
OMM1524	58	2.0mM	BV212059	GGC TGA GGG AAA TTA CAC AA	GTC AGC AGA GAT TCG GAG AA
OMM1527	58	2.5mM	BV212060	AGG CCT GCT GTC TAA TTG CT	GAG AAC CAG GAG GCA TTA GC
OMM1528	50	1.5mM	BV212061	TCT TGC CTT TCT CTT CGT TG	GCT TAA TTG TGG GCT ACA CC
OMM1529	58	2.5mM	BV212062	GGC CTG TTC ATC ACT CAA	TGG ACA ACC ATA ACG TGC
OMM1532	58	2.5mM	BV212063	CAA CCT CCT GCA TGT CTA	TGA CAG CCT TCA TAT GGA
OMM1535	58	2.5mM	BV212064	GCA GGC ACA GAG CAG TCA AGC	ATA TCA GGG CCA GCG GGA TTT
OMM1536	58	2.5mM	BV212065	TTA TCA GCA GCC CTA TTC	AGA AAG AAG GAT CGA AGC
OMM1537	58	2.5mM	BV212066	TCA ACC GGG ACT GTA GCT T	CAT TGC GTC ATT GTA TGG C
OMM1538	58	2.5mM	BV212067	CAA TGT CTA CCT TCC GCA AA	AGA GGG GAT GGC AGA TAG AT
OMM1539	58	2.5mM	BV212068	GCT CTA TGG CAC ATT GGA	CTA TTC CCA AGG CGT TTC
OMM1540	60	2.5mM	BV212069	CGA TCG TCA GAT CCA GTC AGA TCA	TCT GAA GAA GGA GAG CGG TTG ACA
OMM1541	60	2.5mM	BV212070	TGT CAA TGG GGA CAT GAA CA	ATC AAC AGC CTG CTC ACG AC
OMM1542	62	2.5mM	BV212071	TCT CTC GTC CAT GCT CTC T	GAG CGA AAG AGT GTG AGT G
OMM1543	58	2.5mM	BV212072	GAA ATG TGT CTC CTA ATG CC	GTG GAG TGA AGG TAA GGG TT
OMM1544	58	2.5mM	BV212073	AGA GGC CAC CAC GTT AGA	GA GGA GGC AGC TAT GTG
OMM1546	62	2.5mM	BV212074	GAC AGC GTC TCA CTC TCA	TTG ACC AGC CTC ATA CAG
OMM1548	58	2.5mM	BV212075	TCT CAC ACT CTC TCA CCC TCT	CAT AAC CCT GCT ATG AAC CAG
OMM1549	58	2.5mM	BV212076	CTG TTC AAG CCC AAT GTC	TGG ATG CTG CTT CTA TGA
OMM1551	58	2.5mM	BV212077	ATA CAA ACC TCC CGC TAA AGC C	CAT TGT GGG AAA GTG TAG ACG C
OMM1554	58	2.5mM	BV212078	TCT TAA AGT GAC AGC ACC TCG T	GAG TGC AGT GTT GTT GTG ACA G
OMM1556	60	1.5mM	BV212079	GC AGT GCT GGA GAT TGG	GCT TGT CCC TGA AGA CGG
OMM1557	62	2.5mM	BV212080	GAT GTT GGA GTT GTA GGG A	AGA GGG AGG AGA GGG TTA C
OMM1558	58	2.5mM	BV212081	AAT TAG CCC TCC GTT TCT	TGC CTG TGT GCT AGT CAC
OMM1559	58	2.5mM	BV212287	GTC CCA CGT CCA ATC AGA G	AGC TTC TGG CAA ATT GGA G
OMM1560	58	2.5mM	BV212082	TGGATGAGGGCTCAGTAGACA	TCAATGGAAACAGGATGCACC
OMM1561	62	1.5mM	BV212083	GTG GGC GGA CAT GCT TGA T	AGA GGG AGC TGC CGG ACA G
OMM1562	58	2.5mM	BV212084	CAC TCT CGC TCG CTG TCT	GGG AAT TGT AGA GCG TGC
OMM1563	58	2.5mM	BV212085	TTA ACC TGA TGT CAT GAT GC	GAA GGA GGG AAG AGA GAT GT
OMM1565	62	2.5mM	BV212086	GCT ACA GGC AAA CAT ACT TGG	TAG CTT TCA CCT GGA TTC ACC
OMM1566	60	1.5mM	BV212087	CAT GCG TGC GTG TAA GTG	GAG CAG GGA GAG CGA GAG
OMM1567	54	2.5mM	BV212088	GTC CAC CTC CGC TAC ACA	GCA GGC ATG CAA GCT TAT
OMM1568	58	2.5mM	BV212089	TAG ACC GGG CCC ATT GAC	TTC ATG GCA TTC CGT TCC
OMM1569	58	2.5mM	BV212090	GTC ACC CTC TCC GGA CAC	CAA AGG GGT TGC AAA TGG
OMM1570	58	2.5mM	BV212091	TGT GAC TTC TCC ACC GAG	GAA TGG GTG ACG TGT TTG
OMM1573	58	2.5mM	BV212092	GCA TGC CTT TGT ATG TGT	CTC TGG GAG GAT ATG ACA
OMM1574	58	2.5mM	BV212093	CCC TCA GAT TTG ATG TGG TTG A	AGC GCT TTG TCT TTC TCA GTC A
OMM1575	58	2.5mM	BV212094	GCT GCA GGT ATT CAG ATC AT	GTG AAC CTG ATT ACT CGG AG
OMM1577	58	2.5mM	BV212095	TAGGATGGCTATCGTACTGC	CAGGTTGGGTGATATAGCTG
OMM1578	55	2.5mM	BV212096	AGCCACTCTGTGTGTAGACTG	TCATATGAGGGATTAGGTGTG
OMM1579	58	2.5mM	BV212097	CTAGGCTCTGTGAATCTGA	GAAGGAATAAGACTGTCCG
OMM1580	58	2.5mM	BV212098	CCTCTGCATGGGCATAATGTG	GGTCATCATGCCTCTACTGGG
OMM1581	52	2.5mM	BV212099	TCATGGACGCCACTGTAGAAC	GGCATGCAAGCTTTCCAACTA
OMM1582	62	1.5mM	BV212100	GAGGTCTACAATGCGAGCCA	CTACAAGGTGTCGGCGTGTT
OMM1583	62	1.5mM	BV212101	GATGCCTGAGAAAGCCATAACT	GGAGGTGGTTATGTGTGATGTG
OMM1584	55	1.5mM	BV212102	CTGTCTGCCTGTAATGCTG	CCAGTGTGAGAGGGATCAT
OMM1585	55	1.5mM	BV212103	TGACTGGGCATGTTCTACC	CAACAATGTGAAGACGTGG
OMM1586	52	2.5mM	BV212104	CTTTGAAGTGTGGTCGTG	ACATGTGACGCCCTAAAC
OMM1587	55	2.5mM	BV212105	GCTACACCCGCAATAACAT	CCAGTCACGACGTTGTAAA
OMM1590	58	2.5mM	BV212106	GAGCAATCAGGCATCAGT	GGGTTAAGTGTTCCGTCA
OMM1591	55	2.5mM	BV212107	TCCCAGGGACCTTGATAC	ACATCTTGGCGTGGCTAC
OMM1592	55	2.5mM	BV212108	CGTAAACCAATAGGGTCTG	GGCATTCTCCCATACAGTA
OMM1593	58	2.5mM	BV212109	CCTTGCTCCACGACGTTATAGGC	CAAGCTTCATGCTATTGGTTCCC
OMM1594	60	1.5mM	BV212110	CAAGTTGCCCTCGGAGAG	TGATCTGCCCAACAATGC
OMM1595	58	2.5mM	BV212111	TCACCCTCACCATCATTC	GGGTTGTCTACAAGCACG
OMM1596	58	2.5mM	BV212112	TGAGATGCTCGTTGGGTGTAG	CTGCCCGACTGTGTTACCTTC
OMM1597	58	2.5mM	BV212113	TCTGGGAAGCTCATAGGG	GCATAGCCAAAGACACGA
OMM1598	58	2.5mM	BV212114	CCATCTTCCTCATCGTCA	TGTTCCTTACACGGCTGT
OMM1599	58	2.5mM	BV212115	AAC AGC CGA GCA CAA TCT T	TTC TGC CAT TGA TCT CGT C
OMM1600	58	1.5mM	BV212116	TTACTGAGGAAAGGCACGCACAC	TCCCAACTATTAACGACGATGGC
OMM1602	60	1.5mM	BV212117	CCCATGTGCTCGCCTATG	TTTGTGCCCTGCGTCTTC
OMM1603	58	2.5mM	BV212118	CTATGTTTACCCGTGTATGC	GGGTGGAGTATGACTGTAGG
OMM1604	58	2.5mM	BV212119	GCTGGTGATGGAGACGTT	AGTGGCTCAAGAACACCC
OMM1605	52	2.5mM	BV212120	CGGCAATGTCATATCCTG	ACCATGATTACGCCAAGC
OMM1606	58	2.5mM	BV212121	CACGCAGTGTTATTAGCC	ATCCACCTAGCAACAAGC
OMM1607	60	1.5mM	BV212122	TCAGGTGTCAGACGATGA	GAGTGTTCTGGGTTGGCT
OMM1608	62	1.5mM	BV212123	GCCCAACCAGACTCTCAC	CAGGATGGAGAGAGCGAG
OMM1610	60	1.5mM	BV212124	GCCTGAAGAAGAGTCTCC	TGCAGGTAACACAACCAT
OMM1611	55	2.5mM	BV212125	GCTCTGGTGCCATCTAAT	CTACCTGATGGGGGATTT
OMM1612	58	2.0mM	BV212126	ACCCTCGTTGCGTCAGATT	TGTCACAGCACCTTCGGTA
OMM1613	55	1.5mM	BV212127	GGACCGCCATTATATCATAG	GGTATTGGCATGCTAACTTC
OMM1614	55	1.5mM	BV212128	CCACCGCTACTTAAACCT	CCTGGATTCTTGGTCAAC
OMM1616	58	2.5mM	BV212130	CACATGCCCATTCATCAGA	GTTTGTGAGAACGCCAACA
OMM1617	55	2.5mM	BV212131	CTCTCTCCCCCACAATGAA	TCACGACTCGAATAATGCC
OMM1619	58	2.5mM	BV212132	CCGGCACTTAAACACGTC	CAGGCATCCTCCAAGCTA
OMM1621	58	2.5mM	BV212133	CAAACCCTACTGCCAATAC	AAAGCGGTTCCAGACTAAC
OMM1623	58	2.5mM	BV212134	TACCCAACCACACGCATACA	CGAATTATGCCGAGATACGC
OMM1624	58	2.5mM	BV212135	GGGAATCCTCATAGGTGG	TAAGGCAGATGATTGGCT
OMM1625	58	2.5mM	BV212136	AGGAAAGCAAAGGGTAGC	ACCTGCACTGTGAATGTG
OMM1626	58	2.5mM	BV212137	CTCTCTCCCCCACAATGA	CACGACTCGAATAATGCC
OMM1627	62	1.5mM	BV212138	GCAACACCCCTGAGTCCCT	GGCATGGGGAAAGAGAGGT
OMM1628	58	2.5mM	BV212139	CACACACCTGGTTGATAG	TCTCTCACTGTCACTTGC
OMM1630	58	2.5mM	BV212140	GTTGGGCTGCTGTAGAAT	CGGTTTAGGGACACCAAT
OMM1631	58	2.5mM	BV212141	TCTTTCCTCCAAACCCTT	CAGCAGGCTCTGTAGTCA
OMM1632	58	2.5mM	BV212142	AACCGGACATGAATAGCC	ACACATCAACCCAACCCT
OMM1634	62	1.5mM	BV212143	GACACTCAAGCATACCCACA	GCAGAGAAAGAGAGCAAGAC
OMM1635	52	1.5mM	BV212144	CCAGCATCCACAATGAACAC	GCTGAACCACAAACTCCGTA
OMM1636	58	2.5mM	BV212145	CCCATGAACGTGACAATC	TGTGCTGGGACAACTTTC
OMM1637	58	2.5mM	BV212146	GGCATGAGCAGTAATGAAG	GTGGTGCTTGACCTTATTG
OMM1638	58	2.5mM	BV212147	CCCAAGTAGGTCGGTGAA	GGGCCTTGAACTGACTGA
OMM1639	58	2.5mM	BV212148	GGGAGAACTGTTGTTGTAGG	ATGTACGTTCCCACAACTTC
OMM1642	62	1.5mM	BV212149	CAGCTCCCATTCAAGACCCT	ATGGATCTGCCTCACCGTGT
OMM1643	58	2.0mM	BV212150	CACACAGACACGGTCTATCT	GAAAAGAGAGAACAAGAGCG
OMM1644	60	1.5mM	BV212151	GGGCAAAGTTGGCATAAT	AGATCCCACCGGTTAGAT
OMM1645	52	2.5mM	BV212152	GACACCAGACAGCCAATCAC	CTGAGGGGGTGTTGTCAATA
OMM1646	62	1.5mM	BV212153	CGGCTCTCTCCACATTAGCA	GACAGGGACAGGGAGTGACC
OMM1649	58	2.5mM	BV212154	GCCATGGATGCTGTAATA	GCTCCTCCATGATAGTCG
OMM1650	58	2.5mM	BV212155	CCCAAGCAAAGTGCCTAT	GGGTGAATTCTCCACGTT
OMM1652	58	2.5mM	BV212156	CCATACGCAGGATACGGTAG	TCCCAATAAAGGCTAATCGC
OMM1656	58	2.5mM	BV212157	TCCCTGTTACGTTATGTCACC	TTGATTTACTGAGGCAGCGAG
OMM1657	58	2.5mM	BV212158	TTCAAAAGGGGATTGTTG	GCCACTCTCAGCTCGATA
OMM1658	58	2.5mM	BV212159	CCAGCATCGTGAGTTGTG	GGTGATGTGCGAGTTGTG
OMM1660	55	1.5mM	BV212288	CTGCGTTTCTATGGCTACAG	TCAGGGATGTGTTTACTTGC
OMM1661	55	2.5mM	BV212289	CAGGATGAAGAGCACCACATAGGG	GGGTCATTACAATGCAACGTCCAG
OMM1662	52	2.5mM	BV212290	CTGGCTTGTTTCTCTGTAGCAG	GGGCAGAGATGAAAGAGAGATT
OMM1663	55	1.5mM	BV212291	CTCTAACTCATCACAAGCTG	TGAACAGTTAGAGAACAGGG
OMM1665	58	2.5mM	BV212292	CGTGTCACAAACCGTTACC	CCTCCAATGTTCCAACTCA
OMM1666	58	2.5mM	BV212293	TGGCGTCTCGTACTAGTG	GGTGCGGATCATACTGTT
OMM1667	58	2.5mM	BV212294	CTTACCCAAACAGTCGCAATTC	TCATTCTGAGCGGACTAACACA
OMM1668	62	1.5mM	BV212160	GGAGGAGGAAAGGATGACTC	AACTAAGAGCCAGCCGACAC
OMM1669	55	1.5mM	BV212161	CCGGTTTACAAAGCAGTTGAC	TTCTCTCAACTGACCGCTGTT
OMM1670	55	1.5mM	BV212162	CGCCGGAAGTTATTTAACCAC	CTCAGCCTTCAGGATTCATGC
OMM1671	58	2.0mM	BV212163	CTGACACTGCGGCATGTG	GGTCCCTGCCCTTGATCT
OMM1672	58	2.5mM	BV212164	GCTAGCAGGAAGTCCTCA	CATGGCAGAAGGGTTAGT
OMM1674	58	2.5mM	BV212165	CGGAGACTAGCGCTCATT	CCTCCATCCCTCTATCCA
OMM1676	58	2.5mM	BV212166	CACTGCTGAAAGCTGTTC	CACTTGGGTGCCATAGAG
OMM1677	62	2.5mM	BV212167	GGGCTTCTGATGAACCAT	TCACCTGGCAGCTCTACC
OMM1679	55	1.5mM	BV212169	CAAACTCATGTCGCAGGT	TGCCCGAGGACATAGATA
OMM1680	55	1.5mM	BV212170	CATCCCCCTCAGACTCATT	CCTGCCAAGTTCTGTTCAC
OMM1681	58	2.5mM	BV212171	CCCTGACGGACATCTAAAT	TACTACGGCGTCTACACCC
OMM1683	58	2.5mM	BV722126	GCCTCACACCACTCATCGTTTC	TTTCCCAGTCACGACGTTGTAA
OMM1686	58	2.5mM	BV212172	TAGCCAGGAATACCCATC	AATATCGCCATTGTCGTC
OMM1687	58	2.5mM	BV212173	TGAGATTGCCAAGCCATA	AATGGTGACCCGAGAGTG
OMM1688	58	2.5mM	BV212174	GGGACACACAGTCTAGGGT	CCTCCTCCTGTATATGCAA
OMM1689	58	2.5mM	BV212175	CCCTCTCCTATCATATCCC	TTCCTAGGTAACGTCTCCC
OMM1690	58	2.5mM	BV212176	CTCCAGACCTCTCCTAAGC	GGAGAGAGGGATACGAATG
OMM1691	60	2.5mM	BV212177	CTTCTGGTTCAGCAGATGTT	AGGACCTCTCAGATAGCGAG
OMM1692	62	2.5mM	BV212178	CGCTCTATGGATGATCTT	CGCCTGTAGAATGAGTTC
OMM1693	58	2.5mM	BV212179	GGAGACAACAAAGTGGGTAG	GTGGTGGAGGTTATGTCAGA
OMM1694	58	2.5mM	BV212180	GAGGAAGAGGCTCTGCATCTA	GTACGCATTCCAGTGTTCGTT
OMM1696	60	2.5mM	BV212181	GGTCAGAGACACACGCAC	GTTGAACTGGCGGATGTT
OMM1697	58	2.5mM	BV212182	GACCCTTTCCGTTGCCTT	GGGTGATTGCCAAGTTCC
OMM1699	58	2.5mM	BV212183	CAGCTTCCCACAGTTGAC	AAACCAACGCTTATCGAC
OMM1701	62	1.5mM	BV212184	GCGCCAGATGATTAAACGAGGAA	GCTGGGCTATTCACACGTTCACA
OMM1702	55	1.5mM	BV212185	CGGCTGAGGAGCGAGAGT	GATGATGATGGCGGTGGT
OMM1704	58	2.5mM	BV212186	TTAGTCAGTCCGTGCTCG	GCCCAACATTCCTAGACC
OMM1705	58	2.5mM	BV212187	TGTGAGGGCTCTCTATTGG	CAAAGGAGCTGGAGCAACT
OMM1706	58	2.5mM	BV212188	CATATAGTTGGCGGAGAT	GTGAAGGGTTTGACATTG
OMM1708	58	2.5mM	BV212189	GCACGTCGCTAATAGGAC	AGTTGAATCACGAAGGCT
OMM1709	58	2.5mM	BV212190	CAACACAGTCTCACCGTC	GAAAGAGCTTGGCTTGAC
OMM1710	58	2.5mM	BV212191	GGCAGACATTTGCTTCAGTC	GGTTCTGGGTAATGGTTGTG
OMM1711	58	2.5mM	BV212192	CGCATCTCTTCCTGATATTG	CGCTTTCACTGTGTAAGGTG
OMM1712	58	2.5mM	BV212193	GGCTCCATCACTACTGCT	CCCGGTTGCTGTATTACT
OMM1713	58	2.5mM	BV212194	CAGCCAGAGAGCGGAGTTG	GTTGGTTTGGCGGATATGC
OMM1714	58	2.5mM	BV212195	GAGAACACGGACTGGTTATC	GGTCGTATGAGGATGTTGAA
OMM1715	62	1.5mM	BV212196	GGACATCCAGCCAACTTGACA	CTCTACCAACTGAGCGGCACA
OMM1716	58	2.5mM	BV212197	GTTCACGGCGTCAGTCAC	ACAAAGCCCTGGTCATGG
OMM1717	58	2.5mM	BV212198	CTCCTCTCTGGCTTCATTT	GGAGAGGAGGAGAGTGATG
OMM1718	58	2.5mM	BV212199	CGAGTTAGGACTGAGATCCC	ATTGCTCCAAGCCTATCATC
OMM1719	58	2.5mM	BV212200	CGCTACCAACGTGTTAATGT	TTTCTCACACAGTCTCTTGC
OMM1720	58	2.5mM	BV212201	GGCAACCTTCCGCACACT	TTCACCCAGCCAACGAGA
OMM1721	58	2.5mM	BV212202	CAGGAGCCAAACGACAAGGG	TGACTGGCCTTTCGCGTGAG
OMM1722	58	2.5mM	BV212203	GTCATCCCTCACGCGAAAG	TCCATTCACCTGCATCACC
OMM1723	58	2.5mM	BV212204	GGGTGTTTATGTAAAGGG	CGTTCATGGCTAGTATCC
OMM1724	58	2.5mM	BV212205	CCATGGGATTTCTACCTC	ACAGTCATGATGTCCTCG
OMM1725	52	2.5mM	BV212206	GTTTAGCCGATCATGACAC	CAGATCAATGCGCTATGAG
OMM1727	58	2.5mM	BV212207	GGCCATCATCCATATCAG	GGAGGAGGGCTACAAGTC
OMM1728	55	2.5mM	BV212208	GAGCATCGCCGTGTTGTA	GCGCTGCACATGGTATGA
OMM1729	62	2.5mM	BV212209	GCGGCATTACCTAATCGG	TGAGGGAAGCAGCACGAC
OMM1732	55	2.5mM	BV212210	TTTCTGTCAGCCACTAGG	GAAGCACAGCGACATACA
OMM1734	58	2.5mM	BV212211	TGGGTTCTACCAGTTCTCTT	ACCTGTCTGCACTAGCTCTC
OMM1735	52	2.5mM	BV212212	CCCAGTGTTCACATTAACTC	TACTCCTTACAAGATGGTCG
OMM1736	55	2.5mM	BV212213	GGCCTTCCAACAGAAACAACGA	TATTCCAGCCATTCCAATGAGC
OMM1739	55	2.5mM	BV212214	GCGGTGGTCACAGCGATG	CGCCTCCCAGTCCCGTAG
OMM1740	55	2.5mM	BV212215	TGGCTTCGTTACACAAGG	GAGACTACCAACCCGTCC
OMM1741	55	1.5mM	BV212216	CATAGCCACACGCAGAAC	GGGCTAGGGTCAGTCTGT
OMM1742	55	2.5mM	BV212217	TGAGCATTCAGAGGACGAG	CTGCGGCTATGTTACCCTG
OMM1743	55	2.5mM	BV212218	GGAAGATGACGGCACATA	CCCTTTCACCCAGTCAAC
OMM1744	55	2.5mM	BV212219	GGAGAATCCATCGGAGAA	TGATGTCAGCATTGTCGG
OMM1745	55	2.5mM	BV212220	CCGCTGCTGTTTAGTGTC	ACAGACCTGCCAATCCTC
OMM1746	55	2.5mM	BV212221	CTGAAACAGTTGCAAGCCT	GCTAACATTGGCGAACTCT
OMM1747	53	1.5mM	BV212222	AGACTTGCCTGTGTATGTG	GGGGTAGCTTTAGGTCAAT
OMM1748	58	2.5mM	BV212223	CACCTGTGTAACCGTGGC	TGCGAGGAGGAGTCAAAG
OMM1749	58	2.5mM	BV212224	CTGATTGAGCGAAGATCGG	TCAGATGGTGCTATCCCTG
OMM1751	58	2.5mM	BV212225	GGCCCTGTCTGCAATACC	TGCACCTGCCATGATCTC
OMM1752	58	2.5mM	BV212226	GCTGCTGTCCCAGGTGAT	GAGTGGGGCGACAACTCT
OMM1753	58	2.5mM	BV212227	AACGCCTTTACTGCTGCAACTGTC	GCACGCACCTGTCAAAGTTATCTG
OMM1755	60	1.5mM	BV212228	GAGCCATCACACCATTGTC	ATCAGGCCAGGTAGTCCAG
OMM1756	58	2.5mM	BV212229	GAGACCCAACGTCATTGCT	CAGACTGCATGGCTAGGCT
OMM1761	58	2.0mM	BV212230	GTCAGCACCGTGACAAGTT	GTAAAGTGCAGGGATGCGT
OMM1762	58	2.5mM	BV212231	CCTCTAATTTCACTCGGATG	CCTTTGTCTGTCTTAAACCC
OMM1763	58	2.5mM	BV212232	CCCACACAAACATACGTG	GTTAGGGTAGCGGGTAGC
OMM1764	58	2.5mM	BV212233	GCTACCCGCTACCCTAACAT	GCCCACCTACAGAGATTGTC
OMM1765	58	2.5mM	BV212234	CAGGAGCCAAACGACAAGGG	TGACTGGCCTTTCGCGTGAG
OMM1766	58	2.5mM	BV212235	CCGAAGCCTCCCATTAGC	CCATTCACCTGCATCACC
OMM1767	58	2.5mM	BV212236	GGG TTC TAC CAG TTC TCT TAA C	TTA CCT GTC TGC ACT AGC TCT C
OMM1768	58	2.5mM	BV212237	TCTGGTTCCTTCAGCGTG	GGCTCACAGTGCAACGAC
OMM1769	58	2.5mM	BV212238	GCCAGGATCTCTGACTCGC	ACACAGTGCCAAGGTCGTG
OMM1770	58	2.5mM	BV212239	ACCTTGGCACTGTGTATCTG	CTGCATTGTCGGAACTAGAA
OMM1772	52	2.5mM	BV212240	CTCTTCCTCAAGTCCACC	CAGAGGCTTCCTTATTGC
OMM1773	52	2.5mM	BV212241	TAGCAGCCTACCTATCCTT	GTGTGCCTGTGTATACCTG
OMM1774	55	1.5mM	BV212242	GGTCAGGGTTCATATCAAAG	CTGACAGGAGGTTAGGAATG
OMM1775	62	1.5mM	BV212243	CCACATACCAGCCTAGCAT	GTGAGTGGGTTGAGTGTTG
OMM1776	62	1.5mM	BV212244	GCTTGGCTGGGCTAGAGA	GAAGGAGGGAGGTTGTGG
OMM1777	52	2.5mM	BV212245	GGAGGCGTGTCCACATACTGCT	GGGCAGAATGACGGATCAACTT
OMM1778	58	2.5mM	BV212246	GTGTTCCTGGTTCCCATAG	GTTGGGTGGACCTCATAAC
OMM1780	58	2.5mM	BV212247	ATTCACAAGGCTCTGATCCC	GCAGACAATTTCCTCTACCG
OMM1781	55	1.5mM	BV212248	GGCAAGAGGAGAGAGGATAGAAG	AAACGCAGGTGTGAGCTAAGACT
OMM1783	58	2.5mM	BV212249	GAGAACTGAACGGGTTGA	TGACAGCCGACCTAAATC
OMM1784	58	2.5mM	BV212250	CTGAATCATCGGCTTACTGG	GCATTGTTCGGCTTAGCTAT
OMM1785	58	2.5mM	BV212251	CCCTGAAGGAGCTAAATG	GGGATCCAGAGATAGTGC
OMM1790	52	2.5mM	BV212252	CGCCAATAAAGCCCCTCG	CGTGTGCGTGCGTGAGTA
OMM1792	58	2.5mM	BV212253	GTAGTGGAACCCTGCTATGT	GCTTGCTCACAGTTACAGAC
OMM1793	58	2.5mM	BV212254	CTGTAACTGTGAGCAAGCAAAC	GAGACTGCTGGGAGAGGTATCT
OMM1795	58	2.5mM	BV212255	CTCTCACTGCTCTCATTCGCTCCAT	CACCGACTTCCATTTTAGGCTCTCA
OMM1796	58	2.5mM	BV212256	CCAGCTAACAAACGCAGAG	CACTGTGCCCAGAGTCACT
OMM1797	58	2.5mM	BV212257	AGGATGTAGCGGGTACGG	TCCACCCTCAACGCTTCT
OMM1798	58	2.5mM	BV212258	GGCTCAGTAGACAGGAGGTAGAG	TTCACGTCTCATAGTAAAGGGTC
OMM1800	55	2.5mM	BV212259	CCTCTCTGTCTGCTCATC	CAATCTGACCGTAAGGAG
OMM1804	58	2.5mM	BV212260	ATCAGAGTTGATCAGGGAGCGAG	TTTGTTGACCAGCAGTAACCCTT
OMM1806	56	1.5mM	BV212261	GCCGGGTGGACATAATTGT	GACACGCACACGCACTCTT
OMM1808	58	2.5mM	BV212262	TTGCCGTTCTCTCTATCCT	GAGACTCAAACCAGACCGA
OMM1809	52	2.5mM	BV212263	GGGTTACCTGGCATTGAT	GCTGGGTTGAAAGCAATA
OMM1810	52	2.5mM	BV212264	TGGCTTTGGCAAGTTATC	GGAGTAATTGGATGTCCG
OMM1812	52	2.5mM	BV212265	CTGGGTGTTCTGGGTATTG	GGAGAGAGGCAGAGACGTA
OMM1815	52	2.5mM	BV212266	GGGCTCTTCTCCAGGTTAAT	GCTTCCCAACACTCTAACCA
OMM1817	58	2.5mM	BV212267	TTGCCACCTGTTGAGTCA	TTGTTAGGCTGCGAGAGT
OMM1818	52	2.5mM	BV212268	TAGCAACACCCCTGAGTCC	GCATGGGGAAAGAGAGGTA
OMM1819	58	2.5mM	BV212269	GATCGCCCAATAAACTATCC	TGATGGCGTGAGGTAAACTT
OMM1820	58	2.5mM	BV212270	CTTTCAGGCTATGACGAC	GAATGACGGGTTGCTACT
OMM1821	58	2.5mM	BV212271	CCCTCTGCTATGGCTGAACACT	ATTGAGGTGTGGAGCCGATCTT
OMM1824	58	2.5mM	BV212272	GAGGACATTGCAGCAATAAGG	TATGGTTACAGCGACGCAACA
OMM1825	55	2.5mM	BV212273	AGACAGGTCGCCAACCAC	AACAGTGTTCTGGCTCGG
OMM1826	55	2.5mM	BV212274	CACGAGACACTACGAAAGGT	CAGGAAGTGACGAAAGCTAA
OMM1828	55	2.5mM	BV212275	TGAATTGGCCCTAATCTG	CCAAGGCTGCATGTTAGA
OMM1829	55	2.5mM	BV212276	CTTTCTTTCTGTCTCGGTC	TGCTAACCCACTGACTACA
OMM1830	58	2.5mM	BV212277	TGGACATCTTGAAGCACA	CCATAAGAGCGGCAGTTC
OMM1831	52	2.5mM	BV212278	AGACAGGTTCTGCCATTGAC	TACTCGCCCAATGTAACCAC
OMM1832	55	2.5mM	BV212279	TTGGTTACAGAGTTAGCTGC	GGGAGGGACATAGAATACTG
OMM1833	58	2.5mM	BV212280	CAGCTCTCTGGGTTCTACC	CTGCACTAGCTCTCCCTTC
OMM3000	58	2.0mM	G73802	GAG GTG TGG AAG GGG AAT AGG	AAA GAT GTT GGG CTT GGC A
OMM3001	58	2.0mM	G73803	AAA TGG ATG ATG ACT GTA CTA	CAC ACA TCT CTT TGT GAC A
OMM3004	58	2.0mM	G73808	CAT TGA AGT GAG CTG GTA GAG	GCC ATG CAA AAG CTA TCA
OMM3005	58	2.0mM	G73805	CCT CCT CTT CAC CAA TCG TAT	CCC AAA CCT GTC CAA CCT
OMM3006	58	2.0mM	G73806	CCC CTG TTT ATT ACA GTG GAT GAG A	GAG ATT GTA CTG GTC TAC TTA TTC TCC GTC
OMM3011	50	1.5mM	BV718479	ATCACTGCTAATTTGCCAGC	CACGAACATAAACAACTGCC
OMM3012	48	1.5mM	BV722030	TTCTCCAGGTCCTACTCCAAGT	TTTTGGAGATGAGGTGAGGG
OMM3013	50	1.5mM	BV718481	ACTGCTATTTCTCAGGGAGG	ACCTATACTGCTCTGTGGCA
OMM3014	55	2.0mM	BV718482	ACATGAAAGAGAGGAGGATG	GTGACTATCCATGGTTCTGA
OMM3015	50	1.5mM	BV718488	GAAGAGTGTGAAAGTTTGGCTG	ACTCTTGCGCTGGTTGTATG
OMM3017	55	1.5mM	BV718484	GCCACATCAGCAGTAGAATT	TTCTCTTGAGAGCCATGTCT
OMM3018	55	1.5mM	BV718485	CATTGGGCCCTGAGTACAGT	CACCTCTGCCAATCTAGCAA
OMM3019	58	1.5mM	BV718486	GGGTAAGTGCTAATGCCGTT	ATGGAGAGGAGTAGCAGGCA
OMM3020	54	2.0mM	BV722028	CGGACACCCTGACAAGATAAC	GACAGGGACGTGACAGTGAA
OMM3022	54	2.0mM	BV718483	CAGTGCGCTGTCAGGTTGTA	GCTGTGGTTCTGGCCATTAG
OMM3023	55	1.5mM	BV718480	GCACACAGGTGGACTTTATT	GCTTAATGGTGTTGCAGACT
OMM3024	54	2.0mM	BV012584	GTA TAG AAC AGC ATA TGG GA	GAA TAG AGT CTC ACC TTG TTG CTA
OMM3025	62	2.0mM	BV012585	TTT CGC AAG GCA CTG TAG GC	CCT AAT TGT ATT GAC ACC GGT ATT
OMM3026	58	2.0mM	BV012587	CGA CGT GAG ACA AAT GAC TAT	AAC AGC ATA TGG GAT TGT GT
OMM3027	62	2.0mM	BV012586	GCT GCT TCC TGT ATG TAC TCT	TCA GCT GGA GGT ACT TTA A
OMM3028	58	2.0mM	BV718455	CCC GTT GCT ATC AGA CTC GAA	GGG CAG GCT GTC ATT GTA AAG
OMM3031	55	1.5mM	BV078060	GACAGTGACATGTAAAGAGCAG	GGACAGTCACAAAGCTCATT
OMM3032	56	2.0mM	BV722032	TGACAGTTGGGCCCTTGTAAG	GCCGGGGATAGGAATTCAAT
OMM3034	54	2mM	BV718472	CACAACACACACGCACACAT	ACACTGCCCAACTCTATCCC
OMM3036	58	2.0mM	BV676511	TAGTCACCGGCTGAGTTGTG	ACCTCACCTCACCAACATCC
OMM3041	54	1.5mM	BV718473	CACAGAGTTCACTGAACCTCAG	CCACCCACGTTAGAGTAACATA
OMM3042	58	2.0mM	BV722029	ATTCAAAGGGCCTCATGCAT	TGCATGTGTTCCCTTGGAAA
OMM3044	58	2.0mM	BV722031	TCTCTCCCTTGTTCCCCTGA	TCCCCACAGCATAGCATGAG
OMM3048	62	1.5mM	BV078106	CACAAATGAAAAGGGCAGAG	GCCTCTAAAGCAAACCATCA
OMM3056	54	2.0mM	BV078096	CCCAGCAAAGCAAATACTGA	GACATTCCTGTGCGAGTGAA
OMM3065	55	1.5mM	BV078105	GCCCAAACCATGACAACAACT	GGTGTTCATGCTTTTGCAGACT
OMM3066	58	1.5mM	BV676503	CAGAAGGTCTAGTTCCTGAAGT	TAGCAGCAGTTCTGAGATCA
OMM3067	56	1.5mM	BV676504	TGTCTCATCACAACACCTGA	ATACACCCACAGGTCAGTGT
OMM3069	52	1.5mM	BV718474	ATGCAGGTGTGCTTCTGAGG	CAACCCCGATGATCAAAATG
OMM3070	56	1.5mM	BV676506	AGTAGGATGGAGGGAAAGGC	GATCAGCCCATCTCTTTCCA
OMM3071	56	1.5mM	BV722033	CAGATACGGTGCTTAAGCCTAG	TGCACTGATCTTACCAGTGTTG
OMM3072	56	1.5mM	BV676507	GGTCACTTCTGAATGAATGTCC	CCACTTCAAAAGCAATCTCG
OMM3075	58	1.5mM	BV676508	CATTTAATTGAGCTGGCCAC	CCAGACAGTTCTGAGCAACC
OMM3076	56	1.5mM	BV676509	CTATGCACACTCACTGGATGCT	CATGGGGTCGTTGAGGTAAT
OMM3078	58	2.5Mm	BV678006	ATGGGGCAGAATGAGATTT	TAGGACAGATATATGAACCCACCT
OMM3079	56	1.5mM	BV678007	GTGTATCAGAGTAGCGGGAAG	GGG GTC TGT GTG CAT TAT G
OMM3080	58	2.0mM	BV678008	TCAGGGACATCATAGTAGGGA	TAC CCA CCC ACA CTG ACT TAT
OMM3081	60	1.5mM	BV678009	CCTCCCTTTCTCGACCTCC	CAGCTCTCTCGCGTTCTCC
OMM3082	54	1.5mM		CACACACGCACATACATTACT	CAGATACATGTCTCAGGGAAA
OMM3083	58	1.5mM	BV718450	ACATCAGGCCATACCAGGAGT	GCTCCAGGGGGACTATTTTCT
OMM3084	60	2mM	BV718452	AAGAGGGAAATGGTGTAC	ACACATACCTACGCATATA
OMM3085	54	2.0mM	BV718451	GCAGAATAAAGGCAGGTAGTCACT	TCAGAAGAAGATGGCCTACACA
OMM3086	58	1.5mM		GGCGAGAGATGGAGACTAACA	AACCACTCTCGTCGACCAA
OMM3087	58	1.5mM	BV723987	ACAGGGGGTGGACTACATC	CTGGACTGTCTCCTGCACTAC
OMM3088	60	2.5mM	BV718453	TTGCAGTGTGACTCCATTAAG	TTAGTCAGGGACCATACCATT
OMM3089	58	1.5mM	BV718454	CTCACTGTCCCATCAGATTAG	CAGGTTGGTGAATGTCAGA
OMM3090	60	1.5mM	BV676518	GTAAAAGTGGTGGTACAGG	GCCATCTTTCATGCTAC
OMM3091	52	1.5mM	BV676513	GAGTCATCATGCCAGGTAGTC	GGGGCTAGGTTCAGTCTATCA
OMM3092	58	1.5mM	BV676514	CTCAGCACATACGCACAAACG	CACAGAGCGAACATTTCCGAC
OMM3093	54	1.5mM	BV676515	AGGTGCATCTCGTGCTGATAG	GTGCTCAGTTGTTGGACGAGT
OMM3094	46	2.5mM	BV676516	CTTTTAGGACCCGGTACTA	ACTCGCTCTCGCTATTT
OMM3095	54	1.5mM	BV676517	CTTCCATTCAGGGTAGAGCAC	CCAGGTGTGAAAGGGTTTG
OMM3096	58	1.5mM		ACC CAT GAA TGA GTA GGT G	GTG AAC AAG GGG TAG ATC A
OMM3097	60	2.5mM	BV683033	GAA ACT CTT GCC GCA AGT G	GGG TCT TCA ATC GAG GTT AGG
OMM3098	58	1.5mM	BV683034	TGA TAT GCC GTG TGT AAC GTC	AAC CCT GCA GAC TGA ACT CAA
OMM3099	60	2.5mM	BV683035	GCA GCA GCT AAT ATG AAA CAC TCG	ACC ACT TCC AAC ATT GAT GCA C
OMM3100	60	2.5mM	BV683036	ACC CTT GCA TAC GTT TG	GTT GCT AAC ATC ATC GGA G
OMM3101	60	1.5mM		ACC CAT GAA TGA GTA GGT GTG	GGC TTC CAT CAA TGC AA
OMM3102	58	1.5mM	DQ400407	GCTACAATTCCCCATAGT	GCAACAGTGGGACTTTAG
OMM3103	60	1.5mM	DQ400408	CATTCATAAAGCCGTACCC	CCCCGACACATAAACTACTG
OMM3105	64	1.5mM	BV683037	CCGAAACCAACCAATTCCC	CATGCAACAAAGCGTCCCT
OMM3107	58	2.0mM	BV683038	ATGCAACAAAGCGACAG	GCTCTCCGTGTAAGTCAAA
OMM3109	58	2.0mM	BV718471	ACCTGAACTTGGCGAACACTA	ACCTGGCAACGCTTAAGGGTT
OMM3111	58	2.0mM	BV718470	GACAACCATGACACCTGTATCT	TCGTGATGATCTGTAGGGTTCA
OMM3115	58	2.0mM	AB162343	GCCCCTGATTAACCAATATGA	ACCTTTATTACATGGGCAACG
OMM3118	52	2.0mM		CATCTTTACTGCGCATGTG	GCTGCAGATATTCCGCTAA
OMM3120	58	2.0mM	BV683031	ATCAGCCCAGATTGGTAGAGG	GGAGAAACAAAGACGGGAGTC
OMM3121	58	2.0mM	BV723988	TGGTACAGTCAGACGGCACAT	ACGGGACAACTCATTGGGTAG
OMM3126	58	2.0mM	BV683039	AGACAGCGAGGCTTACTACTG	GTCCTCGCTACTGGCATAA
OMM3133	58	2.0mM	BV683032	GGCCTACTCCCTCACATATCTACA	TCTTCTGTGCTGGAGACTAGCTGA
OMM3136	58	2.0mM	BV718487	CTG ACC TCA CCT CCA CTA ACA C	AGA CCA GAG GGA ATG TGA CTC G
OMM3138	58	2.0mM	BV718469	CCC AAT CAG AGA CAA CGA TA	ACG CCC TGG TCG AAG TAT TT
OMM3139	58	2.0mM	BV718476	CCG GGT GGA GAT TAT AAC	TCC TGT CCT ATT CGG TGC C
OMM3140	58	2.0mM	BV718477	ACA CAA AAT GCG TTG GTT C	ATG AAA GCC TGG GCC AAT C
OMM3142	58	2.0mM	BV718475	CCG ATA GCT AGC AGA CTC CTA A	CTG TTA AAA AGC CTG CGA CTG A
OMM3144	58	2.0mM	BV718478	GGA TTC ACA AAG ATT GCC	CAC AGC AGC CGA GAT TGA
OMM5000	58	2.0mM	CO805106	AAC AGA GCA GTG AGG GGA CTG AGA	CAA GTG ATG TTG GTG CGA GGG
OMM5001	58	2.0mM	CO805107	GAA GTC TCA GCC AGT GGT AAA GTC	CCC TTT ACA AGC CTG ATG TCA T
OMM5002	58	2.0mM	CA348958	GGG CTT CCT GGA GGA CTA CTT TA	GCC CTG ACA GAC AGC AAC ATA TAG
OMM5003	58	2.0mM	CO805109	TCT AGG CTG GTC CTT GTA GGT TGT	TCC TGG AGA ATG TCA AGT CCG T
OMM5004	58	2.0mM	CO805110	AGC TTG TAT TAA AGA GGC TTG AAA	CAA ATT GGA CCG CAC ACT A
OMM5005	58	2.0mM	BX318599	TGA CCA GCA CCT CCT TAT ACC TCC	GGC ATC AAC CAA GAG CTA AAC CAA
OMM5006	58	2.0mM	CA347214	AAG GCA TCA TTG GTG ATA ACA AGG	GGG ACG ATG CTT TGG CTA AGA
OMM5007	58	2.0mM	CO805113	AGA TGC CTG TCG AGT GTT G	GAG GAG CAT CAT TTA GAG ACT ACA
OMM5008	62	2.0mM	CO805114	CTG TTT CGT TGT CCT CAT ATC AAC C	TCC ATT ATC CAA TCA GGA GAG CTC TAT
OMM5009	58	2.0mM	CO805115	CAA GGC CTG AAT CCA GCT GTA TTA	TAC TTT CTC TCC CTC TCC CTC GTC
OMM5010	62	2.0mM	CO805116	CCC AAC TTG CTG TCC CTA GA	TAA CCC ACA GAA AGA AGG TGT TGT
OMM5011	62	2.0mM	CO805117	GGC ACC CAG CAA GTG ATC TAC TTC	CTG TGC GTT CCC AGT GGA CTC T
OMM5012	62	2.0mM	CO805118	AGG ACC CCA CCC ACA C	TTG GAG GGT CTA TGC TCG
OMM5013	62	2.0mM	CO805119	AGG GTA CAG GAG GTA AAC AG	AAA CTG ATA TGG AGG TTG AAC
OMM5014	62	2.0mM	CO805120	GGG TCT GAA AGG AGC ATG G	GGA ACC TAA CAT GAC GCA ACA
OMM5015	62	2mM	BV722091	GAT ACC AGC CTG GAC ATG TTC	TGC GAC TTG CTT GGA TTG
OMM5016	62	2.0mM	CO805121	CAC TTG GTT TGG CAA TGT G	CTC AAT CTC TTT TTG GTT GAC AAT
OMM5017	58	2.0mM	CO805122	TTG AGC CAA ACA TGC CTC	CAC AGC ATC TAG ACA GTT CCC
OMM5018	56	1.5mM	CA349034	GAA GGA ACG GAA CAG AGT GGT AAT CAC	TCG GAC AGG TAA CTG GAA CGG AT
OMM5019	58	2.0mM	CO805124	CAT GCT GCC TCT CAC CGT TTA	AAC ACA CCC AGC ATC CAA CC
OMM5020	58	2.0mM	CO805125	AGC CAG CCG GTC TGT TTA GTC	TGG CCC CAT AAC ACA GGA GTA TTA
OMM5021	48	1.5mM	TC66103	TTGACTGCTTCATTTACAATC	CCCTTGAATGAGTAGATGTG
OMM5023	62	2.0mM	CA348610	ATT AGG CAA CCC TCA TGA ACT GTA	TGC CAT TGA GTG TCT TTA AGC AC
OMM5024	62	2.0mM	CA348611	CAC CGT CAC CAT CTT TTC TCC CTA TG	GTC AGT GTC CCT CAC TAC TTG CCA ATC
OMM5025	54	2.0mM	CA349137	GGA GGA CAG TTA AAG GCA TCG CGC TTC	CGT CAT ATC TTC AAG CTC CGC GAG AGG
OMM5026	56	2.0mM	CA349138	TGA CTC AAG TCT TTG CCT ACT CAC	GGT CAG GAT GTG GCA GTA ATG
OMM5028	62	1.5mM	CA349149	CAG CAC CAT CTG TAC CGG TCA TC	CAG GTT ATC CGA GTG GTT CTA ATG TCC
OMM5029	62	1.5mM	CA348622	TGC TCC CTC TGG ACT ATC TAG CCT	GAC GCA CAC AGA CAT ATA CAT GCC
OMM5030	58	2.0mM	CA349141	GGG TGC TCT ACA CAC ATA CAC AAT	TGG AGG TAT CTT GTG GTC AGT CT
OMM5031	58	2.0mM	CA349143	GAA ACC TCC CCA TAT CAT TG	CGG CAG AAT ATC TCC ATA AGT
OMM5032	62	2.0mM	CA349143	GCC TTC CAA TGA TCC TAG AG	CCA CAC TAT GTG ACC CTC ACT
OMM5033	58	1.5mM	CA349148	TGG TCA GAT ATA CAG CTC CAA CCT C	ACA TGT AAG CCA ATC AAC ACA TAG ACT
OMM5034	58	2.0mM	CA349160	ACA AAG CTG CCA TCA GAT AAC ATC	GTA CGG TTG AAT TGA GCC AGT CTA
OMM5035	58	2.0mM	CA348633	TAC CTC TTG AAC TCG TTA ACC	GCA CGG CTC ATA CAC A
OMM5036	56	1.5mM	CA349152	CGA AAA CAC ACA AGA TGG AGG CGG AG	AGA CCT CAT TTC TGA TCC TGC CGC TGT
OMM5037	58	2.0mM	CA348625	ACC GAG GTA GAG GAA GAA GCT TTA	CTC ATA GAC AAA GCC TTG AAC GAG
OMM5038	58	2.0mM	CA348626	GGA GGA AAG AGC TTT CAG GA	CTG GAG ATG GTA AGT GGC ATA
OMM5039	58	2.0mM	CA349159	ACA GAA ATG GTT CAG GTC CTT CAT AGT	CAG CAG CAA GAG TTC TTC AGA ACA C
OMM5041	58	2.0mM	BX305657	CTG GGG ACT CTT GGA ACT	AGC GTA AAG CGT CAT GG
OMM5042	58	2.0mM	CA375845	GGC CCA CTT TTT ATG ACA TGA TT	TCC TAT AAG CCC AAC ATG GTA CAG
OMM5043	58	2.0mM	CA349167	AAC TGT TTT TGC CTC CAC CCT AT	GCT CCC TCC TTT GTT TAT TTT TAG GTT
OMM5044	58	2.0mM	CA349174	GCC CAC ATA AAC ACA GAC GCA	GTC CGG TGG TTG AGC AGT ACA
OMM5045	54	2.0mM	CA348654	CCA ATG CAA CTG ACC GTT C	ATC TCA TCA CAA TGG ACC AGC
OMM5046	58	2.0mM	CA349184	GCT TAC GGC CTT GCC TAC ACC TTG C	TGT AGT TGA CAG TGA GGG GGC GTT TTT
OMM5047	58	2.0mM	CA349175	ACT TTC AGC AGC ATC TGG TCA	CCT GGT CCT CAG CGT TCA T
OMM5050	52	1.5mM	CA348659	ACA ACT GGA ATA GGA ACG CAA AGC	CAA TTC TCT CAT CCT CGC CAC TC
OMM5051	52	1.5mM	CA349193	CCT CCA CCC TAT ACC ACC CCA TAA	GGG GGA AAC CAT TCG AGA TGT T
OMM5053	56	1.5mM	CA349198	TCT ATG GAC AAA CTG GGA GTA AAT GCC	GCC CTC TCA TTG TGT TTC TGT ATA GCC
OMM5054	58	2.0mM	CA348677	GTT TCT ATT TCC ACC CTC ACC GCT GAT	GGG CAA AAT TTC TTG TCA AGC CAA CC
OMM5055	52	1.5mM	CA348686	GGA ACA GGG CTG CAT TAG CTT TG	CGC CAT AGG TCT TGT TCA GGT ACA
OMM5056	58	1.5mM	BX319197	TCA CCA TCA CCT TCA TCG CCT	ACA TGC TGC CCT TTG ACG GAG
OMM5057	54	2.0mM	CA348687	TGT GTT TGT TTT AGT GTC TGT CCG'	CCA TTT GAG ATA CAG ACG CTG TG
OMM5058	58	2.0mM	CA348781	CAC CCA TCA GAT TTG TAA GAG CGT	TCC TAT GCG TTT GCT TTC GTG
OMM5059	48	1.5mM	CA369467	CCG CAG CTT CCG TTC TAC TCC	TGA CTA CCC ATG ATG CAC GGC
OMM5060	48	1.5mM	CA348688	TCT CGG GCC AAA CCT TCT TAT TGC	AGC CAC TAC ATC TCC ACG CCC TT
OMM5061	52	2.0mM	CA348691	GCG TTG GGA GAG AAC AAT ACC	CCC ATC ACA CCA GTT GCC
OMM5062	52	2.0mM	CA348777	TGC AGT AAC CTG AAG GTC CAA TGG G	AAG GAG GAG GGA GAG AGC TAC GGA GAC
OMM5063	48	2.0mM	CA348783	GGG GTG ATG ATG GAA AGA TTA GTG	GGG AAA AAT AAC TGA TGG ACG GT
OMM5064	52	2.0mM	CA348707	TGT CTG AAG AAC CTG CCT ATC TGT	GCT GGT GCT GAC CTT GGT AGT G
OMM5065	48	2.0mM	CA348787	GCG CAA ACA ATG TAA CTA ACA CTC	GTA TAT CAC CGA CAA TTC AGC GA
OMM5067	48	2.0mM	CA348790	CAT AAG CAG AAA TCA GGG GTA ACA	GGG CAT AAG CTA TGT AAT TTA CGC
OMM5069	52	2.0mM	CA348796	GAA CCA CAT GGG AAA TGT TGA GGT TAG	CTC TCC CTC AGT GAT GGA CTT AAA CG
OMM5072	52	2.0mM	BX313262	AGA CAG CCA ACC ACT GAT ACC	AGA AAC ATG GCA AAC GAT GA
OMM5074	52	2.0mM	CA348721	TCG CTT TGG GTA GAA GTT GCC TTT AAC	AAC ATT AAG AAC GAG TGG AAT CAC GC
OMM5075	52	2.0mM	CA348807	AGA TTC ACC ACG TAT CAC GGA ATG	TCT TCA CAT CCT ACT CAA TGA TCG ACC
OMM5077	52	2.0mM	CA348730	TAT GCG CTA GAC TAC AAC GAG	TCT GAG GGG CAA TGT AAG T
OMM5087	48	2mM	BV722092	GGA CTG CTG GGG TTG ATT GA	ACA CAC ATC TCA GGC CTC CTA AGT
OMM5088	58	2.0mM	CA348759	ATC TCT CGT CTT TCC TGT CTT CGT	ACT CTG GCT GTG CAT TGT GG
OMM5089	58	2.0mM	CA348837	GTA AAC CCA GTA AGC AGC ATT GAT	ATT CAG TCC ACC TCG GAA AA
OMM5090	48	1.5mM	CA348770	AAC AAG GCA AGC AAC AAG CAT AAC	GGG AGC AGG TAT CTT TCG GTC T
OMM5091	58	2.0mM	CA348771	GCA GGA AAA ACA CCC AGA TAC AA	ACA CTG GCT GGT GTC GTT ACA TTA
OMM5092	58	2.0mM	CA348764	CGC CAC AAC AGC AGC ACT TAG A	CAA AGG CCA GCG TTT AGA TAG CAC
OMM5093	48	1.5mM	CA348861	TTA ATC ACA CAG CAT TAG TAG TCA GCC	GAG TTA GAT GAC CTG GTT AAT GCC
OMM5095	58	2.0mM	CA348914	GGG ATG TTC AAG TAG CAT GA	ATC TGT ACA CAA TGG CAA CAC
OMM5097	58	2.0mM	CA348868	TCA TCA TCA TAA ACG GGT CAC	TGC CGA CGT TAC TCA TAA CTG
OMM5098	48	1.5mM	BV722093	CGC ATC AGA ATG ACC AGG ATA CTA	CAC ACT GAT AGC ACA CAC GCA TAC
OMM5099	48	2.0mM	CA348959	GAA TCG ACC AAC AAG ACC ATC	TTG GCA CAG AAA AGA CGT ACA
OMM5100	48	2.0mM	CA348952	TGC TGG ATA CTG GAG CTA CTT	TCT GGT TTC AGG GAC TGC
OMM5102	48	2.0mM	CA348955	ATT CCA AAT AAC AGG TGC TAC TGG TC	CTG GTT AAC TAG GCA ACT GAT TGT GTC
OMM5104	48	2.0mM	CA348965	CCA GAT TGG CTT GTG TTG TAT AAC	ATA AGG AAC TCC CTA GTT GAC CAC
OMM5106	54	1.5mM	CA348902	GGT ATG ATG CCT CTG AAT GAA CAG TAT	ACC AGT TGG TGT TTA ACT CAT ATC AGC
OMM5107	52	2.0mM	CA348985	AGA GCA ACA AAT CCA CGT GAG	ATC AGC CAT AAC TGC CAT ACT GTA
OMM5108	48	2.0mM	CA349062	ACA CTA TCC CAT AGT TGA CTG ACG	CTG GAG AAA TGT GGC ACA ATA A
OMM5109	48	2.0mM	CA348993	GTT TCA CAA AGT CAT AAC GAG CAG	GTT GGC ACA AGG CAT TAT ACC
OMM5110	48	1.5mM	BV722094	TATTGTCCGTGTGTATGCTATTGTGCC	CCCAAGACAAATTACCCATCGTACACC
OMM5112	54	2.5mM	CA349005	CCC TTC CCA CAA TCC TGA CCT TA	CAT GCT GAT CCT GCT GGT ACT CCT
OMM5113	52	2.5mM	CA349018	TCG GTA ACA AGT CCT CTA GAC CAC A	CAG AGA CCT AGA CTG AGT CAT GTC CTG
OMM5116	48	2.0mM	CA349104	AAC ATG TCC AGC CCT GGT CTG TTA	TGG AAG GGG AGA CAA ACC GTT A
OMM5117	48	2.0mM	CA362622	GCG AGT GCA AGA GGA AAC AAG TAC	CGC AGA GCC ATT GAG AGA TAC TGT
OMM5121	58	2.0mM	CA349040	CTT CAG GCT TTA TTG TGT TTG ACA TGC	GCC AAC ATG TAA CAC CAC TAG CTG C
OMM5122	52	2.0mM	CA349054	CTT GCT TCG TGT TTT TCT TGC CAC	AGG CCT GCC TCT CAA ATG TAG TGT ACT
OMM5124	52	2.0mM	CA349048	TCT CTT TGT AAC GTA GTG CTG CGA GTG	TGT GGA GGT GAC TGT CGG GTA TCT
OMM5125	52	2.0mM	CO805127	AAA GCC CTC ATT GTG ATA ACA CTG	GCG CTG TGT AGA ACG GAA TC
OMM5126	52	2.0mM	CO805128	CAC ACT ATT TGG GAC GCA CA	CCC AAC AGT TGA GTC TCC ATA GTT
OMM5127	48	1.5mM	CO805129	TGA CAT GGG CGA CTG TAC TGT	CTC AAG CAT TCC GGT TAG TGG
OMM5129	52	2.5mM	BV211862	ACACTCCTCACTGTTTGACC	CCAGGAACAGCTGTAGAAGA
OMM5132	60	1.5mM	BV211863	CAACTCTAGTCCATGCCA	CGAGTGCGTATGCATGTA
OMM5133	58	2.5mM	BV211864	TGAATAGCATGGCACACTC	CACCATAGGAAATTGACCC
OMM5136	58	2.0mM	BV211865	CCAGCACTTTCTGTCTCATA	CTCCACAGGCCTTATTACTT
OMM5137	58	2.5mM	BV211866	TGTTCGTGCTGGAGTACC	GGAAGTCTGCAGGCTAGG
OMM5138	58	2.5mM	BV211867	AGGAGAAGGAGATACAACGC	GGCAGAGGGAGACAGTAAAT
OMM5139	52	2.5mM	BV211868	CATGTGTTGCCTAACCCTG	AGGCATCGTGCTACTGGAC
OMM5140	58	2.5mM	BV211869	CATGTGTTGTCTAACCCTG	AGGCATAGTGCTACTGGAC
OMM5141	58	2.5mM	BV211870	AGAGGCAGTTGAGAGAGTAAGGG	TCTTCGTCTGACTGCCTTAGAGC
OMM5142	58	2.5mM	BV211871	GTGTGCACCAGAGTCTACG	CCATGGCTTTGTGACAGAT
OMM5143	58	2.5mM	BV211872	ACACACAAGGGTATGGAGTC	GGCCCTATGAGATTGACACT
OMM5144	58	2.5mM	BX300102	CAAGACATCACAGCTACAGG	TCTGTGATCTGTAGCTGTCA
OMM5145	58	2.5mM	BV211873	AGCCACAGATGGATACTG	CTACGATGTGCCCTAATG
OMM5146	58	2.5mM	BV211874	GACAGATTCATGCAAGCCT	CCTCACTACTTGCCAATCA
OMM5147	58	2.5mM	BV211875	CACTGTATGTTCTTACCCTG	TATACTGGCTGAGTTCAACC
OMM5148	52	2.5mM	BV211876	CACACTGACACAATGGTGC	CAAACTGGGAGTAAATGCC
OMM5149	60	2.5mM	BV211877	CTGCATGTTGCCTTATCCAG	GCTTCGATGCCAACTTAAAC
OMM5150	58	2.5mM	BV211878	TGCTTCTCCACAGTGTCAACTC	CAAGAAGTCTCAGCCAGTGGTA
OMM5151	60	2.5mM	BV211879	CTGTGAAACTGTCTCTATGGG	GAGTGCAATATTCAGTCCAC
OMM5152	52	2.5mM	BV211880	CCAGAATAACTACCGGCAAATC	CCACCTTAACAAGCGTACATGA
OMM5153	55	2.5mM	BV211881	GGGAAACGTCATCTTACATC	TCTGGAGAGGTTCTTGTAGA
OMM5154	58	2.5mM	BV211882	ACATATGTCGCTGTCGCT	TCTTGGGCTGGCTAGAAC
OMM5155	55	2.5mM	BV211883	GGACAGAACTGCCACTAAGTGTG	GAGGAGACAGGGAAGAGCTATTG
OMM5156	58	2.0mM	BV211884	CCTCTAAACACGCCATAG	AAGACAAGTGGTTCGGTA
OMM5157	60	2.5mM	BV211885	GTTGTGCAGTGATCCGAT	AACGCCAGAGTTGACATC
OMM5158	60	2.5mM	BX319197	AACCTGGAGGACAACTCACA	TGTTCTCTCGTCATCCATGT
OMM5159	52	2.5mM	BV211887	CAGCCTGCTTTCTCGTTC	GGCCTTTCCTGGTACTCC
OMM5160	60	1.5mM	BV211888	AGAGACCTGGCAATTTAGGC	CAAGTTTCAGCGTCAGTGTC
OMM5161	60	2.5mM	BV211889	CAAGTGTCCTTTGAGCAC	AGCAACTGCTGACACTCC
OMM5162	58	2.5mM	BV211890	GATACTGTGCAGATTCCGAATG	GCGCTTCAATGTTACGATTACC
OMM5163	58	2.0mM	BV211891	ACCCTGGCACTGTTGTTCGTG	TGTGTGCGCGCGTATAGAATG
OMM5164	58	2.5mM	BV211892	GGTTGTGTTTAACTCGGAG	ATCGTTCCTACTTACCCAG
OMM5165	58	2.5mM	BX311884	TCAGAGAAGGGATGTCGG	TCTGCTGAACCAGTGCAT
OMM5166	52	2.5mM	BV211894	CCACTAGAAACTCATGGACACA	CCATTAGTAGATGCATACAGCC
OMM5167	55	2.5mM	BV211895	CCTGTTCAACCAAGCGAAGC	GGTGGTGCAACTGCATGAGT
OMM5168	58	2.5mM	BV211896	CTCTTTGCCAGTCCACAC	GGACAAAGACAGGTCTGC
OMM5169	60	1.5mM	BV211897	TGGCCATCTGCAAAGGGT	TCCCCATCACACACGCAC
OMM5171	58	2.5mM	BV211898	TTTCTTTGCACTGTCCGTC	GTGGGGTAGTGGGACCAAC
OMM5172	58	2.5mM	BV211899	GCTCTGCTTAAGTGTGCC	ATCATCGTGGACGTTCCT
OMM5174	55	2.5mM	BV211900	CCAATAGAACAGTCCCGAAATG	ACTAAGCCATACGTGGAACCAT
OMM5175	55	2.5mM	BV211901	AATGGCAATGGATAGTGG	CCTCGACTTGTGTTGGAT
OMM5176	58	2.5mM	BV211902	CCACTTGCTGCTTCTCTACATA	AAGAACACCTAGCCAATAACCC
OMM5177	58	2.5mM	BV211903	GCTGTCTGCGCTAGAATC	CAGAGCCCTATGCCAAAC
OMM5178	58	2.5mM	BX867319	ATAAAGATGACCCCTATCCC	GTGGTATCTGCCTTGGACTC
OMM5179	58	2.5mM	BV211905	CCCTGTCACATGGATGCT	GATTTGGCAACCGAACAC
OMM5180	58	2.5mM	BV211906	CACTCCAAACAGCCAACTCG	CAGCTTCTGCAGGCCTATTG
OMM5181	62	2.5mM	BV211907	CTCCTATGACTCCTGTATCAC	CCACTAGTAGAGCCACTACAT
OMM5182	58	2.5mM	BV211908	CAGAGGCTCAGAACCAGTCTAC	GTACCTGGAACTAACCTGATGA
OMM5184	58	2.5mM	BV211909	GAGGGTCAGTCAGTAAGGATCA	CTTCTCTCCTCCCTATCCCTTG
OMM5185	58	2.5mM	BV211910	CTTGCCTGTGAGTGAGTAG	CAAGCTGGGAGAGTATACG
OMM5186	58	2.5mM	BV212286	TGACCACAGCAGACATATAGCCAG	GCTTGTGTTGGGTTTGATATAGGG
OMM5187	60	1.5mM	CA374878	CAAGTCAGAGCCCATCTCCC	GAGGAGCTGAGGCTGTCCAC
OMM5188	55	2.5mM	BV211912	CCAACTACTAGCCTTTACCC	GTCTTCCTGCATGTAACAAC
OMM5189	58	2.5mM	BV211913	GTGAGACCACCCATCAATAGC	CACAGGAGAAGGAATGGTAGA
OMM5192	58	2.5mM	BX317661	CCGACGCAGGACATACATAC	GGGATGGTAAGGCAGTCAGA
OMM5193	60	2.5mM	BV211915	TACTCTGTGTGACTGGACCG	GGAATGTATTGGATACCTGC
OMM5194	58	2.5mM	BV211916	CAATTTCGGACAGGTAACTGG	ACGGAACAGAGTGGTAATCAC
OMM5195	60	1.5mM	BX882100	CAGGTTCTGGCCCGTTATC	GGAAGTGGCTGTTTGTCCC
OMM5196	60	2.5mM	BV211918	GATCCATATTCGACGATG	TTCCGTTGACCACTAAAG
OMM5197	60	1.5mM	BV211919	TGTTCATTGGCAGTCGTC	TCTCTGTGTCCGAAATGG
OMM5198	55	2.5mM	BV211920	CAAACTCAGCCTTCGAACCC	GTGCACGCATGGAAATGTGT
OMM5199	55	2.5mM	BV211921	CATTTCCACAGTGTCCAG	CTACATTCCTGATTGGCA
OMM5200	58	2.5mM	BV211922	CGAATTAGGGCTGATACAG	AGAGCGAGCGAATGAGTAG
OMM5201	58	2.5mM	BV211923	CCCTTGAAGGAAGACATACT	GACAGCTTCGCACTATTATC
OMM5202	58	2.5mM	BV211924	GGGCTGCTTATAACACAG	AGTCTAGTCTGGTTTGGG
OMM5203	58	2.5mM	BV211925	TGTGCTATCAACTGCTACAG	GTTGGCTACTGCTTTACACT
OMM5204	60	1.5mM	BV211926	CGGGAGTACAGGGCTACAG	ACCAACACCATGCGTATTC
OMM5205	60	2.5mM	BV211927	GGAGCAGTGATGAAACGTGT	TATAGCCTGGGGATGTAGCC
OMM5206	60	1.5mM	BV211928	TTACCACTGTAACTGCTGC	AATTGAGGCTGTACTGAGG
OMM5207	60	1.5mM	BV211929	CATCTGCATGCCTGATCTGA	CATCCATCCTCATCATCGTC
OMM5208	58	2.5mM	BV211930	TCTGTGTCTGTCGAGTCACG	AGAGAGCAGCGGTTAGTTTC
OMM5209	58	2.5mM	BV211931	GCAACACATTTATGCACACG	TGGCCACCAACATTGTTTAG
OMM5210	58	2.5mM	BV211932	GGAATGTTGATGGCTTGC	GACGTGCTGGCCCTTAAC
OMM5211	55	2.5mM	BV211933	ATGAGCCACTTGACTAGG	CTAAGAAGGCTGCATATC
OMM5212	58	2.5mM	BV211934	AGGAACACAGTGATGACTTG	TAGTGACGCCTCTAAAGGTG
OMM5213	58	2.5mM	BV211935	GAGCTAAGGGACAGACACTG	GCCCATAGAGTCATTGTAAC
OMM5214	58	2.5mM	BV211936	CTGCAGGGATGAATTGTC	ATGGTGGTGTAGCATGTG
OMM5216	60	1.5mM	BX080247	TGACAGAGAACCAGTGACCCAG	GGAGAGCAGGGGATTATGGGAT
OMM5217	58	2.5mM	BV211938	CACCTGTGTGCATTTAGA	GCAAGGTCTCACAGTTGT
OMM5218	58	2.5mM	BV211939	AGAGAGGACATAGGAGCGA	GGCATGGGAAACATACAGT
OMM5219	60	2.5mM	BV211940	CCTTTCCAACGCTACAAC	TGTCCTCATATCAACCCA
OMM5220	58	2.5mM	BV211941	CTGTCTGGCAAGGTCAAC	CCTCTCTCCCTGAACTCG
OMM5221	58	2.5mM	BV211942	TCGACCAGACCTGTTGACC	CAAGAGGGCTGAACGGAGT
OMM5222	58	2.0mM	BV211943	AGAGGGCACGATACTGGA	CTGAAATGGCCGAGTCTA
OMM5223	58	2.5mM	BV211944	AGAGTGTGGTATGACTTACGG	GATCTCTCTAAAAGGCAAGGC
OMM5224	58	2.5mM	BX079862	GAGGTGTTAGAACGACTGC	AAGAACACGAGAGTTGGAC
OMM5225	58	2.5mM	BV211946	GGACGTAGGGCTTGTCTT	ACTGCACACCAACTCTCA
OMM5226	54	2.0mM	BV211947	GATGAGACCGATCTGAATCAGC	CCCATCTCCATCCTCTTCTAAC
OMM5227	58	2.0mM	BX301679	AGGAGGGCAGGTAAGAGA	GGACGTCTTTGACTCATC
OMM5228	58	2.5mM	BV211949	GATTCCGTCTCTCACAGTTGAA	CTTTGGCAAATCAGTCACAAGG
OMM5229	52	2.5mM	BV211950	GCTGGGTCCTGCTAATCA	TACACGCATCGCTACACG
OMM5230	55	2.5mM	BV211951	GCAGCACATGCTATGAAAG	GGCAGGTGAGATAGAATGA
OMM5231	58	2.5mM	BV211952	ATGGAAGCAGCCTAGTTTCA	CCAATCCCTCCTAGAATAGC
OMM5232	60	2.5mM	BV211953	CCTTGAATGAGTGGGTGTTC	ACCACGGACATGCAATTACT
OMM5233	58	2.5mM	CA349039	GGATCTCGCATAAGTTCA	GACAGGGAATTGTTGCAT
OMM5235	55	2.5mM	BV211955	GACAAACTAGAGGACAGGC	ACCCACAGTGGTTAAGCTA
OMM5236	60	1.5mM	BV211956	CCCCACAACCAAATGTATG	GTGAGGCTGCTAGGATGAC
OMM5237	55	2.5mM	BV211957	TTGTCTGGGTTCACTTGT	TTACCTGGAACGTTGGAG
OMM5239	58	2.5mM	BV211958	GCTGCTGACTTTGTATTGGT	TAGTAGGGCCATTGTCCAAG
OMM5240	58	2.5mM	BV211959	ACCTCGCAGCCTTCTACTTC	ACGCTACCTCCTGCATCATC
OMM5241	55	2.5mM	BV211960	AGAAGATCATCCCACGAG	CGTAAGTGGGTCCTACAG
OMM5242	60	2.5mM	BV211961	ACTCAGCATGTAACCCAT	CACTGCAGGAGTGTTATG
OMM5243	58	2.5mM	BV211962	GGATGAACGGTCAGGTGAAC	GTACTGTTGCTGAGGGTGCT
OMM5244	58	2.5mM	BX305863	ACACATACAGGAGGACATGC	ACTGTACAGGATGGGTCTCT
OMM5246	55	2.5mM	BV211964	CCTTGTCATCGATATCCC	TGGCTAAGCATTTGACAG
OMM5247	55	2.5mM	BX876138	TTACACCAGATCCGGAGTC	AAGGTCTCACGCAATGTCT
OMM5248	55	2.5mM	BV211966	AGAGAGAAGGTGCTCAAC	AAGACAGGACGTTACTGG
OMM5249	60	1.5mM	BV211967	GAGCCAAGCCTGAGGAACCA	CCTCCTCATCACCGTTTCCA
OMM5252	55	1.5mM	BV211968	GGGAATGTAAGGGACTTGA	CAACTCCGGTCCCTCTAAC
OMM5254	58	2.5mM	BX867246	CTGTCTGGGTTGCGTTTGCTA	CCTGTGGCACACAATGGATTC
OMM5255	58	2.5mM	CA344270	CACACTTCCTGGACCACT	ACTAGGGATTTCGTTGCT
OMM5256	60	1.5mM	CA366869	CGCATGACCAGGTACATT	TCGCTCTCTCCATACAGG
OMM5257	60	1.5mM	BV211972	GAAGAGCAGCAGCCAGACCC	TCGTCTGTCCGTCTGGTCCT
OMM5258	55	2.5mM	BX084427	GGAAGACCTCAGTCGTCA	CCAACCTCTTTAGCGTGA
OMM5259	58	2.5mM	BV211974	GGTGGTGTGTGATATACG	CATGAGAAAGCAGACATC
OMM5260	58	2.5mM	CA388551	TACCCTGCCGACTACACTC	TGAGGCATTCAGTCAAGAC
OMM5261	58	2.5mM	BV211976	AGGTCCTGCGACTGTTCTA	CAAAGACCTTGTGCTCAAC
OMM5262	55	2.5mM	BX075747	GATGGGTCGGTATCATTG	GTCTCAGAGGGTGCATCT
OMM5263	58	2.5mM	BV211978	ATTCCTCCAGCCCATTAC	TGGAACTGTGGGATTAGA
OMM5264	58	1.5mM	BX320910	AAGCATCATTGCCGTGAC	TCTCTTCGCAGGGATTCT
OMM5265	60	1.5mM	BV211980	CCGGAGACACACTACGAC	CAGAGACCTCGGAACAAC
OMM5266	58	2.5mM	BV211981	GAAGTGTGCTGCATGTCG	CAAGGTCCCCGTGAAATA
OMM5267	54	1.5mM	CA369467	TCCTCATTCCCTGAACACG	TGACTACCCATGATGCACG
OMM5268	54	1.5mM	CA369467	TCCTCATTCCCTGAACACG	GACTACCCATGATGCACGG
OMM5269	60	1.5mM	BV211984	CACATAAACACAGACGCAC	TCTTTGCTCTCAACTGCTC
OMM5270	58	2.5mM	BV211985	GGCGCCTCCAAATATACA	AAGAACGACCGAACACAA
OMM5271	55	2.5mM	BV211986	GGAGGGAGACAGTTTACAC	CTCTGAAATGTTGACGGAC
OMM5272	58	2.5mM	BV211987	TAGTCTGTCTGTGGGAGTGTTC	GCATACCACTACAGGGACTCTC
OMM5273	58	2.5mM	BX879524	TGACTGACTGGACCATGTAC	GGCACTCGTCTGTTAGTAGG
OMM5274	58	2.5mM	BX307443	CCACCTCCTCGTCCAGTA	TGTGCGACGGTAGAGTTG
OMM5275	58	2.5mM	BV211990	GCATTGAAAGTGCAAACAGG	CCGGAGGCAGACTACATGTC
OMM5276	58	2.5mM	BX861650	AAGAGAACGCATATCCCT	GCCCATCATATAGACTCC
OMM5277	58	2.5mM	BV211992	TCCCCAGTCACCTGATTG	GGAGACAGTTTCCGGACA
OMM5278	58	2.5mM	BV211993	GAAATGAGGCCACTCTTG	TCATTCGCTGTGGATCTC
OMM5279	58	2.5mM	BV211994	GTTCTAAAGCCATCTGTCGTC	GCAGGAACCCACTATACACTT
OMM5280	58	2.5mM	BV211995	TTAAACTGGTTAGGGCTCGGGAAA	GGTCAAAGGTCAGAATCCATCAGA
OMM5281	60	1.5mM	BV211996	GTTCCGGTCCAGCACTAGC	GCAGCCGAGTACTTGATCC
OMM5282	58	2.5mM	BV211997	GAACCCTTCGTCCAAACT	CCACCACACTGGATCAGA
OMM5286	52	2.5mM	BV211998	CGAGCAAAGGGTGTGAATAG	AGGGATGGGAGTCTAGGGAC
OMM5287	58	2.5mM	BV211999	CTTGTTAGAGGTGGTGAGTT	TCTCTGTGGTCACACTTCTT
OMM5288	58	2.5mM	BV212000	GAAGGTGCTGTAGCTGTA	CCTCCTGATTGTTACTCT
OMM5289	60	1.5mM	BV212001	CCATCATAAACACATCCATCCG	ACAGCAGCTGTGAGTACACCCA
OMM5290	60	1.5mM	BV212002	AGCACTGCTGAAAGCTGTT	GCGGATGTTCATCATTGTC
OMM5291	52	2.5mM	BV212003	CATTAAGCCTTTAGTGGG	CGTGAGTATTGCGTTGTC
OMM5294	58	1.5mM	BV212004	AGCATACACTCAACACCC	GGCCAAGCTAACTCACAT
OMM5295	52	2.5mM	BV212005	GATTAAACAGGACCCGGAGT	GTCTCATTGCTAACTCGGAG
OMM5296	55	2.5mM	BV212006	CTTTAAGATGCCTGTCGAG	CCTGTCTCAATAGCATTCC
OMM5297	60	1.5mM	BV212007	GTAGAACAACTGCATGGG	ATGGAAGAGCGTCAGAAC
OMM5298	60	2.5mM	BV212008	GGGGAAACATTCATGCAG	ACACACTTGCACGCGTTA
OMM5299	58	1.5mM	BV212009	CTTAAATGTTGACGGATTCGCACG	AATAGGACACCATCGAGAGCAATG
OMM5301	60	1.5mM	BV212010	CACACATACATACGCTCA	AAAGTCTTAGTCGCCATC
OMM5302	55	2.5mM	BX865957	GCTCGAGAGCAATACACCA	CCCGGTGTGTACGCATATC
OMM5303	60	2.5mM	BV212012	TGCTGACTGTGTTTGTGC	ATGTTCCACACTGTAGCG
OMM5305	60	1.5mM	BV212014	TCAGCAACGAGGACATTGTGG	CTGTGAGCTGGTCCCGCAGTT
OMM5306	58	1.5mM	BV212015	TCCTGTCTGCTCATGGTC	ACACGAGATTTGGTTTGC
OMM5307	58	2.5mM	BV212016	GTATAGCATGAAACGCAGAG	ACACAGAGTGTGCGAATTCT
OMM5308	58	2.5mM	BV212017	AGGAGGGAGGAGTGGTTG	AGGGGCACCACAGTCTGA
OMM5309	60	1.5mM	BV212018	TAGCTGCGTCATTGTGTC	CCTCATGAAGAATGTGGC
OMM5310	60	1.5mM	CB496743	GCTGATGACAATGGTAGTG	CGAACAGTAGTCTAGGCAA
OMM5311	58	2.5mM	BV212020	CATCGGGCAGAAGTCCAGA	GGCCACAGGAACGTAAAGG
OMM5312	58	2.5mM	BV212021	ACTGTCAGCAGCAATACACT	CCCATTTTCTCTTGTCACAC
OMM5313	60	1.5mM	BV212022	CCATAAAGGCTGCGTGTA	GAGGAGAGGGGGTGAAAG
OMM5316	58	2.5mM	BV212024	AGTGTCCTGGTAGAAGATCTTG	ACGTAGACAAACACCCTAAGTG
OMM5317	58	2.5mM	BV212025	CTGCACTGTTGGAGCTAG	ATACATCGCCAAGCAGTA
OMM5318	58	2.5mM	BV212026	TCCTCCATCTCCACTAAC	GGGTCAGCATTTCTAATC
OMM5319	58	2.5mM	BV212027	TGCACTCTCCTTTGATGTC	AGACAAAGCCTTGAACGAG
OMM5320	58	2.5mM	BV212028	CGCTTATGTCGCTTATGC	GGAGACAGGCTTAGGGAC
OMM5321	58	2.5mM	BV212029	GTCAGCGTCACACATACTAATG	GGTGGTGGAACATAGTACAGAC
OMM5322	58	1.5mM	BV212030	CTTCGTCTGCAAATAGGA	TGTGCTCTTTTCTTGAGG
OMM5323	60	2.5mM	BV212031	AGTTGAGGCATTCTTGGTCGAT	CCCTACCACTACCTCCTTACCC
OMM5324	55	2.5mM	BV212032	CTCAGTCTCTTTCTCTCGCT	GGAGGAATCAGACTAAGAGG
OMM5325	55	2.5mM	BV212033	CAGAAGTATCCCAATGGT	CACAGGGATTGGAATAGT
OMM5326	58	2.5mM	BV212034	ATATACACGCACGCATGA	TCCTTGGCATGTCTATGA
OMM5327	54	1.5mM	BV212035	GGCCTCTCTCATTGTTCTC	TGAAGGGTAGAAGGGTGAA
OMM5328	58	2.5mM	BV212036	AATGAAACCCAAGCCTAGC	GGGTCTTTCCAGATGCACT
OMM5329	58	2.5mM	BV212037	GCAGCGGAGATAATACCT	GTGCAGTCCGCTATATCC
OMM5331	60	2.5mM	BV212038	ACTGGTGGGATAGAAACTGACT	GTGAGAACAGCTTAGGGAATTG
OMM5332	58	2.5mM	BV212039	CTGCTACCATGTTGTGTTTC	CGTGCAATCAATCTGTAAGG
OMM5333	58	1.5mM		GAGCTGCTGTGAATGACTCT	GCTCTCGTTCCCTCTCTTTAT
OMM5334	58	1.5mM		TGGTGGAGAATGTATACTGG	GGGCAATACAGACTGTTAGC
OMY1000UW	52	2.5mM	AY518323	CTG TGG AGA AGG ACC TGG AG	TCG GTG TCA ATT CAT AAA CCA T_
OMY1001UW	56	2.0mM	AY518324	GATTCCATAACCTCGCCTTC	GTCCTTGTGCTGCCTGCT
OMY1002UW	56	2.0mM	AY518325	CAG TGT GCT TTG TGG TGA C	GAG ACG GCT GAG AAC TAG G
Omy1003UW	58	2.0mM	AY518326	GGACTTCACAACAAACCCTCA	GAGAGTGAGCTGGCCCTAAC
OMY1004UW	56	2.0mM	AY518327	AAA AGC AAG GCA CCA CAC TC	ACA TGC ACA CAC GCA AGT TA
Omy1006UW	62	2.0mM	AY518329	TCC CCA CAG AGA GAA CTC GT	GAT CCA GAC AGC CAA ACC TC
OMY1007UW	58	2.0mM	AY518330	ACTGGTGGCTGTTCTGTTCC	CAAAGGACGTATTTTCTCAAATCA
OMY1008UW	54	2.5mM	AY518331	AAG TGA AGG GCC CTG TAT GA	TTT CAA GTG GTA GCG AGA AGG
OMY1009UW	60	2.0mM	AY518332	TGA GTA AAA AGG GGA AAC AAG C	GCG AAA ACA CTC TGG CAA AT_
Omy1010UW	58	2.0mM	AY518333	TCTGAGTATTGCATGTTGGA	TTGAGGGAGAGTTTTCGTTA
OMY1013UW	58	2.0mM	AY518336	GAG TTT TTA CAG GCC AGT CT	ACC TTA GGT CCT TGT CTT CC
OMY1014UW	58	2.0mM	AY518337	ACT GTC CCT CAG GAC ATT AG	TAT ATT CCG TGC AAA GTT GA_
OMY1016UW	62	1.5mM	AY518339	TCTGGTGAATTTAGTCAAAGG	GTCCTGGTCGACACTGTAAT
OMY102INRA	58	2.0mM		AAGAGCAACCCAGGGTGTC	CTACTACTACTTATTGGGTTAG
OMY1032UW	64	1.5mM	AY505337	TCT CAT TGC TCT GGC ACT GGT TCT AC	CAC ATG GCG AGT CTT CCA AAC G
OMY1036UW	58	2.0mM	Refer to Publication	GCA AGT TAT ACA CTC GTC CAG GTA CGC	ACA CTC CTT TAC ACC CCT TCA CCA AC
OMY103INRA	58	2.0mM	Refer to Publication	TGGAAGCAGTCAAGGTACGTA	TGTATGCACTAATAGGCCTTT
Omy1046UW	58	2.0mM	AY505317	GATCGTGTTGCTCCAACCTCTCTG	GCCCTGGGACAATATAGCTGCG
OMY1048UW	64	1.5mM	AY505332	CGG TAT GTT CCT GTG ACC CTG TTG	GTG AAT AAT TTA ACG CTA CGG AGG AGA ATG
Omy104INRA	58	2.0mM		GAGCAAAGACAGAATAAAGAA	TCACAAATAAATGAGAGAGAATT
OMY1052UW	58	2.0mM	AY505331	AGT AGC AAT GAC TTT GGC GCC TG	GAC TGG TGA AAT GTC CCC ACT CG
OMY1057UW	58	2.0mM	AY505326	TTGACTTTGTCCAGCTCATCTGAAGG	GAGGAGCCTGGAGCAGGACTTTG
Omy105DU	54	1.5mM		TGATCATTATATTACTTGACTG	AGAAGCTTTCTGATAGTCTG
OMY105INRA	54	2.0mM		TCTCACTTTGTTTCCCTTGA	ACTGTATGTGCTTTAGTAACAC
Omy1062UW	58	2.0mM	AY505324	GTCACCGCAAAGGCATTCACAC	TTGGAGTAAGAAGGAGGGAATACAGGG
Omy1067UW	58	2.0mM	AY505323	TCTTGTTACGCTGCTTCCTTCCTAGTG	ATGACATGTGTTCTCCCCTCTGCTTAG
OMY106INRA	58	2.0mM		CCTGATTCTGCTAATGGAGA	AGAGATGAAGAGAATACAAAGA
Omy1077UW	58	2.0mM	AY505322	GTTCCAGGTACATCCCAGCATGG	ATTAGAAGAGAGGGGGCACGGG
Omy107INRA	54	2.0mM		CTGTAGCTTTCTCTGTGGTCAC	GTTTGGCAGTGGTCCGTAGTG
Omy1080UW	58	2.0mM	AY505321	CAGCGCCTGCTTCAGTCTTCAG	GTACTCGCCGTTATGTGTCGTTTGTC
Omy1083UW	58	2.0mM	AY505320	TCTCTGTGTTTGTCTCGGGCCTC	TCCATGCTACGTGTGAAGTGACTGAG
OMY1085UW	58	2.0mM	AY505319	GAGAATCGCTATGGGCGCAATC	GGGACTTATTTCCAGAGGTAGTTGGGAG
OMY108INRA	56	2.0mM		TGTGAAAGACAATGCCATTC	CCTCCAAATCACTAAGTCCA
OMY1090UW	58	2.0mM	AY505318	CCT CTG TCA GTT TGT TTA CAC CTG CG	AAT AGT GCT CAG CCG GGT CTG G
Omy1093UW	58	2.0mM	AY505338	ATCCAACGGAACGGACTCAGG	GATCTCTGCCTCCCCCTTCC
Omy109INRA	58	2.0mM		TGACCTATCATAGTCTTCAA	ATTCTAAGAGTGTGCCATT
OMY10DIAS	58	2.0mM		TCAGGCTGTAATCGCTTCCA	CCCACAAAGCCAGTGTCAGT
Omy10INRA	62	1.5mM		GATCCTCATACTGTACTTCTCC	CTCTTAGGCCAAACAAGGG
Omy11/iINRA	58	2.0mM		GTTCAAGTCAAAGCAGCTGG	CCAGGGCATGGCTTTGG
OMY1102UW	60	2.0mM	AY505307	CCA GAG GAT CTT ATT CCC ACC TAC ACA C	TCA TCG GTT TTG CCA TAC GGG
OMY110INRA	56	2.0mM		CTACCCCACAGTCCCCATTAC	CCATCCAGCGTTGCCTGTCT
OMY1119UW	58	2.0mM	AY505333	TCA CAC AGA GGG CAG CAC CC	AAA AGT TCC GAA GTT TCC GAA GGC
Omy111DU	58	2.0mM		ATGATTTGCAAACAGTGCCTG	GTAGCAAATTCCTGCCCTGC
OMY111INRA	56	2.0mM		GACTTTCTGAAGGCCCGTACAA	AGAACGGAGTAGCAGCAAATTATG
OMY1120UW	58	2.0mM	AY505334	AAT AGC ACA AGT GGA ATC AGG GAC A	CGA CAA TGT AAA AAT TGT ACT GTG CAT GT
OMY113INRA	56	2.0mM		TTGGAAGATGGTCAGAGACTGC	CCTTTAAATGTACACTACCCAGAA
Omy115INRA	58	2.0mM		GCTCATTGAACTCATCATCT	GCTTCACAACAGTACACTCG
OMY1177UW	58	2.0mM	AY505306	TGC TTC CAT CTG CTG AGA CAT GC	AAC GGA CTG GGG CTA CTG CG <
OMY1189UW	58	2.0mM	AY505308	CATTTCCTCCCGCTTTCCCTG	GTTGATTTGTGTTGAGCTCCCGTTTATAG
OMY1191UW	58	2.0mM	AY505309	CATGTACGTGGCGAAGCCCTC	GTTTATCTGCACTGGAAGACAAATGGAAC
OMY1198UW	58	2.0mM	AY505310	GGCTCAAAATTCATGCGTGTGC	TCTGTCACCATAGCTGCAACTGAGG
OMY11DIAS	58	2.0mM	AF239028	GACTCCTGCTGGCTAATGTCGA	TCTCCCGGTTAGTGAACTCTCA
OMY120INRA	56	2.0mM		GTCACCCCCTTCGGCATACC	AAACTGAAAACAGGCATCTTG
Omy1211UW	58	2.0mM	AY505311	CAGACATTGTTTAGTGATTGCTGGCTG	CTCCACCTCTCACTCCCTTCTTTTATCTC
OMY1212UW	62	1.5mM	AY505312	ACTCACCTAACCCTGTCAGCAATG	TGAAAGGGATGGGTTATTATACAGCCC
Omy1223UW	58	2.0mM	AY505313	GCACGTCCCCACACTGTTTTACAC	AAATCTCTTCCTCGCCCTGTCTCTC
OMY1225UW	58	2.0mM	AY505314	CTTCCCGCACTCACACTGTTTTTG	TGATTTAGAGGCCAAGAAGCACTGG
OMY12DIAS	58	2.0mM	AF239029	GCGTACTCAGCACACAACTG	TCAAGTTAGCAACATTTATTCA
OMY13DIAS	56	2.0mM	AF239030	CAGTTCCTCTCCTTCGTAGATG	GGAGAGTCAGTCATATCATGGA
Omy13INRA	58	2.0mM		GTAAACATGTGTTTACCATCGG	GAATCCTGCACTATAATCGCC
OMY14DIAS	58	2.0mM	AF239031	CTCAGTTTCCACCTCATTTTGT	TTGAATAAACTAAAGGGCAGAT
OMY1552UW	62	1.5mM	AY505330	GTAGGACGATGCCACAGTAGTTACAATCAC	CCCTCAGGACATTAGGAATGCCAG
Omy1561UW	58	2.0mM	AY505327	CAGCACTCAGTACACATGCATGCG	AGGAGACAGGTTAAAGAAGGATTTTTAAGCC
OMY15DIAS	58	2.0mM	AF239032	ATGTTTTATTAGCTAGGGGAGT	TACTGTAGATGCTGCATTCAGG
Omy16DIAS	58	2.0mM	AF239033	CACGAGGAGTGTTCTCAATG	AGTACTCTAACCACTAGGCTAC
OMY16INRA	62	1.5mM		GAGAACCTAAACCCAGCC	CACGTAATCCACAGCTCC
Omy17DIAS	62	1.5mM	AF239034	AGCTAAGACTTGCCAAGGT	GGTCCATTGGATATTGTCAG
OMY17INRA	58	2.0mM		GAGGCTCACATTGGCAGTC	CCATCTGTTCGGTGTCCG
Omy1INRA	58	1.5mM		CAACGGACATTTCATTGG	GGTGTTTATTGGGCTAAAGA
OMY1UoG	58	2.0mM		ATATTTCCCTTGGCACATCG	AGAAGACCAGTCCTGCCTTG
OMY207UoG	58	2.0mM		ACCCTAGTCATTCAGTCAGG	GATCACTGTGATAGACATCG
Omy21INRA	58	2.0mM		GCATTGGCGTAATCACAAGG	CTGACGGACATATCAGCCC
OMY23INRA	58	2.0mM		CCTGTAGCTGGGGATTTGG	CTTTGGTATCCATCACTCAGC
OMY272UoG	58	2.0mM		CTGTGTGAAGGCATGCAAAGG	ATTCAGCAGTAGTGGGCTTTAACC
OMY27DU	58	2.0mM		TTTATGTCATGTCAGCCAGTG	TTTATGGCTGGCAACTAATGT
OMY27INRA	58	2.0mM		CCAATCACCATCTGCTGGG	GCCCATCGTTTAGCCAGG
Omy28INRA	58	2.0mM		TTCCAACTTTAATGGTGTAGGG	CTCAAAGGTCTAGGCTTG
OMY296UoG	56	2.0mM		CATATATGTATGTAATAATGTATGC	TGCAGAGGTCCCACAGGACC
OMY29INRA	58	2.0mM		CGCGTGGGAACAAGAC	GCTCTAATGTATTAGCCTACC
OMY2DIAS	58	2.0mM	AF039065	AGGCTAACATCGAACTATCAAT	CTGTGGTCTGGTTCTGTTCA
OMY2DU	58	2.0mM		CTGCTGATTCTCCCTGTTGC	TCTATACTTCCAGACAATGGC
OMY2INRA	62	1.5mM		GATCAAAGGCCATGGCTGGG	TCGGTCACGTGTGCAGTCCC
OMY301UoG	54	2.5mM		ACTTAAGACTGGCAACCTT	CTACACGGCCTTCGGGTGAGA
Omy325UoG	60	1.5mM		TGTGAGACTGTCAGATTTTGC	CGGAGTCCGTATCCTTCCC
OMY38DU	62	1.5mM		TGGTTGTTGCCATTTGTCTC	GCCTGTATTGTCTGAGAAGG
OMY3DIAS	62	1.5mM	AF113668	GGATAATACTTGCATGAGACAG	AGCCACTGAATGCTATACAATA
Omy3INRA	58	2.0mM		CCCTAATGACAAGCTCTCC	GAGTGGCAGTCATACATCAC
OMY4DIAS	58	2.0mM	AF090389	GGGTTTGTGTGCACTGGAG	AGCCAGGCTGGTTATGATCT
Omy4INRA	58	2.0mM		AGCCGATGTATCAGTCACC	CCTAACTGACCTGAGACAGGG
OMY5DIAS	58	2.0mM	AF239041	GTGATTGCATTACAAACGTG	CCACTAAACCCAAAGAGGA
Omy6DIAS	58	2.0mM	AF239042	CCACCAACTTCTTACATGAT	CTATGGGGACAGCCGAATAA
Omy6INRA	58	2.0mM		CACACACCACTGTGTCGCC	CTTGACTACCTTACTTCACACC
Omy7/iiDIAS	62	1.5mM	AF239043	TCTCACTGAATGCCTCTGCT	ACAGCTGATTTGTGTCACAGG
Omy77DU	56	1.5mM		CGTTCTCTACTGAGTCAT	GTCTTTAAGGCTTCACTGCA
OMY7INRA	56	2.0mM		CAAGGAATGGCACAGCTTG	TTAAGTTTTGCCTAGATAAGGG
OMY8DIAS	58	2.0mM	AF090390	CCTCATCTTTTTAAGTGGGAGA	TGAACGGGACAACTCTAGCA
Omy8INRA	58	2.0mM		GATCCTAGTTTTGTGACACT	GGCATCAGGGAATCAGG
OMY9DIAS	58	2.0mM	AF239044	TATGACTTGGGTGACTGGAGT	GCAAATAGCAGTGATTGGTGA
OmyCosBTUF	52	1.5mM		CCAGAACTATGACTACCCAGAG	GTTACAGAGCTGCCACAGTATT
OmyD-AlbnTUF	58	1.5mM		GAATCACGGGAGTGGA	TCCATGATTGCCACGGGATTCT
OMYFGT10TUF	56	2.0mM		AAGCGAAAGGTGAAGAAAAGC	GCTCATGAACTGGGCTTCTC
OmyFGT11TUF	64	1.5mM		CTACTGCCCTGCTGCTCTG	TCCACTCTCCTAGAGCAGGG
OmyFGT12TUF	52	2.5mM		CAGTGTTGGAACACGTCCTG	TTGATTCTTGTGATGAAATCGC
OmyFGT13TUF	58	2.0mM		GTTGATGGGCTAATCACCGT	TCAACTGGACTCCTGCTCCCT
OMYFGT14TUF	58	2.0mM		TGAGACTCAACAGTGACCGC	AGAGGGTTACACATGCACCC
OMYFGT15TUF	56	2.0mM		ATAGTTTCCACTGCCGATGC	GGTACACACAGCTTGATTGCA-HEX
OMYFGT16TUF	54	2.5mM		CCTACACTGTAGGGCGTGGT	ACCTGTTTGTTTTGAAATGGTG
OmyFGT17TUF	54	2.5mM		ATGCTTATCTTCCTCTCTTGCG	CATATCCGCTTTCCCTTTGA
OMYFGT18TUF	58	2.0mM		AAGTGTTGGCCTCAGACCTG	GAGCTCCCTCCTCAGAATACC
OMYFGT19TUF	52	2.5mM		TTTCTGACTGGGCAACAGTG	ATCAGCCTAGAAAAACACTGGG
OmyFGT20TUF	52	2.5mM		TCACAACACTCTTTTGGAAGAAA	TATTCCACTGTAGGATGCATGC
OMYFGT23TUF	58	2.0mM		ATTCGTGCGTGTGTACGTGT	CTATTGGGGGTTGTGTTCTCA
OMYFGT24TUF	58	2.0mM		TGTCCTTGCTGTCTCACTGTG	CCTCAGTCCCACACCCTGAAT
OMYFGT25TUF	58	2.0mM		GTCGCAGTCTGAACTCACCA	CAGGTGGTTGTGTGTCCTTG
OMYFGT26TUF	56	2.0mM		CTGGAGGGTTCCAACAAAGA	AGATAAATGCAGAGGAGAGGTG
OMYFGT27TUF	58	2.0mM		AATATATCCCCCTCTCACCACC	TACCCTTGTCAGTAGGTCACCA
OMYFGT28TUF	62	1.5mM		TTTGAAAGAGGGTTCTCAAAGG	ACACACGCACAGACGCAT
OMYFGT29TUF	58	2.0mM		TCCCCCCAGAAATGTCTG	CCTGTCCCGTTATCGTGATT
OMYFGT2TUF	58	2.0mM		GAAACACGTCTGGGGTCAGT	GTGTGGAACCCAACAGGC
OmyFGT32TUF	58	1.5mM		GATAAAAAAAGCCGCAGCAG	CAACACTCAGCAGGGTGAGA
OmyFGT34TUF	60	1.5mM		ACAGTAAGATGTGGGGGCTG	TAAATTGACTGAGCAGCTGCC
OmyFGT3TUF	64	1.5mM		AGATTTACCCAGCCAGGTAG	CATAGTCTGAACAGGGACAG
OMYFGT4TUF	58	2.0mM		CATTTTCAGGTTTGGCGC	CTCACAACAGCACACGCAC
OMYFGT5TUF	58	2.0mM		TCCAGCCAGACACACACG	TCCTTTTCTTCCCTTTCTTTCC
OmyFGT7TUF	52	2.5mM		AGCTGGGATAACATTTGACTGG	GAACTGCTTGACTAAGCATCCA
OmyFGT9TUF	58	2.0mM		GGAACACCAAATGCTAGGGA	AGAGACAGCCAATCTCTGCTG
OMYGT23DTUF	58	2.0mM		ACGCTTCCTGTAGTTCTTCACC	TTCTGGGGTCTTTTATTTCAGC
OMYIL1B(DIAS)	58	2.0mM		CCTGTCCTGCTCCAAATCG	GCAACTATCTCCTACATTCCAC
OmyJTUF	58	1.5mM		GGACTATTTACATTGACCCC	GTTTCTGGGGTGACATCTTG
OmyMYOD(DIAS)	56	2.0mM		AGAACCCTTGGTCTACATTG	AATGGTATCCGTTTATATGA
OmyOGT1TUF	52	1.5mM	AB087584	GTCTGATTGACGCATGCG	GATCACAAATGGAATTCACCA
OmyOGT4TUF	58	1.5mM		TAAATGCATCGTTGGTAAGGG	ACTCACCCTCACCCAAACTG
OmyOGT5TUF	58	1.5mM	AB087585	CTCACAGCTTCGTGGAAACA	CTAACCCTCCCATTGTCCCT
OmyPuPuPyDU	60	2.5mM		ATGCAGCGGATGTAGGGGGA	TTAAGTGAAAAGACGTAAGTC
OMYRGT10TUF	56	2.0mM	AB031198	TGAAAGTCATGTCAGAGTGCTC	CAATCTCAGAATTCACCCAGC
OmyRGT12TUF	58	1.5mM	AB087591	TGAAGACGTTGTGGCTCCTA	CAAAGCACCTGGCCTGTAAT
OMYRGT13TUF	62	1.5mM	AB087592	GTACTCCAGCTCCTCCCTCC	ACACCCCACTTTCTCTCCCT
OmyRGT14TUF	58	2.5mM	AB087593	CCTGGCTCTGTTACCTGTCTG	ATCAATAAACCGCAAATGGG
OMYRGT15TUF	56	2.0mM		GATCACCGTGTAGGGCTT	ACTATGCCAATGAAATGGAAGG
OMYRGT17TUF	56	2.0mM	AB087594	GGTCAGTGGCCATTCAGATT	ACCAGCTCCTCCCTTGTTCT
OmyRGT18TUF	54	2.5mM		GACAGTCTCTTCCTGCTGCC	CCCTCCCTCCTTGCTCTC
OmyRGT19TUF	58	1.5mM	AB087595	TCGGATCTCCGATTGGTAAG	AGGACCTGCATGAAATGGAG
OMYRGT1TUF	64	1.5mM	AB087586	AGTTTTGATTGAACGGGGC	CAGGGGACGCCACCTATAC
OmyRGT2	58	1.5mM	AB087587	ATAATGTGTCCCCAGGCAAG	GAGGATGCGTCTTTGCATCT
OMYRGT21TUF	58	2.0mM	AB087596	CCCTGAACCAGATGGCAC	TCATTAGCTGGGATTCCGAC
OMYRGT23TUF	58	2.0mM		TCCAGAGGGGGCTGTGTT	CTTTCTTTGCTGCACTTGACC
OMYRGT24TUF	58	2.0mM	AB087597	CCCCTCTGCTTCAACTGTTT	ATCCCCCTTGAGTAATGTCTTG
OMYRGT26TUF	56	2.0mM	AB087598	TGTGAGGGGAGAAGGAGAGA	GTTAGCACCCCTGTAACGGA
OMYRGT27TUF	60	2.0mM		GACATCATCACAGGTGGGC	GCCCAAACTTTTGAACGGTA
OMYRGT28TUF	64	1.5mM	AB087599	CACCGTGAGAGGACACATTG	CCACTTGCCATGTAGACCCT
OmyRGT30TUF	58	1.5mM	AB087600	GATCCGTGTGAGTGATGTGG	GAATGAGTTGCAAGCAGGC
OmyRGT31TUF	54	1.5mM	AB087601	TCTATGGAAGGTTCTGTTTGCA	TTCCCCAACCCTCTCCTC
OMYRGT32TUF	62	1.5mM	AB087602	CACTCATTGGCTGGACTGTG	AAGCTGTGACAAGTGCAGTCA
OMYRGT33TUF	58	2.0mM	AB087603	TTCATAGTGACCACAATGCTCC	CCCATGCCTCCTTTCACTTA
OMYRGT34TUF	58	2.0mM	AB031199	CTTATTTGCTTTGGCACAAGC	CTCTCTCCCTTTCTGTCTACCG
OMYRGT35TUF	58	2.0mM	AB087604	GTAGCGCAGAGGAACTGGAC	GATCCAAGCCTCAAAGAGCA
OmyRGT36TUF	58	1.5mM	AB087605	ATCATCAAGAGTCCATCAGAGC	GGTCTGGTGCCATTCTGG
OMYRGT38TUF	58	2.0mM	AB087606	ACCCCCATCCCTCTAAACC	CCTGAAACAGCTTGCCTTTC
OmyRGT39TUF	56	1.5mM	AB087607	TAAGCGCATGACTGAACAGG	TATGTGACCCCGACCAAATT
OMYRGT3TUF	58	2.0mM	AB087588	CGTCAGTCTGCTTCACCGTA	GCTCATGTGTGTGCCTGC
OMYRGT40TUF	56	2.0mM	AB087608	GCAGATAAGGCACCAACCAT	TATGCTTAGAGCCCCCTGTG
OmyRGT41TUF	58	1.5mM		CCTTGCAGCAGGATGTGTAA	GCTCATTTCCTGCCTCTCAC
OmyRGT42TUF	58	1.5mM	AB087609	TTCGTTACCCTAGCTTAGCACC	TCACACACTTCCATCTTACTGG
OmyRGT43TUF	58	1.5mM	AB087610	TTACTGTGCATCCTACAGGCC	CATTGCTCATTCATCCCTGA
OMYRGT44TUF	58	2.0mM	AB087611	GAGGGTTGGAGTACACAGAAGG	ATGTGGGGACATATTAACTGGC
OmyRGT46TUF	56	1.5mM	AB087612	TCAGAAATCCAGCCAAAACC	GACGCAAAGAGAGTTCAGTGG
OMYRGT47TUF	60	2.0mM	AB031200	GACCAAGAGGACCAACGCTA	ATCTCCGTGCAGTCCTCG
OmyRGT4TUF	56	1.5mM	AB087589	GGAACACTGAGAATTCCTCCC	TCGCTCAGCCACTACAAGTG
OMYRGT51TUF	58	2.0mM	AB087613	TCCACTCAGTCAGTCTCTCTGC	TTGCATCATAGCAGCTCTGG
OMYRGT52TUF	62	1.5mM	AB087614	GCAGCCTTTCACCAGCTC	GTCAGTGGGCATGATGGAC
OMYRGT53TUF	58	2.0mM		ATTGTCTGTTGATGTAGGCCG	AATAAGGCATTTCACTGCACG
OmyRGT6TUF	58	2.0mM		GATATGGCCCACCCTGTG	GCTGGACATATCCCGCAC
OMYRGT7TUF	62	1.5mM	AB081328	CCATCCTTGACTGATACAGAGG	GCCGAAAACACAGAACCTTC
OMYRGT8TUF	58	2.0mM	Comes up same as OmyRGT7TUF in genbank	AGAAGAGAATGAGAGGGAGGG	CCACCCAGCAGATGTTAGCT
OMYRGT9TUF	58	2.0mM	AB087590	GGTCCTTCTCCTCTCCGC	TGCTCCCAGTTCAATCAGC
OMYRT10TUF	62	1.5mM		GTGTCCTTTTTCACAGGTGATT	AGGCAGCGTTTAGTGCAGTT
OMYRT2TUF	58	2.0mM		TTCAGCCTCAGCCTCACC	CCTCCAGGAAAATGTTTCCA
OMYRT5TUF	58	2.0mM		TCTAATCTCCATCAACACTGGC	GTTAAATGGCATTAGGTCTGCT
OMYRT6TUF	58	2.0mM		CATTGGGCTCTCACTGGG	AGTTGTCAAGGCAGTACCCA
One105ADFG	58	1.5mM	AF274521	TCTTTAAGAATATGAGCCCTGG	GCTCAAATAAACTTAAACCTGTCC
One10ASC	56	1.5mM	U56710	ATGGGGAACAGAAGAGGAAT	CTGTAGGTGTGAAATGTATTTAAA
One14ASC	56	1.5mM	U56714	AGAAACATGAGAACAGTCTAGGT	CCTTATGAGTTTGGTCTCCATGT
One19ASC	56	1.5mM	U56719	CTGGAAAGCACAGAGAGAGCCTT	TCCAACAGTCTAACAGTCTAACCA
One2ASC	56	1.5mM	U56700	GGTGCCAAGGTTCAGTTTATGTT	CAGGAATTTACAGGACCCAGGTT
One5ASC	62	1.5mM	AH003602	AACACACCAGCTGTGAAAACAAA	TGTCTATCGCCAATCTCTCTGCT
ONEU8	56	1.5mM	U56708	AACATTCTGGGATGACAGGGG	CTGTTCTGCTCCAGTGAAGTGGA
Ots4BML	60	1.5mM		GACCCAGAGCACAGCACAA	GGAGGACACATTTCAGCAG
OtsG3	58	1.5mM	AF393184	GGACAGGAGCGTCTGCTAAATGACTG	GGATGGATTGATGAATGGGTGGG
Sfo170Lav	58	2.0mM		GTGGCTCCATCATTTCAAG	CAGTGTGTACATTGTCCTG
Sfo227Lav	58	2.0mM		GGGAAGAATGTTAGCCTGTG	CTGAGGTGCTGCTGGATG
Sfo228Lav	58	2.0mM		CAGGACGCCATATTGGGAG	CCAGCCATGCCATGTTTG
Sfo233Lav	58	2.0mM		GGCCTTGCTTATTATAGAC	CCACCTATTGCTAGGTGC
Sfo242Lav	58	2.0mM		CTTAAAGGACCCTGTGAAGG	CATATACTCAAGTGTGATCC
Sfo252Lav	58	2.0mM		CATCGCTTCTCCAGCCATGAC	CATGAATTATGAAGGTCAGTGC
Sfo257Lav	58	2.0mM		GGGCACATATTTCTACTGAC	CTTTCCAGGCACTGCAAATG
Sfo261Lav	58	2.0mM		GTATGGAGTATGGAAGAC	CTTTATCCTCCTTCGGTTC
Sfo266Lav	58	2.0mM		CTGGCAGCATTGTAAAGAAG	CTGGGTGATTTGACGACC
Sfo271Lav	58	2.0mM		GAATTGACTAAATGCAGCC	CAAATGTTTGCGATATGACG
Sfo327Lav	58	2.0mM		GGTGACTGCCTGATAAAGC	CATTCACATGCGCTTACGTG
Sfo333Lav	58	2.0mM		GGAGAACACTCAGTGAGAAC	GAGAGGAATCGGCTTGGC
Sfo352Lav	58	2.0mM		GACTGGTTTTCTAAGGCAG	CTTAAAAGTTGCCACTGGG
Ssa0002NVH	52	2.0mM	AF256655	ATTATGGGTGGGGTATTG	TTAGACTCCGACTTTTCC
Ssa0007	56	2.0mM		ACCACACCAGAGCAGTAG	ACTCCACTGACAGACAGG
Ssa0025	56	2.0mM	AF256675	AAGGTCCCTGTAAAAGATAC	AGGAGAAGGCAAAGTCGG
Ssa0029	56	2.0mM	AF256679	AAGAGACTGGTTGGGAGG	ATCTACACTGATTGAAGTGG
Ssa0031	56	2.0mM	AF256681	ACCCATTGACCTGGAGTG	GTGCGATCTAGGACTATTG
Ssa0035	58	2.0mM	AF256685	GGTTTCATGTCTGACTCAC	TTGAGGAGCCACTGACTG
Ssa0039NVH	56	2.0mM	AF256689	AACACACATGACGCAGCC	CAATTCAGCCTCTCCCAC
Ssa0067	54	2.0mM	AF256717	GAGCAATCAGGTTTTAGATG	TACGCTTTATGCAGAGGG
Ssa0080NVH	58	2.0mM	AF256726	TTAAGACACAGAGCGTGC	TCCACTCATCAGGCTTAG
Ssa103NVH	58	1.5mM	AF256746	GCTGTGATTTCTCTCTGC	AAAGGTGGGTCCAAGGAC
Ssa104NVH	58	1.5mM	AF256747	CAGATTTTGGGCAAGATTC	ATGAGAGGGGACAGAAGC
Ssa105NVH	56	2.0mM	AF256748	CTAGATCACTCACCCAGG	GTGCTTTTGGCTTATGTTAG
Ssa119NVH	58	1.5mM	AF256759	AGGAAGTCACCATCAGTC	GATCATTGGGTTAAGTCTG
Ssa132NVH	48	1.5mM	U58901	CTTCTCTGTCGTATGAAATC	TAACACCCTTACCCGTCC
Ssa14DU	54	2.5mM		CCTTTTGACAGATTTAGGATTTC	CAAACCAAACATACCTAAAGCC
Ssa16	54	2.0mM	AF019153	CCAACAAATCAATGTGACC	TTCTCTGAATGTGTTCGTC
Ssa185NVH	58	1.5mM	AF256816	AGAGAAGTATAAACCCTGC	AATATGGTAGGAAGACACAG
Ssa189NVH	58	1.5mM	AF256820	CACTGCACACTGTTTCTTAC	GCTCAGACTAATTGGTGTTC
Ssa20	56	2.0mM	AF019162	TCATGGAGAAGAGGAGGC	ACAGACAGCTTACACAACTC
Ssa20.19NUIG	58	1.5mM	AJ290344	TCAACCTGGTCTGCTTCGAC	CTAGTTTCCCCAGCACAGCC
Ssa289DU	60	2.5mM	AU075118	CTTTACAAATAGACAGACT	TCATACAGTCACTATCATC
Ssa311NCVM	46	1.5mM		TAGATAATGGAGGAACTGCATTCT	CATGCTTCATAAGAAAAAGATTG
Ssa3NUIG	60	2.0mM	AJ290324	TGCATGTGCTGCCGGATA	ATAGAGGTCCGGCTGTCA
Ssa439NCVM	58	1.5mM		AGTCAGGGGGGAGTGTAAAGGTT	TGCTGCTGGCACTAAGTGGAGAT
SSA4DU	58	2.0mM		ATTAGGCAGCAGCAGGCTGC	TGTTCACTCACTGACACGCG
Ssa61	52	2.0mM	AF019182	ACAAGCCTTGGTGCAGAC	TTAGGGACCTCAGGTAGG
Ssa64	54	2.0mM	AF019183	ATCACCAGGAAGTTCTGC	AGCTTTGTCCTCAAGGAG
Ssa68NVH	58	1.5mM	AF257050	GGCTCTGGGAATCTTGTC	CAATTATGCAGTGGGGTC
Ssa70NVH	58	1.5mM	AF256718	ATAGACGTATGACTTTGCC	AAGCTGTGTCAATCAGCG
Ssa85DU	58	1.5mM	U43692	AGGTGGGTCCTCCAAGCTAC	ACCCGCTCCTCACTTAATC
Ssa9	52	2mM	AF019197	ACAATTACCAGAGCCAGG	TCTGACGACAAATTACCAC
Ssa94NVH	60	2.5mM	AF256739	AAACTAGGGGTGCATAGG	AATGTATTGACCGTAGTAGC
SsaF43NUIG	54	1.5mM		AGCGGCATAACGTGCTGTGT	GAGTCACTCAAAGTGAGGCC
SSOSL32	54	1.5mM	Z69642	CTGTATACTATGGTGGTGGCT	TTATGTCAGACCAGGTGGCTA
Str7INRA	46	1mM		GGATCACCCCTACTAAATGGG	TGCTGTAAGTGAACATTAAGGC
TAP2B	58	2.0mM		GCGGGACACCGTCAGGGCAGT	CCTGATATTGTCTGCCAGATC
TCARR(11vs.12)	64	1.5mM	U48412	TGCGGCTCAAAGGAATGG	AGACCACGAGGCCACCAC

## Sheet: 2 ESTs - Comparative Annotation
Mapped ESTs - Comparative Assignments (identification of homologs of OMM5000 markers, developed from blastn of ESTs in the zebrafish, medaka, tetraodon, and fugu genomes)
Locus	query-def	Species	def	score	evalue	identity	align-len	identity/align-len
BG935488	BG935488	TRU	NEWSINFRUT00000148877 cdna:novel scaffold:FUGU4:scaffold_59:108243:109032:-1 gene:NEWSINFRUG00000140302	26	3.54e-06	65	78	0.833333
BG935488	BG935488	OLA	ENSORLT00000023267 cdna:novel scaffold:MEDAKA1:scaffold3203:6239:6790:-1 gene:ENSORLG00000018610	39	7.63e-14	78	91	0.857
BX073867	BX073867	TNI	GSTENT00006285001 cdna:known chromosome:TETRAODON7:8:1438410:1444036:-1 gene:GSTENG00006285001	44	1.23664e-16	79	90	0.877
BX073974	BX073974	TRU	NEWSINFRUT00000134605 cdna:novel scaffold:FUGU4:scaffold_20:464095:472113:-1 gene:NEWSINFRUG00000127298	110	3.83e-56	164	182	0.901098
BX073974	BX073974	TNI	GSTENT00028218001 cdna:known chromosome:TETRAODON7:9:2669535:2677473:1 gene:GSTENG00028218001	84	1.4624e-40	180	212	0.849
BX073974	BX073974	OLA	GENSCAN00000009768 cdna:Genscan chromosome:MEDAKA1:7:10276934:10283332:1	91	1.89e-44	154	175	0.88
BX073974	BX073974	DRE	ENSDART00000054299 cdna:known chromosome:ZFISH6:23:25154786:25207127:-1 gene:ENSDARG00000001754	40	4.34943e-14	132	162	0.814
BX075694	BX075694	OLA	ENSORLT00000012666 cdna:novel chromosome:MEDAKA1:15:23795207:23797314:1 gene:ENSORLG00000010100	23	0.000460026	62	75	0.826
BX076085	BX076085	TRU	NEWSINFRUT00000159382 cdna:novel scaffold:FUGU4:scaffold_6:2471945:2474170:1 gene:NEWSINFRUG00000149905	35	2.13e-11	128	159	0.805031
BX076085	BX076085	TNI	GSTENT00019068001 cdna:known chromosome:TETRAODON7:7:4500616:4503025:-1 gene:GSTENG00019068001	51	7.02139e-21	147	179	0.821
BX076085	BX076085	OLA	ENSORLT00000008765 cdna:novel chromosome:MEDAKA1:14:14822437:14823817:-1 gene:ENSORLG00000006980	41	6.9e-15	122	149	0.818
BX076085	BX076085	DRE	ENSDART00000018792 cdna:known chromosome:ZFISH6:5:75054747:75067914:-1 gene:ENSDARG00000011555	74	2.17606e-34	233	286	0.814
BX076758	BX076758	TRU	NEWSINFRUT00000160292 cdna:novel scaffold:FUGU4:scaffold_168:455001:458537:1 gene:NEWSINFRUG00000150753	54	1.13e-22	207	258	0.802325
BX076758	BX076758	TNI_RTGI	chrUn_random54,856,92154,858,008	110
BX076758	BX076758	TNI	GSTENT00013250001 cdna:known chromosome:TETRAODON7:Un_random:54856557:54861382:-1 gene:GSTENG00013250001	91	1.09226e-44	265	323	0.82
BX076758	BX076758	OLA	ENSORLT00000011751 cdna:novel chromosome:MEDAKA1:23:2150426:2156498:1 gene:ENSORLG00000009371	55	3.52e-23	175	215	0.813
BX076758	BX076758	DRE	ENSDART00000044043 cdna:known chromosome:ZFISH6:4:23217349:23235707:-1 gene:ENSDARG00000031346	79	2.6047e-37	262	321	0.816
BX077780	BX077780	TRU	GENSCANSLICE00000014443 cdna:Genscan scaffold:FUGU4:scaffold_16:2004250:2010600:-1	65	4.03e-29	211	257	0.821011
BX077780	BX077780	TNI_RTGI	chr146,072,9746,074,173	179
BX077780	BX077780	TNI	GWSHT00012634001 cdna:GWS_H chromosome:TETRAODON7:14:6069376:6073907:1	78	1.74168e-36	236	283	0.833
BX077780	BX077780	OLA	ENSORLT00000020905 cdna:novel chromosome:MEDAKA1:24:14669401:14674829:1 gene:ENSORLG00000016709	86	1.09e-41	353	438	0.805
BX077780	BX077780	DRE	ENSDART00000023963 cdna:known chromosome:ZFISH6:20:34449587:34458939:1 gene:ENSDARG00000032117	51	1.29885e-20	313	399	0.784
BX079985	BX079985	TNI	GSTENT00012859001 cdna:known chromosome:TETRAODON7:Un_random:12007643:12008209:1 gene:GSTENG00012859001	37	1.77371e-12	67	77	0.87
BX079985	BX079985	OLA	ENSORLT00000018623 cdna:novel chromosome:MEDAKA1:3:32110912:32118224:1 gene:ENSORLG00000014853	35	2.93e-11	59	67	0.88
BX079985	BX079985	DRE	ENSDART00000018432 cdna:known chromosome:ZFISH6:22:15901061:15902415:-1 gene:ENSDARG00000019122	40	4.73251e-14	64	72	0.888
BX082639	BX082639	TRU	NEWSINFRUT00000174804 cdna:novel scaffold:FUGU4:scaffold_17:926592:932632:-1 gene:NEWSINFRUG00000158874	56	5.83e-24	137	164	0.835365
BX082639	BX082639	TNI	GSTENT00020877001 cdna:known chromosome:TETRAODON7:18:6527516:6532761:-1 gene:GSTENG00020877001	43	3.88244e-16	115	139	0.827
BX082639	BX082639	OLA	ENSORLT00000008770 cdna:novel chromosome:MEDAKA1:1:20611832:20623728:1 gene:ENSORLG00000006979	60	2.95e-26	102	116	0.879
BX087219	BX087219	TRU	NEWSINFRUT00000182588 cdna:novel scaffold:FUGU4:scaffold_2451:1585:7201:-1 gene:NEWSINFRUG00000163866	26	3.41e-06	59	70	0.842857
BX087219	BX087219	TNI_RTGI	chrUn_random46,211,34946,212,316	54
BX087219	BX087219	TNI	GWSHT00002535001 cdna:GWS_H chromosome:TETRAODON7:Un_random:46207173:46211870:1	38	7.84553e-13	113	138	0.818
BX087219	BX087219	OLA	ENSORLT00000024801 cdna:novel scaffold:MEDAKA1:scaffold2033:11311:15964:1 gene:ENSORLG00000019976	31	4.38e-09	97	119	0.815
BX087219	BX087219	DRE	ENSDART00000080446 cdna:known chromosome:ZFISH6:3:14099995:14122631:1 gene:ENSDARG00000057725	52	1.9934e-21	109	128	0.851
BX087664	BX087664	TRU	NEWSINFRUT00000132910 cdna:novel scaffold:FUGU4:scaffold_244:44860:46093:1 gene:NEWSINFRUG00000125751	123	5.19e-64	207	235	0.880851
BX087664	BX087664	TNI	GSTENT00026388001 cdna:known chromosome:TETRAODON7:18:1044378:1045907:-1 gene:GSTENG00026388001	133	6.51744e-70	217	245	0.885
BX087664	BX087664	OLA	ENSORLT00000002065 cdna:novel chromosome:MEDAKA1:1:3804857:3808118:1 gene:ENSORLG00000001665	137	2.83e-72	224	253	0.885
BX087664	BX087664	DRE	ENSDART00000014559 cdna:known chromosome:ZFISH6:13:3844576:3857451:1 gene:ENSDARG00000015662	90	4.89339e-44	207	246	0.841
BX296674	BX296674	TRU	NEWSINFRUT00000160018 cdna:novel scaffold:FUGU4:scaffold_112:173068:175157:1 gene:NEWSINFRUG00000150496	247	7.3e-138	475	551	0.862068
BX296674	BX296674	TNI_RTGI	chrUn_random40,321,71640,323,764	441
BX296674	BX296674	TNI	GSTENT00021881001 cdna:known chromosome:TETRAODON7:Un_random:40321760:40323781:-1 gene:GSTENG00021881001	221	2.78661e-122	479	565	0.847
BX296674	BX296674	OLA	ENSORLT00000014430 cdna:novel chromosome:MEDAKA1:8:15043333:15045480:1 gene:ENSORLG00000011519	197	6.2e-108	473	565	0.837
BX296674	BX296674	DRE	ENSDART00000080540 cdna:known chromosome:ZFISH6:3:13626501:13786592:-1 gene:ENSDARG00000034427	251	5.74232e-140	488	567	0.86
BX298853	BX298853	TRU	NEWSINFRUT00000136160 cdna:novel scaffold:FUGU4:scaffold_2487:1942:9368:1 gene:NEWSINFRUG00000128713	122	3.08e-63	239	278	0.859712
BX298853	BX298853	TNI	GSTENT00009444001 cdna:known chromosome:TETRAODON7:Un_random:52025963:52029453:-1 gene:GSTENG00009444001	164	3.09856e-88	338	396	0.853
BX298853	BX298853	OLA	ENSORLT00000024626 cdna:novel scaffold:MEDAKA1:scaffold1883:2674:16709:1 gene:ENSORLG00000019822	146	1.81e-77	317	374	0.847
BX298853	BX298853	DRE	ENSDART00000066593 cdna:known chromosome:ZFISH6:24:37090410:37174179:-1 gene:ENSDARG00000045279	140	1.07045e-73	320	380	0.842
BX300102	BX300102	TRU	NEWSINFRUT00000142635 cdna:novel scaffold:FUGU4:scaffold_46:800637:803733:1 gene:NEWSINFRUG00000134614	29	8.49e-08	56	65	0.861538
BX300102	BX300102	DRE	ENSDART00000047191 cdna:novel chromosome:ZFISH6:9:11216974:11234207:-1 gene:ENSDARG00000029955	23	0.000620103	65	79	0.822
BX302949	BX302949	TNI_RTGI	chrUn_random128,890,980128,892,117	149
BX302949	BX302949	TNI	GSTENT00012384001 cdna:known chromosome:TETRAODON7:Un_random:128890849:128893172:-1 gene:GSTENG00012384001	72	2.09273e-33	183	220	0.831
BX302949	BX302949	OLA	ENSORLT00000002562 cdna:novel chromosome:MEDAKA1:7:4645911:4655024:-1 gene:ENSORLG00000002052	66	8.44e-30	264	330	0.8
BX303525	BX303525	TNI	GSTENT00021585001 cdna:known chromosome:TETRAODON7:12:11521376:11522358:1 gene:GSTENG00021585001	80	3.8983e-38	179	212	0.844
BX303903	BX303903	TRU	NEWSINFRUT00000145644 cdna:novel scaffold:FUGU4:scaffold_182:71296:76814:-1 gene:NEWSINFRUG00000137353	53	4.28e-22	203	253	0.802371
BX303903	BX303903	TNI_RTGI	chr213,773,08613,776,057	140
BX303903	BX303903	TNI	GSTENT00030441001 cdna:known chromosome:TETRAODON7:2:13771060:13776289:1 gene:GSTENG00030441001	62	2.12287e-27	206	254	0.811
BX303903	BX303903	OLA	ENSORLT00000019887 cdna:novel chromosome:MEDAKA1:21:19914459:19924491:-1 gene:ENSORLG00000015878	49	1.29e-19	199	249	0.799
BX303903	BX303903	DRE	ENSDART00000075637 cdna:known chromosome:ZFISH6:1:39562267:39572406:-1 gene:ENSDARG00000053612	70	5.88021e-32	241	298	0.808
BX308436	BX308436	TNI	GSTENT00013687001 cdna:known chromosome:TETRAODON7:18:8005213:8011001:1 gene:GSTENG00013687001	63	6.42408e-28	147	175	0.84
BX311224	BX311224	TRU	NEWSINFRUT00000130788 cdna:novel scaffold:FUGU4:scaffold_8:11039:22273:1 gene:NEWSINFRUG00000123818	45	2.56e-17	93	108	0.861111
BX311224	BX311224	OLA	ENSORLT00000021472 cdna:novel chromosome:MEDAKA1:8:25039494:25044852:1 gene:ENSORLG00000017162	85	4.26e-41	154	176	0.875
BX311224	BX311224	DRE	ENSDART00000055280 cdna:known chromosome:ZFISH6:3:35820087:35830871:-1 gene:ENSDARG00000037932	63	8.89908e-28	138	162	0.851
BX313739	BX313739	TNI	GSTENT00006172001 cdna:known chromosome:TETRAODON7:Un_random:26263194:26263373:1 gene:GSTENG00006172001	29	1.04881e-07	56	65	0.861
BX313739	BX313739	OLA	ENSORLT00000013902 cdna:novel chromosome:MEDAKA1:13:21228423:21244598:1 gene:ENSORLG00000011078	54	1.34e-22	66	70	0.942
BX313739	BX313739	DRE	ENSDART00000010881 cdna:known chromosome:ZFISH6:9:54034016:54057311:-1 gene:ENSDARG00000021383	46	1.23718e-17	85	98	0.867
BX319411	BX319411	DRE	ENSDART00000036797 cdna:known chromosome:ZFISH6:1:30678724:30683604:-1 gene:ENSDARG00000026871	19	0.165201	55	67	0.82
BX856652	BX856652	TRU	NEWSINFRUT00000162483 cdna:novel scaffold:FUGU4:scaffold_42:817724:823849:-1 gene:NEWSINFRUG00000152739	52	1.33e-21	103	120	0.858333
BX856652	BX856652	TNI	GSTENT00025954001 cdna:known chromosome:TETRAODON7:2:9047045:9051929:1 gene:GSTENG00025954001	40	2.24844e-14	100	120	0.833
BX856652	BX856652	OLA	ENSORLT00000012450 cdna:novel chromosome:MEDAKA1:20:16617889:16628060:1 gene:ENSORLG00000009923	36	5.81e-12	51	56	0.91
BX856652	BX856652	DRE	ENSDART00000025527 cdna:known scaffold:ZFISH6:Zv6_NA824:20344:40924:-1 gene:ENSDARG00000018206	39	1.46246e-13	90	107	0.841
BX857349	BX857349	TNI	GSTENT00028918001 cdna:known chromosome:TETRAODON7:1:11781927:11787086:-1 gene:GSTENG00028918001	50	3.02909e-20	101	118	0.855
BX857349	BX857349	OLA	ENSORLT00000007095 cdna:novel chromosome:MEDAKA1:4:9337368:9388893:-1 gene:ENSORLG00000005641	58	5.4e-25	115	134	0.858
BX860095	BX860095	TRU	NEWSINFRUT00000178137 cdna:novel scaffold:FUGU4:scaffold_2090:251:6243:1 gene:NEWSINFRUG00000160883	206	2.12e-113	449	530	0.847169
BX860095	BX860095	TNI_RTGI	chrUn_random115,175,554115,178,485	417
BX860095	BX860095	TNI	GSTENT00009558001 cdna:known chromosome:TETRAODON7:Un_random:115164723:115180022:1 gene:GSTENG00009558001	80	3.83067e-38	152	176	0.863
BX860095	BX860095	OLA	ENSORLT00000012907 cdna:novel chromosome:MEDAKA1:19:11585393:11599357:1 gene:ENSORLG00000010299	115	5.27e-59	267	319	0.836
BX860095	BX860095	DRE	ENSDART00000077177 cdna:known chromosome:ZFISH6:12:28323378:28366496:1 gene:ENSDARG00000054903	142	6.32921e-75	331	394	0.84
BX860240	BX860240	TRU	NEWSINFRUT00000152497 cdna:known scaffold:FUGU4:scaffold_9:488038:500604:-1 gene:NEWSINFRUG00000143614	39	9.07e-14	69	79	0.873417
BX860240	BX860240	TNI_RTGI	chr162,082,6952,083,611	95
BX860240	BX860240	TNI	GWSHT00003914001 cdna:GWS_H chromosome:TETRAODON7:16:2081681:2091960:-1	47	5.09348e-18	134	160	0.837
BX860240	BX860240	OLA	ENSORLT00000007691 cdna:novel chromosome:MEDAKA1:13:12899245:12911654:1 gene:ENSORLG00000006114	54	1.25e-22	78	86	0.906
BX860240	BX860240	DRE	ENSDART00000056765 cdna:known chromosome:ZFISH6:15:5063976:5308780:-1 gene:ENSDARG00000038882	64	2.0977e-28	136	160	0.85
BX861121	BX861121	TNI	GSTENT00007218001 cdna:known chromosome:TETRAODON7:18:7582717:7584253:-1 gene:GSTENG00007218001	44	1.14558e-16	59	64	0.921
BX861121	BX861121	DRE	ENSDART00000036797 cdna:known chromosome:ZFISH6:1:30678724:30683604:-1 gene:ENSDARG00000026871	27	2.63145e-06	75	91	0.824
BX861315	BX861315	TRU	GENSCANSLICE00000020100 cdna:Genscan scaffold:FUGU4:scaffold_339:212565:216098:-1	200	1.05e-109	407	476	0.855042
BX861315	BX861315	TNI	GSTENT00007351001 cdna:known chromosome:TETRAODON7:2:10183:12327:1 gene:GSTENG00007351001	208	1.53126e-114	447	524	0.853
BX861315	BX861315	OLA	ENSORLT00000013737 cdna:novel chromosome:MEDAKA1:19:12282215:12284649:1 gene:ENSORLG00000010952	207	6.41e-114	458	539	0.849
BX861315	BX861315	DRE	ENSDART00000075452 cdna:known chromosome:ZFISH6:12:40872618:40877147:-1 gene:ENSDARG00000053414	109	3.01687e-55	381	469	0.812
BX863380	BX863380	TRU	NEWSINFRUT00000139482 cdna:novel scaffold:FUGU4:scaffold_2:3626870:3629549:1 gene:NEWSINFRUG00000131731	45	2.54e-17	90	105	0.857142
BX863380	BX863380	TNI	GSTENT00029727001 cdna:known chromosome:TETRAODON7:13:9795450:9799105:1 gene:GSTENG00029727001	38	4.44412e-13	83	98	0.846
BX863380	BX863380	OLA	ENSORLT00000004694 cdna:novel chromosome:MEDAKA1:6:8376304:8382768:1 gene:ENSORLG00000003767	34	1.15e-10	64	74	0.864
BX863758	BX863758	TRU	GENSCANSLICE00000024377 cdna:Genscan scaffold:FUGU4:scaffold_54:294720:318385:-1	74	1.66e-34	104	114	0.91228
BX863758	BX863758	TNI_RTGI	chr9803,456805,207	125
BX863758	BX863758	TNI	GSTENT00022508001 cdna:known chromosome:TETRAODON7:9:1639415:1640495:-1 gene:GSTENG00022508001	47	1.86639e-18	104	123	0.845
BX863758	BX863758	OLA	ENSORLT00000003823 cdna:novel chromosome:MEDAKA1:7:6784082:6827725:1 gene:ENSORLG00000003063	101	1.18e-50	122	129	0.945
BX863758	BX863758	DRE	ENSDART00000048676 cdna:known chromosome:ZFISH6:8:31996632:32036435:-1 gene:ENSDARG00000033184	61	1.35826e-26	82	89	0.921
BX865962	BX865962	DRE	ENSDART00000062758 cdna:known chromosome:ZFISH6:22:17668284:17669096:1 gene:ENSDARG00000042756	25	3.16571e-05	121	153	0.79
BX866010	BX866010	TNI	GIDT00016866001 cdna:GID chromosome:TETRAODON7:Un_random:43519526:43534672:1	26	1.75357e-05	53	62	0.854
BX866899	BX866899	TRU	NEWSINFRUT00000150378 cdna:novel scaffold:FUGU4:scaffold_82:874684:882515:-1 gene:NEWSINFRUG00000141676	133	7.42e-70	217	245	0.885714
BX866899	BX866899	TNI_RTGI	chrUn_random29,621,42329,622,277	175
BX866899	BX866899	TNI	GSTENT00005742001 cdna:known chromosome:TETRAODON7:Un_random:29615640:29622356:1 gene:GSTENG00005742001	129	2.10941e-67	216	245	0.881
BX866899	BX866899	OLA	ENSORLT00000018731 cdna:novel chromosome:MEDAKA1:14:30913125:30936671:1 gene:ENSORLG00000014938	113	7.89e-58	212	245	0.865
BX867151	BX867151	TNI	GSTENT00008116001 cdna:known chromosome:TETRAODON7:5:2982291:2982988:1 gene:GSTENG00008116001	52	1.88816e-21	118	140	0.842
BX867287	BX867287	TRU	NEWSINFRUT00000152060 cdna:novel scaffold:FUGU4:scaffold_19:131184:145271:1 gene:NEWSINFRUG00000143212	63	4.38e-28	225	279	0.806451
BX867287	BX867287	TNI	GSTENT00030165001 cdna:known chromosome:TETRAODON7:16:4652547:4653650:1 gene:GSTENG00030165001	65	3.26827e-29	149	177	0.841
BX867287	BX867287	OLA	ENSORLT00000004919 cdna:novel chromosome:MEDAKA1:13:7999511:8034484:-1 gene:ENSORLG00000003936	71	9.1e-33	224	275	0.814
BX867838	BX867838	TNI	GSTENT00017516001 cdna:known chromosome:TETRAODON7:21:3611344:3618017:-1 gene:GSTENG00017516001	36	6.74674e-12	105	128	0.82
BX867838	BX867838	DRE	ENSDART00000033037 cdna:known chromosome:ZFISH6:19:38720578:38765154:1 gene:ENSDARG00000024492	42	2.91782e-15	168	210	0.8
BX870052	BX870052	DRE	ENSDART00000075897 cdna:known chromosome:ZFISH6:2:41659276:41672189:1 gene:ENSDARG00000053801	47	3.06441e-18	128	155	0.825
BX871195	BX871195	TNI_RTGI	chrUn_random85,546,70685,549,392	179
BX871195	BX871195	TNI	GSTENT00004166001 cdna:known chromosome:TETRAODON7:Un_random:85546133:85549209:1 gene:GSTENG00004166001	58	2.25483e-25	103	118	0.872
BX871195	BX871195	OLA	ENSORLT00000012538 cdna:novel chromosome:MEDAKA1:19:11280033:11287657:1 gene:ENSORLG00000009989	45	1.37e-17	69	77	0.896
BX873238	BX873238	TRU	NEWSINFRUT00000164537 cdna:novel scaffold:FUGU4:scaffold_37:1125716:1126950:-1 gene:NEWSINFRUG00000154632	126	1.17e-65	228	262	0.870229
BX873238	BX873238	TNI	GWSHT00014164001 cdna:GWS_H chromosome:TETRAODON7:21_random:1684662:1686131:1	144	7.08913e-76	312	368	0.847
BX873238	BX873238	OLA	ENSORLT00000016099 cdna:novel chromosome:MEDAKA1:11:22827823:22829430:-1 gene:ENSORLG00000012852	157	4.58e-84	307	357	0.859
BX873238	BX873238	DRE	ENSDART00000052183 cdna:known chromosome:ZFISH6:19:32767809:32770793:1 gene:ENSDARG00000035956	180	1.34001e-97	336	388	0.865
BX873441	BX873441	TRU	NEWSINFRUT00000179507 cdna:novel scaffold:FUGU4:scaffold_6:1727691:1738197:1 gene:NEWSINFRUG00000163082	48	3.95e-19	96	112	0.857142
BX873441	BX873441	TNI_RTGI	chr75,213,8055,214,708	136
BX873441	BX873441	TNI	GWSHT00008089001 cdna:GWS_H chromosome:TETRAODON7:7:5213834:5224472:-1	81	2.67519e-38	123	137	0.897
BX873441	BX873441	OLA	ENSORLT00000010573 cdna:novel chromosome:MEDAKA1:14:16473337:16490264:-1 gene:ENSORLG00000008417	68	5.66e-31	110	124	0.887
BX873441	BX873441	DRE	ENSDART00000051195 cdna:novel chromosome:ZFISH6:5:40680999:40711622:1 gene:ENSDARG00000035331	35	4.3372e-11	71	83	0.855
BX873975	BX873975	TRU	NEWSINFRUT00000157961 cdna:novel scaffold:FUGU4:scaffold_261:2930:7496:1 gene:NEWSINFRUG00000148614	78	5e-37	231	282	0.819148
BX873975	BX873975	TNI	GSTENT00009498001 cdna:known chromosome:TETRAODON7:Un_random:51212096:51216717:1 gene:GSTENG00009498001	56	7.83671e-24	92	104	0.884
BX873975	BX873975	OLA	ENSORLT00000006827 cdna:novel chromosome:MEDAKA1:1:16784401:16790990:1 gene:ENSORLG00000005420	45	3.04e-17	117	141	0.829
BX873975	BX873975	DRE	ENSDART00000054662 cdna:novel chromosome:ZFISH6:1:20885158:20896237:-1 gene:ENSDARG00000008287	40	4.5557e-14	82	96	0.854
BX881655	BX881655	TRU	NEWSINFRUT00000163644 cdna:novel scaffold:FUGU4:scaffold_57:851567:855084:1 gene:NEWSINFRUG00000153789	26	5.71e-06	50	58	0.862068
BX883807	BX883807	DRE	ENSDART00000036797 cdna:known chromosome:ZFISH6:1:30678724:30683604:-1 gene:ENSDARG00000026871	27	2.34806e-06	75	91	0.824
BX885263	BX885263	TRU	NEWSINFRUT00000134374 cdna:novel scaffold:FUGU4:scaffold_40:1090689:1093068:1 gene:NEWSINFRUG00000127087	45	2.69e-17	132	161	0.819875
BX885263	BX885263	TNI	GSTENT00015734001 cdna:known chromosome:TETRAODON7:18:8756590:8758760:1 gene:GSTENG00015734001	58	5.46726e-25	160	194	0.824
BX885263	BX885263	OLA	ENSORLT00000007366 cdna:novel chromosome:MEDAKA1:8:8821701:8831940:1 gene:ENSORLG00000005853	40	3.19e-14	103	124	0.83
BX885490	BX885490	TRU	NEWSINFRUT00000136609 cdna:novel scaffold:FUGU4:scaffold_48:600998:606731:-1 gene:NEWSINFRUG00000129119	40	2.02e-14	115	140	0.821428
BX885490	BX885490	OLA	ENSORLT00000010656 cdna:novel chromosome:MEDAKA1:16:14020716:14029117:-1 gene:ENSORLG00000008484	33	3.74e-10	141	177	0.796
BX887563	BX887563	TRU	NEWSINFRUT00000140938 cdna:novel scaffold:FUGU4:scaffold_108:836715:843955:-1 gene:NEWSINFRUG00000133067	197	3.88e-108	305	341	0.894428
BX887563	BX887563	TNI	GSTENT00007941001 cdna:known chromosome:TETRAODON7:Un_random:23918571:23930870:-1 gene:GSTENG00007941001	196	1.78873e-107	304	340	0.894
BX887563	BX887563	OLA	ENSORLT00000014789 cdna:novel chromosome:MEDAKA1:18:28769739:28783034:1 gene:ENSORLG00000011799	192	4.61e-105	309	348	0.887
BX887563	BX887563	DRE	ENSDART00000005920 cdna:known chromosome:ZFISH6:7:16082808:16107988:-1 gene:ENSDARG00000013031	160	8.93094e-86	301	348	0.864
BX888097	BX888097	TRU	NEWSINFRUT00000133686 cdna:novel scaffold:FUGU4:scaffold_46:1104791:1106974:-1 gene:NEWSINFRUG00000126452	26	5.3e-06	98	122	0.803278
BX888097	BX888097	TNI	GSTENT00030504001 cdna:known chromosome:TETRAODON7:2:12804321:12805452:-1 gene:GSTENG00030504001	75	3.55031e-35	108	119	0.907
BX888097	BX888097	DRE	ENSDART00000078370 cdna:known chromosome:ZFISH6:9:29970764:29979741:-1 gene:ENSDARG00000055962	36	1.09621e-11	66	76	0.868
BX889738	BX889738	TRU	GENSCANSLICE00000023535 cdna:Genscan scaffold:FUGU4:scaffold_18:1672645:1683802:-1	90	4.72e-44	366	458	0.799126
BX889738	BX889738	TNI	GSCT00020422001 cdna:GSC chromosome:TETRAODON7:Un_random:51065144:51069354:1	82	6.95636e-39	190	226	0.84
BX889738	BX889738	OLA	ENSORLT00000017577 cdna:novel chromosome:MEDAKA1:9:20312371:20317275:-1 gene:ENSORLG00000014022	101	1.18e-50	365	453	0.805
BX889738	BX889738	DRE	ENSDART00000038566 cdna:known chromosome:ZFISH6:8:49618315:49639741:-1 gene:ENSDARG00000023484	72	3.70944e-33	249	308	0.808
CA038562	CA038562	DRE	ENSDART00000077221 cdna:known chromosome:ZFISH6:3:31160310:31177275:1 gene:ENSDARG00000054942	25	3.00242e-05	64	77	0.831
CA045965	CA045965	TNI	GSTENT00033246001 cdna:known chromosome:TETRAODON7:9:6482670:6484239:-1 gene:GSTENG00033246001	39	8.8703e-14	63	71	0.887
CA048687	CA048687	TRU	NEWSINFRUT00000172119 cdna:novel scaffold:FUGU4:scaffold_94:667842:671431:-1 gene:NEWSINFRUG00000126414	55	9.18e-24	88	99	0.888888
CA048687	CA048687	TNI	GWSST00021155001 cdna:GWS_S chromosome:TETRAODON7:14:4158474:4162163:1	43	4.42148e-16	85	99	0.858
CA048687	CA048687	OLA	ENSORLT00000015374 cdna:novel chromosome:MEDAKA1:24:5915853:5921939:-1 gene:ENSORLG00000012284	43	1.64e-16	94	111	0.846
CA048687	CA048687	DRE	ENSDART00000009549 cdna:known chromosome:ZFISH6:20:17627515:17665312:1 gene:ENSDARG00000019253	33	2.36798e-10	51	57	0.894
CA055420	CA055420	TRU	NEWSINFRUT00000183039 cdna:novel scaffold:FUGU4:scaffold_77:392632:405739:-1 gene:NEWSINFRUG00000162586	23	0.000244519	50	59	0.847457
CA055420	CA055420	TNI	GSTENT00036426001 cdna:known chromosome:TETRAODON7:Un_random:142850081:142850217:-1 gene:GSTENG00036426001	19	0.0694755	46	55	0.836
CA057924	CA057924	TRU	NEWSINFRUT00000160292 cdna:novel scaffold:FUGU4:scaffold_168:455001:458537:1 gene:NEWSINFRUG00000150753	19	0.0718435	49	59	0.830508
CA057924	CA057924	TNI	GSTENT00013250001 cdna:known chromosome:TETRAODON7:Un_random:54856557:54861382:-1 gene:GSTENG00013250001	27	1.40595e-06	69	83	0.831
CA057924	CA057924	OLA	GENSCAN00000036188 cdna:Genscan chromosome:MEDAKA1:23:2150583:2157082:1	25	4.27e-05	79	97	0.814
CA057924	CA057924	DRE	ENSDART00000044043 cdna:known chromosome:ZFISH6:4:23217349:23235707:-1 gene:ENSDARG00000031346	32	2.40261e-09	80	96	0.833
CA058586	CA058586	TRU	NEWSINFRUT00000160157 cdna:novel scaffold:FUGU4:scaffold_74:1094799:1116901:-1 gene:NEWSINFRUG00000150625	33	3.02e-10	60	69	0.869565
CA058586	CA058586	TNI	GSTENT00033680001 cdna:known chromosome:TETRAODON7:Un_random:18967420:18980328:-1 gene:GSTENG00033680001	25	2.08957e-05	52	61	0.852
CA058586	CA058586	OLA	ENSORLT00000006844 cdna:novel chromosome:MEDAKA1:17:6238894:6266251:-1 gene:ENSORLG00000005432	35	2.39e-11	71	83	0.855
CA061915	CA061915	TRU	NEWSINFRUT00000150208 cdna:novel scaffold:FUGU4:scaffold_20:288769:294735:1 gene:NEWSINFRUG00000141521	106	9.35e-54	184	210	0.87619
CA061915	CA061915	OLA	ENSORLT00000023708 cdna:novel scaffold:MEDAKA1:scaffold3796:417:4415:1 gene:ENSORLG00000018996	90	4.08e-44	150	170	0.882
CA061915	CA061915	DRE	ENSDART00000009337 cdna:known chromosome:ZFISH6:23:24674511:24697068:1 gene:ENSDARG00000022456	99	2.69703e-49	171	195	0.876
CA341677	CA341677	OLA	ENSORLT00000003332 cdna:novel chromosome:MEDAKA1:1:10342126:10347261:1 gene:ENSORLG00000002674	109	1.75e-55	154	169	0.911
CA341677	CA341677	DRE	ENSDART00000053878 cdna:novel chromosome:ZFISH6:23:31915576:31921665:1 gene:ENSDARG00000037068	63	7.68961e-28	102	115	0.886
CA345149	CA345149	TNI	GSTENT00003924001 cdna:known chromosome:TETRAODON7:Un_random:53550492:53554060:1 gene:GSTENG00003924001	36	5.68193e-12	90	108	0.833
CA345149	CA345149	OLA	ENSORLT00000014313 cdna:novel chromosome:MEDAKA1:22:4404275:4417586:-1 gene:ENSORLG00000011430	77	2.06e-36	143	165	0.866
CA345149	CA345149	DRE	ENSDART00000040308 cdna:novel chromosome:ZFISH6:10:7782735:7819619:-1 gene:ENSDARG00000043757	53	6.70243e-22	131	157	0.834
CA346402	CA346402	TRU	NEWSINFRUT00000178439 cdna:novel scaffold:FUGU4:scaffold_69:1115147:1121291:-1 gene:NEWSINFRUG00000163191	37	1.04e-12	61	69	0.884057
CA346402	CA346402	TNI	GSTENT00011538001 cdna:known chromosome:TETRAODON7:Un_random:46839220:46850778:1 gene:GSTENG00011538001	29	7.22502e-08	56	65	0.861
CA346402	CA346402	DRE	ENSDART00000047692 cdna:known chromosome:ZFISH6:16:7190222:7229734:-1 gene:ENSDARG00000005093	35	3.11665e-11	71	83	0.855
CA350064	CA350064	TRU	GENSCANSLICE00000022277 cdna:Genscan scaffold:FUGU4:scaffold_68:410871:434490:-1	49	9.38e-20	196	245	0.8
CA350064	CA350064	TNI_RTGI	chr15_random1,718,3851,720,082	190
CA350064	CA350064	TNI	GSTENT00027673001 cdna:known chromosome:TETRAODON7:15_random:1716590:1720334:1 gene:GSTENG00027673001	83	4.17648e-40	137	155	0.883
CA350064	CA350064	OLA	ENSORLT00000004970 cdna:novel chromosome:MEDAKA1:17:4688158:4695840:1 gene:ENSORLG00000003977	57	1.45e-24	117	137	0.854
CA350064	CA350064	DRE	ENSDART00000027313 cdna:known chromosome:ZFISH6:2:57728470:57752768:1 gene:ENSDARG00000013044	39	1.2389e-13	243	311	0.781
CA358173	CA358173	TNI	GSTENT00026258001 cdna:known chromosome:TETRAODON7:18:2105761:2110023:-1 gene:GSTENG00026258001	29	8.23035e-08	86	105	0.819
CA358173	CA358173	OLA	ENSORLT00000015110 cdna:novel chromosome:MEDAKA1:1:31535591:31545877:-1 gene:ENSORLG00000012068	44	9.76e-17	95	112	0.848
CA358745	CA358745	TRU	NEWSINFRUT00000142242 cdna:novel scaffold:FUGU4:scaffold_25:498749:501416:1 gene:NEWSINFRUG00000134256	206	1.89e-113	435	511	0.851272
CA358745	CA358745	TNI_RTGI	chrUn_random42,512,81842,513,809	302
CA358745	CA358745	TNI	GSTENT00010293001 cdna:known chromosome:TETRAODON7:Un_random:42510943:42514122:1 gene:GSTENG00010293001	116	1.11852e-59	203	232	0.875
CA358745	CA358745	OLA	ENSORLT00000006348 cdna:novel chromosome:MEDAKA1:4:8571616:8578553:-1 gene:ENSORLG00000005036	193	1.33e-105	446	530	0.841
CA358745	CA358745	DRE	ENSDART00000061915 cdna:known chromosome:ZFISH6:22:24863542:24869339:-1 gene:ENSDARG00000056422	104	2.66731e-52	266	320	0.831
CA361411	CA361411	TRU	NEWSINFRUT00000163218 cdna:novel scaffold:FUGU4:scaffold_103:360301:370185:-1 gene:NEWSINFRUG00000153397	129	1.77e-67	209	236	0.885593
CA361411	CA361411	TNI	GSTENT00026081001 cdna:known chromosome:TETRAODON7:2:10415283:10424622:1 gene:GSTENG00026081001	137	3.46551e-72	211	236	0.894
CA361411	CA361411	OLA	ENSORLT00000022259 cdna:novel chromosome:MEDAKA1:21:26030244:26052764:-1 gene:ENSORLG00000017780	152	4.11e-81	247	279	0.885
CA361411	CA361411	DRE	ENSDART00000036994 cdna:known chromosome:ZFISH6:9:50657753:50679322:1 gene:ENSDARG00000053504	74	2.24567e-34	250	309	0.809
CA364516	CA364516	TRU	NEWSINFRUT00000158297 cdna:novel scaffold:FUGU4:scaffold_30:41019:43918:1 gene:NEWSINFRUG00000148916	50	2.15e-20	131	158	0.829113
CA364516	CA364516	TNI	GSTENT00016825001 cdna:known chromosome:TETRAODON7:13:729029:733036:-1 gene:GSTENG00016825001	62	1.72334e-27	134	158	0.848
CA364516	CA364516	OLA	ENSORLT00000000678 cdna:novel chromosome:MEDAKA1:3:4396437:4400502:1 gene:ENSORLG00000000550	91	9.03e-45	139	155	0.896
CA364516	CA364516	DRE	ENSDART00000039485 cdna:known chromosome:ZFISH6:25:33797035:33806578:1 gene:ENSDARG00000027200	35	3.67299e-11	98	119	0.823
CA365390	CA365390	TRU	NEWSINFRUT00000136128 cdna:novel scaffold:FUGU4:scaffold_192:347893:352117:-1 gene:NEWSINFRUG00000128682	32	1.26e-09	77	92	0.836956
CA365390	CA365390	TNI	GSTENT00003732001 cdna:known chromosome:TETRAODON7:Un_random:12195757:12198093:-1 gene:GSTENG00003732001	32	1.47023e-09	50	56	0.892
CA365390	CA365390	DRE	ENSDART00000064801 cdna:known chromosome:ZFISH6:22:11345717:11350996:-1 gene:ENSDARG00000044132	44	1.67056e-16	137	168	0.815
CA366526	CA366526	TRU	NEWSINFRUT00000140765 cdna:novel scaffold:FUGU4:scaffold_405:78640:82997:-1 gene:NEWSINFRUG00000132910	97	2.14e-48	163	185	0.881081
CA366526	CA366526	TNI	GSTENT00008787001 cdna:known chromosome:TETRAODON7:Un_random:32503893:32523981:1 gene:GSTENG00008787001	78	5.42283e-37	135	154	0.876
CA366526	CA366526	OLA	ENSORLT00000025145 cdna:novel scaffold:MEDAKA1:scaffold1951:8102:17411:1 gene:ENSORLG00000020275	76	8.97e-36	130	148	0.878
CA366526	CA366526	DRE	ENSDART00000016105 cdna:known chromosome:ZFISH6:7:50820164:50867718:-1 gene:ENSDARG00000008224	80	5.7172e-38	161	188	0.856
CA367675	CA367675	DRE	ENSDART00000043910 cdna:novel chromosome:ZFISH6:20:32294809:32305677:-1 gene:ENSDARG00000011863	25	3.6029e-05	46	53	0.867
CA368402	CA368402	TNI_RTGI	chrUn_random41,281,58741,283,898	264
CA368402	CA368402	TNI	GSTENT00024318001 cdna:known chromosome:TETRAODON7:Un_random:41279652:41289381:1 gene:GSTENG00024318001	19	0.0939043	61	75	0.813
CA368402	CA368402	OLA	ENSORLT00000019529 cdna:known chromosome:MEDAKA1:16:23877271:23886429:-1 gene:ENSORLG00000015596	37	1.8e-12	70	81	0.864
CA368402	CA368402	DRE	ENSDART00000016309 cdna:known chromosome:ZFISH6:16:26881524:26890452:1 gene:ENSDARG00000009018	30	4.21609e-08	69	82	0.841
CA372906	CA372906	TRU	NEWSINFRUT00000159790 cdna:novel scaffold:FUGU4:scaffold_164:145821:147943:-1 gene:NEWSINFRUG00000150281	115	4.15e-59	258	303	0.851485
CA372906	CA372906	TNI	GSTENT00020007001 cdna:known chromosome:TETRAODON7:18:2503494:2509310:-1 gene:GSTENG00020007001	153	1.01965e-81	336	397	0.846
CA372906	CA372906	DRE	ENSDART00000075178 cdna:novel chromosome:ZFISH6:10:51473943:51487026:-1 gene:ENSDARG00000053183	89	2.61082e-43	212	253	0.837
CA376300	CA376300	TRU	NEWSINFRUT00000179410 cdna:novel scaffold:FUGU4:scaffold_2078:12486:15237:-1 gene:NEWSINFRUG00000162763	73	3.94e-34	199	241	0.825726
CA376300	CA376300	TNI	GSTENT00018598001 cdna:known chromosome:TETRAODON7:3:10484572:10487361:-1 gene:GSTENG00018598001	86	7.99565e-42	236	286	0.825
CA376300	CA376300	OLA	ENSORLT00000017315 cdna:novel chromosome:MEDAKA1:19:20538637:20541144:1 gene:ENSORLG00000013808	55	2.67e-23	121	143	0.846
CA376300	CA376300	DRE	ENSDART00000091523 cdna:known chromosome:ZFISH6:3:5709697:5713132:-1 gene:ENSDARG00000062928	80	5.00951e-38	311	388	0.801
CA380082	CA380082	TRU	NEWSINFRUT00000168901 cdna:novel scaffold:FUGU4:scaffold_290:191324:194207:1 gene:NEWSINFRUG00000151630	37	1.37e-12	85	101	0.841584
CA380082	CA380082	TNI	GSTENT00024310001 cdna:known chromosome:TETRAODON7:Un_random:41249461:41251621:-1 gene:GSTENG00024310001	33	3.88234e-10	84	101	0.831
CA380082	CA380082	OLA	ENSORLT00000019602 cdna:novel chromosome:MEDAKA1:16:24090004:24094633:1 gene:ENSORLG00000015654	36	6.67e-12	84	100	0.84
CA380082	CA380082	DRE	ENSDART00000058505 cdna:known chromosome:ZFISH6:16:42624097:42629005:1 gene:ENSDARG00000039989	28	6.15584e-07	85	104	0.817
CA383830	CA383830	TNI	GSTENT00020069001 cdna:known chromosome:TETRAODON7:3:39819:42467:1 gene:GSTENG00020069001	17	1.25698	53	65	0.815
CA383830	CA383830	OLA	ENSORLT00000023634 cdna:novel scaffold:MEDAKA1:scaffold808:61299:76259:-1 gene:ENSORLG00000018938	33	3.77e-10	57	65	0.876
CR363293	CR363293	TRU	NEWSINFRUT00000136828 cdna:novel scaffold:FUGU4:scaffold_1:2445274:2445474:1 gene:NEWSINFRUG00000129318	64	1.17e-28	139	163	0.85276
CR363293	CR363293	TNI	GSTENT00018174001 cdna:known chromosome:TETRAODON7:5:11147557:11147757:-1 gene:GSTENG00018174001	73	5.82656e-34	131	150	0.873
CR363293	CR363293	OLA	GENSCAN00000115648 cdna:Genscan chromosome:MEDAKA1:3:8359455:8362610:1	73	1.13e-33	148	172	0.86
CR363293	CR363293	DRE	GENSCAN00000025045 cdna:Genscan chromosome:ZFISH6:7:38439103:38443603:1	38	1.47599e-12	98	118	0.83
CR365462	CR365462	TNI	GSTENT00013339001 cdna:known chromosome:TETRAODON7:15:3421524:3426796:1 gene:GSTENG00013339001	67	2.18727e-30	127	147	0.863
CR365462	CR365462	OLA	ENSORLT00000013618 cdna:novel chromosome:MEDAKA1:17:16836000:16845350:-1 gene:ENSORLG00000010857	55	3.36e-23	184	227	0.81
CR365462	CR365462	DRE	ENSDART00000081613 cdna:novel chromosome:ZFISH6:2:4719968:4744777:1 gene:ENSDARG00000058695	45	4.83963e-17	132	161	0.819
CR371139	CR371139	TRU	NEWSINFRUT00000134092 cdna:novel scaffold:FUGU4:scaffold_92:388710:411802:1 gene:NEWSINFRUG00000126828	22	0.000857703	94	118	0.79661
CR371139	CR371139	OLA	ENSORLT00000020362 cdna:novel chromosome:MEDAKA1:24:13596051:13624549:-1 gene:ENSORLG00000016265	30	1.78e-08	63	74	0.851
CR371139	CR371139	DRE	ENSDART00000087984 cdna:novel chromosome:ZFISH6:8:25422650:25473524:-1 gene:ENSDARG00000061607	35	2.86686e-11	59	67	0.88
CR372971	CR372971	TRU	NEWSINFRUT00000160277 cdna:novel scaffold:FUGU4:scaffold_71:686369:692135:-1 gene:NEWSINFRUG00000150740	104	1.56e-52	249	296	0.841216
CR372971	CR372971	TNI	GSTENT00029914001 cdna:known chromosome:TETRAODON7:7:7788143:7792978:1 gene:GSTENG00029914001	129	2.19823e-67	253	293	0.863
CR372971	CR372971	OLA	ENSORLT00000001043 cdna:novel chromosome:MEDAKA1:14:2105801:2195523:1 gene:ENSORLG00000000850	98	7.35e-49	258	310	0.832
CR372971	CR372971	DRE	ENSDART00000075483 cdna:known chromosome:ZFISH6:21:47938709:47947286:-1 gene:ENSDARG00000053442	72	3.74252e-33	253	312	0.81
CR373404	CR373404	TRU	NEWSINFRUT00000146229 cdna:novel scaffold:FUGU4:scaffold_212:383888:388804:-1 gene:NEWSINFRUG00000137881	117	2.77e-60	201	229	0.877729
CR373404	CR373404	TNI	GSTENT00020903001 cdna:known chromosome:TETRAODON7:15:3910916:3915887:-1 gene:GSTENG00020903001	114	1.99197e-58	198	226	0.876
CR373404	CR373404	OLA	ENSORLT00000006715 cdna:novel chromosome:MEDAKA1:17:6114093:6134089:-1 gene:ENSORLG00000005325	104	1.96e-52	194	224	0.866
CR373404	CR373404	DRE	ENSDART00000074495 cdna:novel chromosome:ZFISH6:8:62232762:62258308:-1 gene:ENSDARG00000052606	62	3.52074e-27	101	114	0.885
CR374716	CR374716	TRU	NEWSINFRUT00000151320 cdna:novel scaffold:FUGU4:scaffold_83:656966:660375:-1 gene:NEWSINFRUG00000142541	30	2.3e-08	84	102	0.823529
CR374716	CR374716	TNI	GSTENT00006738001 cdna:known chromosome:TETRAODON7:2:14840870:14843855:1 gene:GSTENG00006738001	37	1.78254e-12	82	97	0.845
CR374716	CR374716	OLA	ENSORLT00000025345 cdna:novel ultracontig:MEDAKA1:ultracontig257:312399:317712:-1 gene:ENSORLG00000020453	48	5.15e-19	139	171	0.812
CR374716	CR374716	DRE	ENSDART00000000566 cdna:known chromosome:ZFISH6:9:22514525:22539223:1 gene:ENSDARG00000000542	50	5.12589e-20	83	94	0.882
CR375500	CR375500	TRU	NEWSINFRUT00000151449 cdna:novel scaffold:FUGU4:scaffold_173:492229:496473:1 gene:NEWSINFRUG00000142659	53	3.75e-22	137	165	0.830303
CR375500	CR375500	TNI_RTGI	chr109,434,4919,435,424	140
CR375500	CR375500	TNI	GSTENT00019491001 cdna:known chromosome:TETRAODON7:10:9434497:9437922:-1 gene:GSTENG00019491001	45	2.59069e-17	129	157	0.821
CR375500	CR375500	OLA	ENSORLT00000013048 cdna:novel chromosome:MEDAKA1:13:20114248:20119063:1 gene:ENSORLG00000010413	106	1.09e-53	304	370	0.821
OMM5000	CO805106	TRU	NEWSINFRUT00000129211 cdna:novel scaffold:FUGU4:scaffold_288:301283:305298:-1 gene:NEWSINFRUG00000122358	120	3.71e-62	329	401	0.820448
OMM5000	CO805106	TNI_RTGI	chr88,479,4928,480,240	169
OMM5000	CO805106	TNI	GSTENT00015405001 cdna:known chromosome:TETRAODON7:8:8476282:8480375:1 gene:GSTENG00015405001	93	5.58644e-46	231	278	0.83
OMM5000	CO805106	OLA	ENSORLT00000014166 cdna:novel chromosome:MEDAKA1:16:16373682:16386359:-1 gene:ENSORLG00000011308	97	2.43e-48	312	386	0.808
OMM5000	CO805106	DRE	ENSDART00000015262 cdna:known chromosome:ZFISH6:16:16138413:16148979:-1 gene:ENSDARG00000004806	53	6.81568e-22	251	317	0.791
OMM5002	CO805108	TRU	NEWSINFRUT00000160185 cdna:novel scaffold:FUGU4:scaffold_45:892090:896801:-1 gene:NEWSINFRUG00000150653	203	1.99e-111	505	606	0.833333
OMM5002	CO805108	TNI_RTGI	chr211,128,8401,130,908	374
OMM5002	CO805108	TNI	GSCT00014100001 cdna:GSC chromosome:TETRAODON7:21:1129570:1134764:-1	215	4.58862e-118	508	606	0.838
OMM5002	CO805108	OLA	ENSORLT00000013904 cdna:novel chromosome:MEDAKA1:11:21372290:21379143:-1 gene:ENSORLG00000011084	201	3.85e-110	506	608	0.832
OMM5002	CO805108	DRE	ENSDART00000023320 cdna:novel chromosome:ZFISH6:17:14538257:14553355:-1 gene:ENSDARG00000011370	75	9.26021e-35	207	251	0.824
OMM5003	CO805109	TNI_RTGI	chr153,433,5133,434,845	132
OMM5005	CO805111	TRU	NEWSINFRUT00000141669 cdna:novel scaffold:FUGU4:scaffold_42:1175861:1178385:-1 gene:NEWSINFRUG00000133725	109	1.71e-55	463	581	0.796901
OMM5005	CO805111	TNI	GSTENT00025926001 cdna:known chromosome:TETRAODON7:2:8691016:8694418:1 gene:GSTENG00025926001	163	1.07683e-87	489	595	0.821
OMM5005	CO805111	OLA	ENSORLT00000014864 cdna:novel chromosome:MEDAKA1:21:11197003:11206156:1 gene:ENSORLG00000011863	143	1.02e-75	484	595	0.813
OMM5005	CO805111	DRE	ENSDART00000006550 cdna:known chromosome:ZFISH6:9:26364426:26371381:1 gene:ENSDARG00000012543	135	9.54766e-71	474	587	0.807
OMM5006	CO805112	TRU	NEWSINFRUT00000139883 cdna:novel scaffold:FUGU4:scaffold_377:138320:139690:-1 gene:NEWSINFRUG00000132098	20	0.00992462	47	56	0.839285
OMM5006	CO805112	TNI_RTGI	chrUn_random90,909,85790,910,248	68
OMM5008	CO805114	TNI_RTGI	chrUn_random13,587,31113,588,276	48
OMM5010	CO805116	TNI_RTGI	chr152,834,7662,835,406	56
OMM5012	CO805118	TNI_RTGI	chrUn_random50,563,69950,564,421	127
OMM5016	CO805121	TNI_RTGI	chrUn_random98,422,20798,422,716	68
OMM5017	CO805122	TNI_RTGI	chr187,475,0487,475,968	117
OMM5019	CO805124	TRU	NEWSINFRUT00000158368 cdna:novel scaffold:FUGU4:scaffold_139:237258:242017:1 gene:NEWSINFRUG00000148978	27	1.28e-06	75	91	0.824175
OMM5019	CO805124	OLA	ENSORLT00000009170 cdna:novel chromosome:MEDAKA1:8:9815176:9820576:-1 gene:ENSORLG00000007312	51	7.13e-21	93	107	0.869
OMM5028	CA349149	TNI_RTGI	chrUn_random6,873,4046,873,784	41
OMM5038	CA348626	TRU	NEWSINFRUT00000140706 cdna:novel scaffold:FUGU4:scaffold_121:592598:613938:-1 gene:NEWSINFRUG00000132854	45	1.93e-17	90	105	0.857142
OMM5038	CA348626	TNI	GSTENT00010913001 cdna:known chromosome:TETRAODON7:Un_random:10057940:10062947:-1 gene:GSTENG00010913001	94	1.29517e-46	376	470	0.8
OMM5038	CA348626	OLA	ENSORLT00000013130 cdna:novel chromosome:MEDAKA1:19:11738082:11746970:-1 gene:ENSORLG00000010474	128	7.03e-67	425	524	0.811
OMM5038	CA348626	DRE	ENSDART00000074061 cdna:novel chromosome:ZFISH6:13:63065342:63088659:1 gene:ENSDARG00000029586	44	1.46264e-16	134	164	0.817
OMM5041	CA348635	TRU	NEWSINFRUT00000150477 cdna:novel scaffold:FUGU4:scaffold_10:2664881:2668572:-1 gene:NEWSINFRUG00000141769	227	5.11e-126	455	531	0.856873
OMM5041	CA348635	TNI_RTGI	chr108,649,6658,689,176	192
OMM5041	CA348635	TNI	GSTENT00031924001 cdna:known chromosome:TETRAODON7:10:8648974:8654089:-1 gene:GSTENG00031924001	212	5.31503e-117	461	544	0.847
OMM5041	CA348635	DRE	ENSDART00000019063 cdna:known chromosome:ZFISH6:2:41331565:41342071:-1 gene:ENSDARG00000012591	158	1.46674e-84	431	522	0.825
OMM5042	CA349165	OLA	ENSORLT00000018286 cdna:novel chromosome:MEDAKA1:16:20845471:20860335:-1 gene:ENSORLG00000014582	29	6.92e-08	80	97	0.824
OMM5045	CA348654	TNI	GSTENT00020447001 cdna:known chromosome:TETRAODON7:12:657833:664189:-1 gene:GSTENG00020447001	84	1.35143e-40	240	292	0.821
OMM5045	CA348654	OLA	ENSORLT00000013949 cdna:novel chromosome:MEDAKA1:9:16800956:16807189:1 gene:ENSORLG00000011119	100	4.05e-50	283	344	0.822
OMM5045	CA348654	DRE	ENSDART00000006840 cdna:known chromosome:ZFISH6:25:10074179:10103204:-1 gene:ENSDARG00000015006	34	1.52985e-10	145	182	0.796
OMM5054	CA348677	TNI_RTGI	chrUn_random37,949,62637,949,949	70
OMM5055	CA348686	TNI_RTGI	chr312,993,20812,993,964	102
OMM5056	CA349207	TRU	NEWSINFRUT00000168998 cdna:novel scaffold:FUGU4:scaffold_4304:2738:3984:-1 gene:NEWSINFRUG00000156219	39	6.73e-14	91	107	0.850467
OMM5056	CA349207	TNI	GSTENT00012159001 cdna:known chromosome:TETRAODON7:Un_random:50871689:50876247:1 gene:GSTENG00012159001	42	1.27134e-15	71	80	0.887
OMM5059	CA348697	TRU	NEWSINFRUT00000163111 cdna:novel scaffold:FUGU4:scaffold_632:16511:17827:-1 gene:NEWSINFRUG00000153302	70	2.24e-32	271	338	0.801775
OMM5059	CA348697	TNI	GSTENT00018849001 cdna:known chromosome:TETRAODON7:7:2390070:2391489:1 gene:GSTENG00018849001	60	2.41804e-26	270	340	0.794
OMM5059	CA348697	OLA	ENSORLT00000004241 cdna:novel chromosome:MEDAKA1:14:9696172:9699054:1 gene:ENSORLG00000003412	49	9.39e-20	210	263	0.798
OMM5059	CA348697	DRE	ENSDART00000077008 cdna:known chromosome:ZFISH6:10:41502151:41506470:-1 gene:ENSDARG00000054755	21	0.0074476	78	97	0.804
OMM5062	CA348777	OLA	ENSORLT00000016310 cdna:novel chromosome:MEDAKA1:16:17690960:17694198:1 gene:ENSORLG00000013015	25	1.59e-05	58	69	0.84
OMM5064	CA348707	TNI	GSTENT00003505001 cdna:known chromosome:TETRAODON7:21:752934:758527:-1 gene:GSTENG00003505001	36	4.70792e-12	60	68	0.882
OMM5064	CA348707	OLA	ENSORLT00000004854 cdna:novel chromosome:MEDAKA1:11:8624591:8636373:1 gene:ENSORLG00000003881	40	2.05e-14	52	56	0.928
OMM5067	CA348790	DRE	ENSDART00000081431 cdna:known chromosome:ZFISH6:16:7964366:7967180:1 gene:ENSDARG00000058551	48	6.08919e-19	78	88	0.886
OMM5077	CA348730	TRU	NEWSINFRUT00000167525 cdna:novel scaffold:FUGU4:scaffold_163:8091:10309:-1 gene:NEWSINFRUG00000130219	33	2.7e-10	51	57	0.894736
OMM5077	CA348730	TNI_RTGI	chrUn_random35,254,14235,257,096	169
OMM5077	CA348730	TNI	GSTENT00010877001 cdna:known chromosome:TETRAODON7:Un_random:35254166:35262940:-1 gene:GSTENG00010877001	45	2.16859e-17	93	109	0.853
OMM5077	CA348730	DRE	ENSDART00000024075 cdna:known chromosome:ZFISH6:14:64070546:64080381:1 gene:ENSDARG00000008884	51	9.35557e-21	90	103	0.873
OMM5092	CA348764	TNI_RTGI	chrUn_random84,178,39884,179,413	122
OMM5093	CA348861	DRE	ENSDART00000020970 cdna:known chromosome:ZFISH6:1:21088180:21112935:-1 gene:ENSDARG00000018178	22	0.00149485	93	114	0.815
OMM5098	CA348879	TNI_RTGI	chr36,183,8186,184,656	105
OMM5099	CA348959	TRU	NEWSINFRUT00000142542 cdna:novel scaffold:FUGU4:scaffold_223:345770:362971:-1 gene:NEWSINFRUG00000134531	99	8.7e-50	168	191	0.879581
OMM5099	CA348959	TNI_RTGI	chr64,788,2984,789,502	169
OMM5099	CA348959	TNI	GWSHT00013493001 cdna:GWS_H chromosome:TETRAODON7:6:4788969:4793580:-1	148	1.66382e-78	280	324	0.864
OMM5099	CA348959	OLA	GENSCAN00000029485 cdna:Genscan scaffold:MEDAKA1:scaffold3315:189:4770:1	152	4.64e-81	281	324	0.867
OMM5099	CA348959	DRE	ENSDART00000066784 cdna:known chromosome:ZFISH6:24:10579722:10615383:-1 gene:ENSDARG00000045417	82	2.32233e-39	232	282	0.822
OMM5100	CA348952	TRU	NEWSINFRUT00000181995 cdna:novel scaffold:FUGU4:scaffold_8:246945:258472:1 gene:NEWSINFRUG00000160793	56	5.77e-24	95	108	0.879629
OMM5100	CA348952	TNI	GSTENT00021563001 cdna:known chromosome:TETRAODON7:19:1682050:1693363:1 gene:GSTENG00021563001	54	1.04787e-22	90	102	0.882
OMM5100	CA348952	OLA	GENSCAN00000027744 cdna:Genscan chromosome:MEDAKA1:23:17260456:17263990:-1	40	4.62e-14	73	84	0.869
OMM5100	CA348952	DRE	ENSDART00000078981 cdna:novel chromosome:ZFISH6:4:19943539:19969554:-1 gene:ENSDARG00000056474	35	3.75815e-11	77	91	0.846
OMM5102	CA348955	TNI_RTGI	chrUn_random25,402,79425,406,656	465
OMM5110	CA349007	TNI_RTGI	chrUn_random408,985409,563	151
OMM5113	CA349018	TNI_RTGI	chrUn_random46,048,07546,048,937	36
OMM5117	CA349111	TNI_RTGI	chrUn_random72,155,13772,157,552	184
OMM5117	CA349111	TNI	GSTENT00010913001 cdna:known chromosome:TETRAODON7:Un_random:10057940:10062947:-1 gene:GSTENG00010913001	39	4.78534e-14	114	139	0.82
OMM5117	CA349111	OLA	ENSORLT00000013127 cdna:novel chromosome:MEDAKA1:19:11737569:11747099:-1 gene:ENSORLG00000010474	64	6.11e-29	163	196	0.831
OMM5117	CA349111	DRE	ENSDART00000040042 cdna:known chromosome:ZFISH6:12:35970695:36009996:1 gene:ENSDARG00000019202	22	0.00109904	136	174	0.781
OMM5121	CA349040	TNI_RTGI	chrUn_random110,699,175110,700,599	268
OMM5121	CA349040	TNI	GSTENT00008892001 cdna:known chromosome:TETRAODON7:Un_random:110699137:110700375:-1 gene:GSTENG00008892001	71	5.17635e-33	170	203	0.837
OMM5127	CO805129	TRU	NEWSINFRUT00000182588 cdna:novel scaffold:FUGU4:scaffold_2451:1585:7201:-1 gene:NEWSINFRUG00000163866	26	4.88e-06	59	70	0.842857
OMM5127	CO805129	TNI_RTGI	chrUn_random74,504,58274,506,733	407
OMM5127	CO805129	TNI	GSTENT00012356001 cdna:known chromosome:TETRAODON7:Un_random:46207173:46211873:1 gene:GSTENG00012356001	38	3.80191e-13	62	70	0.885
OMM5127	CO805129	OLA	ENSORLT00000024801 cdna:novel scaffold:MEDAKA1:scaffold2033:11311:15964:1 gene:ENSORLG00000019976	35	2.5e-11	98	119	0.823
OMM5127	CO805129	DRE	ENSDART00000004305 cdna:known chromosome:ZFISH6:3:15254228:15280433:-1 gene:ENSDARG00000021242	48	6.57949e-19	108	128	0.843
OMM5132	BV211863	TRU	NEWSINFRUT00000169847 cdna:novel scaffold:FUGU4:scaffold_215:433356:436911:-1 gene:NEWSINFRUG00000145083	48	6.82e-19	99	116	0.853448
OMM5132	BV211863	TNI_RTGI	chrUn_random30,267,86430,270,902	192
OMM5132	BV211863	TNI	GSTENT00035727001 cdna:known chromosome:TETRAODON7:10:10886181:10888030:1 gene:GSTENG00035727001	44	1.93867e-16	77	88	0.875
OMM5132	BV211863	DRE	ENSDART00000004474 cdna:known chromosome:ZFISH6:23:9608396:9744300:-1 gene:ENSDARG00000002659	52	5.36999e-21	121	144	0.84
OMM5133	BV211864	TRU	NEWSINFRUT00000162512 cdna:novel scaffold:FUGU4:scaffold_226:177419:178881:1 gene:NEWSINFRUG00000152765	33	7.19e-10	129	161	0.801242
OMM5133	BV211864	OLA	ENSORLT00000003045 cdna:novel chromosome:MEDAKA1:7:5593712:5603690:-1 gene:ENSORLG00000002452	60	6.86e-26	225	280	0.803
OMM5133	BV211864	DRE	ENSDART00000046784 cdna:known chromosome:ZFISH6:23:16872502:16876379:-1 gene:ENSDARG00000033567	73	1.85851e-33	175	209	0.837
OMM5136	BV211865	TNI_RTGI	chrUn_random105,392,914105,394,206	237
OMM5136	BV211865	TNI	GSTENT00007818001 cdna:known chromosome:TETRAODON7:Un_random:105391946:105394885:1 gene:GSTENG00007818001	156	3.61631e-83	423	512	0.826
OMM5136	BV211865	DRE	GENSCAN00000045879 cdna:Genscan chromosome:ZFISH6:7:12409510:12445710:1	159	1.93106e-84	483	591	0.817
OMM5137	BV211866	TRU	NEWSINFRUT00000156533 cdna:novel scaffold:FUGU4:scaffold_23:449992:451647:1 gene:NEWSINFRUG00000147304	64	2.85e-28	115	132	0.871212
OMM5137	BV211866	TNI_RTGI	chr102,713,9562,716,566	260
OMM5137	BV211866	TNI	GSTENT00031335001 cdna:known chromosome:TETRAODON7:10:2714524:2716558:-1 gene:GSTENG00031335001	92	6.48552e-45	301	370	0.813
OMM5137	BV211866	OLA	ENSORLT00000021742 cdna:novel chromosome:MEDAKA1:22:15958173:15964855:-1 gene:ENSORLG00000017383	63	1.39e-27	111	127	0.874
OMM5137	BV211866	DRE	ENSDART00000084640 cdna:novel chromosome:ZFISH6:17:56209005:56233051:1 gene:ENSDARG00000060224	41	2.8978e-14	92	109	0.844
OMM5138	BV211867	TRU	NEWSINFRUT00000137258 cdna:novel scaffold:FUGU4:scaffold_97:979494:984927:-1 gene:NEWSINFRUG00000129710	129	2.11e-67	307	365	0.841095
OMM5138	BV211867	TNI_RTGI	chr1_2,492,152_2,495,980	299
OMM5138	BV211867	TNI	GSTENT00017135001 cdna:known chromosome:TETRAODON7:1:2490505:2496100:1 gene:GSTENG00017135001	148	1.13122e-78	314	368	0.853
OMM5138	BV211867	OLA	ENSORLT00000008879 cdna:novel chromosome:MEDAKA1:10:15955442:15963400:1 gene:ENSORLG00000007072	122	3.93e-63	315	378	0.833
OMM5138	BV211867	DRE	ENSDART00000020961 cdna:novel chromosome:ZFISH6:14:86461396:86499441:1 gene:ENSDARG00000015653	83	1.14452e-39	300	371	0.808
OMM5141	BV211870	TRU	NEWSINFRUT00000170286 cdna:novel scaffold:FUGU4:scaffold_81:932169:939517:-1 gene:NEWSINFRUG00000158628	250	3.02e-139	888	1103	0.805077
OMM5141	BV211870	TNI	GSTENT00021803001 cdna:known chromosome:TETRAODON7:2:6426862:6427104:-1 gene:GSTENG00021803001	51	1.99021e-20	129	155	0.832
OMM5141	BV211870	OLA	ENSORLT00000005933 cdna:novel chromosome:MEDAKA1:19:4327829:4344718:1 gene:ENSORLG00000004715	165	1.97e-88	501	613	0.817
OMM5141	BV211870	DRE	ENSDART00000011461 cdna:known chromosome:ZFISH6:12:38563369:38578151:-1 gene:ENSDARG00000005185	251	1.46311e-139	811	1000	0.811
OMM5142	BV211871	TRU	NEWSINFRUT00000130541 cdna:novel scaffold:FUGU4:scaffold_466:40222:43827:-1 gene:NEWSINFRUG00000123581	70	5.02e-32	331	418	0.791866
OMM5142	BV211871	TNI_RTGI	chr88,799,0278,801,089	137
OMM5142	BV211871	TNI	GSTENT00015356001 cdna:known chromosome:TETRAODON7:8:8797308:8800761:1 gene:GSTENG00015356001	74	2.40122e-34	242	298	0.812
OMM5142	BV211871	DRE	ENSDART00000059972 cdna:known chromosome:ZFISH6:16:17262800:17276443:1 gene:ENSDARG00000040923	82	6.65122e-39	325	406	0.8
OMM5143	BV211872	TRU	NEWSINFRUT00000132711 cdna:novel scaffold:FUGU4:scaffold_12:1271875:1273694:-1 gene:NEWSINFRUG00000125571	77	4.32e-36	206	249	0.827309
OMM5143	BV211872	TNI_RTGI	chr213,959,1603,960,968	109
OMM5143	BV211872	TNI	GSTENT00017531001 cdna:known chromosome:TETRAODON7:21:3958092:3960816:1 gene:GSTENG00017531001	99	3.74249e-49	264	319	0.827
OMM5143	BV211872	OLA	ENSORLT00000006940 cdna:novel chromosome:MEDAKA1:11:13090366:13092405:1 gene:ENSORLG00000005514	43	1.04e-15	70	79	0.886
OMM5143	BV211872	DRE	ENSDART00000032341 cdna:known chromosome:ZFISH6:19:37234948:37248578:1 gene:ENSDARG00000023989	36	2.4223e-11	60	68	0.882
OMM5148	BV211876	TRU	NEWSINFRUT00000134845 cdna:novel scaffold:FUGU4:scaffold_80:639048:651505:-1 gene:NEWSINFRUG00000127519	84	2.76e-40	234	284	0.823943
OMM5148	BV211876	TNI	GSTENT00034514001 cdna:known chromosome:TETRAODON7:Un_random:16885751:16896281:1 gene:GSTENG00034514001	64	2.76878e-28	229	284	0.806
OMM5148	BV211876	OLA	ENSORLT00000022350 cdna:novel chromosome:MEDAKA1:17:30668232:30691497:1 gene:ENSORLG00000017856	111	2.63e-56	342	419	0.816
OMM5148	BV211876	DRE	ENSDART00000087103 cdna:novel chromosome:ZFISH6:2:27981593:28018950:1 gene:ENSDARG00000061249	114	6.61937e-58	377	462	0.816
OMM5153	BV211881	TRU	NEWSINFRUT00000159052 cdna:novel scaffold:FUGU4:scaffold_12:2212846:2214343:-1 gene:NEWSINFRUG00000149611	98	7.07e-49	206	242	0.851239
OMM5153	BV211881	TNI	GSTENT00017492001 cdna:known chromosome:TETRAODON7:21:3149328:3150910:1 gene:GSTENG00017492001	106	1.38574e-53	211	246	0.857
OMM5153	BV211881	OLA	ENSORLT00000006182 cdna:novel chromosome:MEDAKA1:11:10285718:10287743:-1 gene:ENSORLG00000004912	57	2.56e-24	189	233	0.811
OMM5153	BV211881	DRE	ENSDART00000059619 cdna:known chromosome:ZFISH6:16:23924872:23934646:1 gene:ENSDARG00000040695	54	2.44924e-22	141	170	0.829
OMM5155	BV211883	TRU	NEWSINFRUT00000143604 cdna:novel scaffold:FUGU4:scaffold_112:215948:220521:1 gene:NEWSINFRUG00000135495	44	1.76e-16	71	80	0.8875
OMM5155	BV211883	OLA	ENSORLT00000016066 cdna:novel chromosome:MEDAKA1:8:17592623:17602808:-1 gene:ENSORLG00000012830	31	1.24e-08	52	59	0.881
OMM5155	BV211883	DRE	ENSDART00000025604 cdna:known chromosome:ZFISH6:1:6947915:6956403:-1 gene:ENSDARG00000012458	40	8.22148e-14	52	56	0.928
OMM5156	BV211884	TRU	NEWSINFRUT00000136188 cdna:novel scaffold:FUGU4:scaffold_360:18755:30462:1 gene:NEWSINFRUG00000128737	92	5.77e-45	242	292	0.828767
OMM5156	BV211884	TNI	GWSHT00012293001 cdna:GWS_H chromosome:TETRAODON7:12:5644135:5649570:-1	70	2.58565e-31	115	130	0.884
OMM5156	BV211884	DRE	ENSDART00000082610 cdna:novel chromosome:ZFISH6:5:78268190:78300842:-1 gene:ENSDARG00000059441	45	1.23274e-16	105	125	0.84
OMM5158	BV211886	TNI_RTGI	chrUn_random50,875,05250,876,447	84
OMM5158	BV211886	TNI	GSTENT00012159001 cdna:known chromosome:TETRAODON7:Un_random:50871689:50876247:1 gene:GSTENG00012159001	42	2.70817e-15	71	80	0.887
OMM5161	BV211889	TNI_RTGI	chr3952,201953,038	122
OMM5164	BV211892	TNI_RTGI	chr178,396,0128,397,604	36
OMM5165	BV211893	TRU	NEWSINFRUT00000180243 cdna:novel scaffold:FUGU4:scaffold_206:448:13003:-1 gene:NEWSINFRUG00000161222	41	1.37e-14	86	101	0.851485
OMM5165	BV211893	OLA	ENSORLT00000024946 cdna:novel scaffold:MEDAKA1:scaffold294:649625:688272:1 gene:ENSORLG00000020102	76	2.2e-35	220	268	0.82
OMM5166	BV211894	TRU	NEWSINFRUT00000159822 cdna:novel scaffold:FUGU4:scaffold_243:426284:428982:-1 gene:NEWSINFRUG00000150310	78	1.4e-36	174	206	0.84466
OMM5166	BV211894	TNI	GSTENT00017325001 cdna:known chromosome:TETRAODON7:4:1416881:1420336:-1 gene:GSTENG00017325001	68	1.50948e-30	170	204	0.833
OMM5166	BV211894	OLA	ENSORLT00000011759 cdna:novel chromosome:MEDAKA1:12:14063466:14066392:1 gene:ENSORLG00000009378	77	6.81e-36	140	161	0.869
OMM5166	BV211894	DRE	ENSDART00000075563 cdna:known chromosome:ZFISH6:10:49265279:49272411:-1 gene:ENSDARG00000053527	103	3.22584e-51	268	323	0.829
OMM5167	BV211895	DRE	ENSDART00000027886 cdna:known chromosome:ZFISH6:2:27134476:27149987:-1 gene:ENSDARG00000005606	29	2.45677e-07	56	65	0.861
OMM5168	BV211896	TNI_RTGI	chr187,475,0487,475,968	117
OMM5176	BV211902	TNI_RTGI	chr152,834,7662,835,406	56
OMM5178	BV211904	TRU	NEWSINFRUT00000131425 cdna:novel scaffold:FUGU4:scaffold_9:784790:788552:1 gene:NEWSINFRUG00000124401	98	8.64e-49	260	314	0.828025
OMM5178	BV211904	TNI	GSTENT00014789001 cdna:known chromosome:TETRAODON7:16:1744500:1746505:-1 gene:GSTENG00014789001	116	1.82554e-59	278	332	0.837
OMM5178	BV211904	OLA	ENSORLT00000008384 cdna:novel chromosome:MEDAKA1:13:13525702:13533008:1 gene:ENSORLG00000006678	75	5.66e-35	162	191	0.848
OMM5178	BV211904	DRE	ENSDART00000004129 cdna:known chromosome:ZFISH6:18:38140147:38157076:1 gene:ENSDARG00000020611	77	5.63662e-36	155	181	0.856
OMM5182	BV211908	TNI_RTGI	chrUn_random82,518,40782,518,982	42
OMM5187	BV211911	TRU	GENSCANSLICE00000013642 cdna:Genscan scaffold:FUGU4:scaffold_225:176278:203350:1	132	6.05e-69	297	353	0.841359
OMM5187	BV211911	TNI	GSTENT00035603001 cdna:known chromosome:TETRAODON7:13:2945709:2955686:-1 gene:GSTENG00035603001	186	3.12634e-101	408	483	0.844
OMM5187	BV211911	OLA	ENSORLT00000010662 cdna:novel chromosome:MEDAKA1:6:13788320:13848711:-1 gene:ENSORLG00000008489	67	3.41e-30	157	187	0.839
OMM5187	BV211911	DRE	ENSDART00000078969 cdna:known chromosome:ZFISH6:18:27974112:28019215:1 gene:ENSDARG00000031756	202	1.4572e-110	440	521	0.844
OMM5188	BV211912	TRU	NEWSINFRUT00000148697 cdna:known scaffold:FUGU4:scaffold_2491:5016:6173:1 gene:NEWSINFRUG00000140131	184	3.26e-100	569	696	0.817528
OMM5188	BV211912	TNI	GSTENT00011210001 cdna:known chromosome:TETRAODON7:Un_random:124350330:124351379:1 gene:GSTENG00011210001	113	8.90025e-58	338	413	0.818
OMM5188	BV211912	DRE	ENSDART00000059124 cdna:known chromosome:ZFISH6:16:30363227:30364509:-1 gene:ENSDARG00000040390	52	3.6939e-21	154	188	0.819
OMM5189	BV211913	DRE	ENSDART00000035547 cdna:known chromosome:ZFISH6:12:40534341:40549325:-1 gene:ENSDARG00000023631	27	5.10807e-06	51	59	0.864
OMM5192	BV211914	TRU	NEWSINFRUT00000144483 cdna:novel scaffold:FUGU4:scaffold_160:356160:374507:-1 gene:NEWSINFRUG00000136286	99	2.47e-49	189	219	0.863013
OMM5192	BV211914	TNI	GSTENT00024583001 cdna:known chromosome:TETRAODON7:1:6822012:6839286:-1 gene:GSTENG00024583001	83	1.01867e-39	185	219	0.844
OMM5192	BV211914	OLA	ENSORLT00000004886 cdna:novel chromosome:MEDAKA1:10:10487152:10501614:1 gene:ENSORLG00000003914	96	1.89e-47	204	240	0.85
OMM5192	BV211914	DRE	ENSDART00000090873 cdna:novel chromosome:ZFISH6:14:13766997:13825919:-1 gene:ENSDARG00000062678	43	1.24282e-15	184	231	0.796
OMM5195	BV211917	DRE	ENSDART00000088248 cdna:novel chromosome:ZFISH6:21:27980773:27986958:1 gene:ENSDARG00000061686	76	1.41698e-35	94	100	0.94
OMM5198	BV211920	TNI_RTGI	chrUn_random135,323,553135,324,186	38
OMM5203	BV211925	TNI_RTGI	chr139,189,4259,190,622	238
OMM5204	BV211926	TRU	GENSCANSLICE00000020395 cdna:Genscan scaffold:FUGU4:scaffold_46:493081:496793:-1	120	6.67e-62	309	372	0.830645
OMM5204	BV211926	TNI_RTGI	chr212,177,09512,178,576	190
OMM5204	BV211926	TNI	GSTENT00030560001 cdna:known chromosome:TETRAODON7:2:12177745:12179996:-1 gene:GSTENG00030560001	95	4.79407e-47	217	257	0.844
OMM5204	BV211926	OLA	ENSORLT00000020886 cdna:novel chromosome:MEDAKA1:21:22654219:22659867:1 gene:ENSORLG00000016696	100	5.27e-50	184	212	0.867
OMM5205	BV211927	TNI	GSTENT00009010001 cdna:known chromosome:TETRAODON7:Un_random:111220115:111237709:1 gene:GSTENG00009010001	45	2.57954e-17	78	89	0.876
OMM5205	BV211927	DRE	GENSCAN00000041793 cdna:Genscan chromosome:ZFISH6:12:55261933:55298974:-1	50	8.83359e-20	95	110	0.863
OMM5206	BV211928	TRU	GENSCANSLICE00000002403 cdna:Genscan scaffold:FUGU4:scaffold_57:1134320:1170863:-1	243	1.16e-134	795	979	0.812053
OMM5206	BV211928	TNI_RTGI	chr31,570,5621,598,673	941
OMM5206	BV211928	DRE	ENSDART00000016409 cdna:known chromosome:ZFISH6:19:6377974:6414302:-1 gene:ENSDARG00000018259	284	5.63021e-159	854	1044	0.818
OMM5209	BV211931	TRU	GENSCANSLICE00000007187 cdna:Genscan scaffold:FUGU4:scaffold_220:34037:50754:1	84	2.23e-40	189	224	0.84375
OMM5209	BV211931	TNI	GWSST00000540001 cdna:GWS_S chromosome:TETRAODON7:Un_random:109544588:109550013:1	72	8.0174e-33	177	212	0.834
OMM5209	BV211931	OLA	ENSORLT00000002095 cdna:novel chromosome:MEDAKA1:7:4105717:4127594:-1 gene:ENSORLG00000001685	115	6.5e-59	205	235	0.872
OMM5209	BV211931	DRE	ENSDART00000054670 cdna:known chromosome:ZFISH6:23:20615239:20641607:-1 gene:ENSDARG00000004132	74	2.9569e-34	194	234	0.829
OMM5214	BV211936	TRU	NEWSINFRUT00000160157 cdna:novel scaffold:FUGU4:scaffold_74:1094799:1116901:-1 gene:NEWSINFRUG00000150625	58	6.3e-25	268	338	0.792899
OMM5214	BV211936	TNI	GSTENT00033680001 cdna:known chromosome:TETRAODON7:Un_random:18967420:18980328:-1 gene:GSTENG00033680001	71	1.28291e-32	197	239	0.824
OMM5214	BV211936	OLA	ENSORLT00000006844 cdna:novel chromosome:MEDAKA1:17:6238894:6266251:-1 gene:ENSORLG00000005432	103	1.09e-51	289	351	0.823
OMM5214	BV211936	DRE	ENSDART00000007766 cdna:known scaffold:ZFISH6:Zv6_scaffold3696:1777:13209:-1 gene:ENSDARG00000012709	66	2.03418e-29	150	178	0.842
OMM5217	BV211938	TNI_RTGI	chr10563,080640,862	30
OMM5218	BV211939	TNI	GSTENT00019046001 cdna:known chromosome:TETRAODON7:7:4278055:4280962:1 gene:GSTENG00019046001	48	5.65121e-19	60	64	0.937
OMM5218	BV211939	OLA	GENSCAN00000052356 cdna:Genscan chromosome:MEDAKA1:14:14430113:14440053:1	38	1.02e-12	80	94	0.851
OMM5219	BV211940	TNI_RTGI	chrUn_random13,587,31113,588,276	48
OMM5220	BV211941	TRU	GENSCANSLICE00000009028 cdna:Genscan scaffold:FUGU4:scaffold_103:837668:842237:-1	106	1.96e-53	285	344	0.828488
OMM5220	BV211941	TNI_RTGI	chrUn_random22,246,08722,247,791	153
OMM5220	BV211941	TNI	GWSST00010273001 cdna:GWS_S chromosome:TETRAODON7:2:9989013:9992594:1	124	8.8286e-64	309	370	0.835
OMM5220	BV211941	DRE	ENSDART00000013918 cdna:known chromosome:ZFISH6:9:30483476:30493341:-1 gene:ENSDARG00000008982	36	1.6594e-11	162	204	0.794
OMM5222	BV211943	TNI	GSTENT00020914001 cdna:known chromosome:TETRAODON7:15:3972122:3982617:1 gene:GSTENG00020914001	34	1.40498e-10	52	58	0.896
OMM5222	BV211943	OLA	ENSORLT00000003327 cdna:novel chromosome:MEDAKA1:12:3353919:3365702:-1 gene:ENSORLG00000002670	31	9.18e-09	55	63	0.873
OMM5223	BV211944	TRU	GENSCANSLICE00000022411 cdna:Genscan scaffold:FUGU4:scaffold_301:280966:300330:1	127	6.32e-66	260	303	0.858085
OMM5223	BV211944	TNI	GSTENT00014174001 cdna:known chromosome:TETRAODON7:11:10620274:10621352:-1 gene:GSTENG00014174001	62	3.3641e-27	186	226	0.823
OMM5223	BV211944	OLA	ENSORLT00000001434 cdna:novel chromosome:MEDAKA1:7:2609308:2619012:-1 gene:ENSORLG00000001165	78	1.01e-36	235	286	0.821
OMM5223	BV211944	DRE	ENSDART00000047701 cdna:known chromosome:ZFISH6:23:34114996:34123213:1 gene:ENSDARG00000029869	79	3.96831e-37	224	271	0.826
OMM5224	BV211945	TNI_RTGI	chrUn_random138,692,839138,695,699	274
OMM5224	BV211945	TNI	GIDT00023522001 cdna:GID chromosome:TETRAODON7:Un_random:138694391:138748462:-1	34	3.58364e-10	55	62	0.887
OMM5224	BV211945	OLA	ENSORLT00000000665 cdna:novel chromosome:MEDAKA1:15:639387:714658:1 gene:ENSORLG00000000540	51	9.52e-21	84	95	0.884
OMM5227	BV211948	TRU	NEWSINFRUT00000146245 cdna:novel scaffold:FUGU4:scaffold_62:351004:352885:1 gene:NEWSINFRUG00000137902	26	5.52e-06	89	110	0.80909
OMM5228	BV211949	TNI_RTGI	chrUn_random86,519,38786,520,103	132
OMM5233	BV211954	TRU	NEWSINFRUT00000159323 cdna:novel scaffold:FUGU4:scaffold_36:670193:673273:-1 gene:NEWSINFRUG00000149853	263	2.28e-147	464	531	0.873822
OMM5233	BV211954	TNI_RTGI	chr32,979,2452,980,463	422
OMM5233	BV211954	TNI	GSTENT00024822001 cdna:known chromosome:TETRAODON7:3:2977211:2980392:1 gene:GSTENG00024822001	283	3.08409e-159	469	531	0.883
OMM5233	BV211954	OLA	ENSORLT00000004385 cdna:novel chromosome:MEDAKA1:2:22814585:22818019:-1 gene:ENSORLG00000003517	249	6.36e-139	453	521	0.869
OMM5233	BV211954	DRE	ENSDART00000076303 cdna:known chromosome:ZFISH6:11:48979128:48984127:1 gene:ENSDARG00000054157	291	8.54271e-164	459	515	0.891
OMM5236	BV211956	TRU	NEWSINFRUT00000141852 cdna:novel scaffold:FUGU4:scaffold_440:66145:67127:1 gene:NEWSINFRUG00000133887	216	4.01e-119	384	440	0.872727
OMM5236	BV211956	TNI	GSTENT00020058001 cdna:known chromosome:TETRAODON7:Un_random:20109616:20113534:-1 gene:GSTENG00020058001	248	3.74409e-138	407	460	0.884
OMM5236	BV211956	OLA	ENSORLT00000021696 cdna:novel chromosome:MEDAKA1:9:30630753:30635268:1 gene:ENSORLG00000017349	126	2.52e-65	270	318	0.849
OMM5236	BV211956	DRE	ENSDART00000028870 cdna:novel chromosome:ZFISH6:5:8208017:8219253:1 gene:ENSDARG00000027141	215	3.03728e-118	365	415	0.879
OMM5237	BV211957	TRU	NEWSINFRUT00000137857 cdna:novel scaffold:FUGU4:scaffold_502:35097:47466:-1 gene:NEWSINFRUG00000130249	71	1.93e-32	215	263	0.81749
OMM5237	BV211957	TNI	GSTENT00015104001 cdna:known chromosome:TETRAODON7:15:2351638:2363492:1 gene:GSTENG00015104001	55	7.92771e-23	133	159	0.836
OMM5237	BV211957	OLA	ENSORLT00000014596 cdna:novel chromosome:MEDAKA1:17:17541120:17576895:-1 gene:ENSORLG00000011639	29	2.75e-07	107	133	0.804
OMM5239	BV211958	TRU	NEWSINFRUT00000145966 cdna:novel scaffold:FUGU4:scaffold_78:202437:208624:-1 gene:NEWSINFRUG00000137642	52	2.04e-21	118	140	0.842857
OMM5239	BV211958	TNI_RTGI	chr142,293,7872,295,580	177
OMM5239	BV211958	TNI	GSTENT00022998001 cdna:known chromosome:TETRAODON7:14:2288370:2294913:1 gene:GSTENG00022998001	64	1.63773e-28	133	156	0.852
OMM5239	BV211958	DRE	FGENESH00000075322 cdna:Fgenesh chromosome:ZFISH6:20:62423359:62460478:-1	54	5.0038e-22	129	154	0.837
OMM5240	BV211959	TRU	NEWSINFRUT00000131421 cdna:known scaffold:FUGU4:scaffold_9:776031:779632:1 gene:NEWSINFRUG00000124396	89	1.05e-43	191	225	0.848888
OMM5240	BV211959	TNI_RTGI	chr161,751,5751,752,499	151
OMM5240	BV211959	TNI	GSTENT00014788001 cdna:known chromosome:TETRAODON7:16:1751428:1754499:-1 gene:GSTENG00014788001	105	3.48017e-53	195	225	0.866
OMM5240	BV211959	OLA	ENSORLT00000008367 cdna:novel chromosome:MEDAKA1:13:13518209:13519755:1 gene:ENSORLG00000006665	69	1.12e-31	186	225	0.826
OMM5240	BV211959	DRE	FGENESH00000072481 cdna:Fgenesh chromosome:ZFISH6:18:38127424:38131927:1	50	7.5862e-20	80	90	0.888
OMM5241	BV211960	TRU	NEWSINFRUT00000153543 cdna:novel scaffold:FUGU4:scaffold_366:176582:183911:-1 gene:NEWSINFRUG00000144575	115	1.29e-58	374	459	0.814814
OMM5241	BV211960	TNI	GSTENT00019356001 cdna:known chromosome:TETRAODON7:Un_random:6293369:6297837:1 gene:GSTENG00019356001	121	3.93092e-62	440	545	0.807
OMM5241	BV211960	OLA	ENSORLT00000000394 cdna:novel chromosome:MEDAKA1:3:3961499:3980476:1 gene:ENSORLG00000000323	103	2.3e-51	332	407	0.815
OMM5241	BV211960	DRE	ENSDART00000025665 cdna:known chromosome:ZFISH6:7:39832565:39838042:1 gene:ENSDARG00000001975	34	5.34683e-10	217	278	0.78
OMM5243	BV211962	TRU	NEWSINFRUT00000141370 cdna:novel scaffold:FUGU4:scaffold_61:564892:565569:-1 gene:NEWSINFRUG00000133464	51	1.7e-20	137	165	0.830303
OMM5243	BV211962	TNI_RTGI	chrUn_random134,995,369134,997,476	214
OMM5243	BV211962	TNI	GSTENT00018640001 cdna:known chromosome:TETRAODON7:Un_random:134996599:134997285:-1 gene:GSTENG00018640001	55	8.14804e-23	97	111	0.873
OMM5243	BV211962	DRE	ENSDART00000076072 cdna:novel chromosome:ZFISH6:16:46905792:46907407:1 gene:ENSDARG00000053948	35	1.15345e-10	100	121	0.826
OMM5244	BV211963	TRU	GENSCANSLICE00000026687 cdna:Genscan scaffold:FUGU4:scaffold_3138:81:3562:1	150	1.03e-79	183	194	0.943298
OMM5244	BV211963	TNI	GWSST00020358001 cdna:GWS_S chromosome:TETRAODON7:Un_random:51005909:51006221:-1	151	6.4759e-80	181	191	0.947
OMM5244	BV211963	OLA	ENSORLT00000012728 cdna:novel chromosome:MEDAKA1:19:11392231:11446479:1 gene:ENSORLG00000010148	118	1.18e-60	169	186	0.908
OMM5246	BV211964	TRU	NEWSINFRUT00000151820 cdna:novel scaffold:FUGU4:scaffold_205:423105:423604:1 gene:NEWSINFRUG00000142998	38	5.19e-13	164	206	0.796116
OMM5246	BV211964	TNI	GSTENT00015297001 cdna:known chromosome:TETRAODON7:8:9274511:9275007:1 gene:GSTENG00015297001	33	5.83159e-10	159	201	0.791
OMM5246	BV211964	OLA	ENSORLT00000016310 cdna:novel chromosome:MEDAKA1:16:17690960:17694198:1 gene:ENSORLG00000013015	43	6.66e-16	172	215	0.8
OMM5246	BV211964	DRE	ENSDART00000032877 cdna:known chromosome:ZFISH6:16:10925323:10933967:1 gene:ENSDARG00000022939	50	6.87898e-20	143	174	0.821
OMM5247	BV211965	TRU	GENSCANSLICE00000002804 cdna:Genscan scaffold:FUGU4:scaffold_50:999253:1031466:1	55	8.01e-23	139	167	0.832335
OMM5247	BV211965	TNI_RTGI	chr126,134,9936,137,156	203
OMM5247	BV211965	TNI	GWSHT00012244001 cdna:GWS_H chromosome:TETRAODON7:12:6134730:6139751:-1	62	1.32012e-26	143	170	0.841
OMM5247	BV211965	OLA	ENSORLT00000010137 cdna:novel chromosome:MEDAKA1:9:13052278:13059265:1 gene:ENSORLG00000008077	55	7.36e-23	94	107	0.878
OMM5247	BV211965	DRE	ENSDART00000075477 cdna:novel chromosome:ZFISH6:6:37591824:37605562:1 gene:ENSDARG00000053435	58	1.85013e-24	168	202	0.831
OMM5248	BV211966	TRU	NEWSINFRUT00000168208 cdna:novel scaffold:FUGU4:scaffold_7:1989998:1992992:1 gene:NEWSINFRUG00000148532	125	1.36e-64	233	269	0.866171
OMM5248	BV211966	TNI	GSTENT00018790001 cdna:known chromosome:TETRAODON7:17:8548581:8550988:1 gene:GSTENG00018790001	44	3.44737e-16	71	80	0.887
OMM5248	BV211966	OLA	ENSORLT00000019379 cdna:novel chromosome:MEDAKA1:9:24862599:24867447:1 gene:ENSORLG00000015480	115	1.56e-58	235	275	0.854
OMM5248	BV211966	DRE	ENSDART00000018351 cdna:known chromosome:ZFISH6:5:7692492:7705655:-1 gene:ENSDARG00000012281	118	3.93239e-60	232	270	0.859
OMM5249	BV211967	TRU	NEWSINFRUT00000168208 cdna:novel scaffold:FUGU4:scaffold_7:1989998:1992992:1 gene:NEWSINFRUG00000148532	125	1.36e-64	233	269	0.866171
OMM5249	BV211967	TNI	GSTENT00018790001 cdna:known chromosome:TETRAODON7:17:8548581:8550988:1 gene:GSTENG00018790001	44	3.44737e-16	71	80	0.887
OMM5249	BV211967	OLA	ENSORLT00000019379 cdna:novel chromosome:MEDAKA1:9:24862599:24867447:1 gene:ENSORLG00000015480	115	1.56e-58	235	275	0.854
OMM5249	BV211967	DRE	ENSDART00000018351 cdna:known chromosome:ZFISH6:5:7692492:7705655:-1 gene:ENSDARG00000012281	118	3.93239e-60	232	270	0.859
OMM5254	BV211969	OLA	ENSORLT00000007277 cdna:novel chromosome:MEDAKA1:9:11336698:11388520:-1 gene:ENSORLG00000005789	71	2.22e-32	105	115	0.913
OMM5255	BV211970	OLA	ENSORLT00000021838 cdna:novel chromosome:MEDAKA1:5:33778964:33781718:1 gene:ENSORLG00000017464	35	4.73e-11	158	199	0.793
OMM5255	BV211970	DRE	ENSDART00000031597 cdna:known chromosome:ZFISH6:6:64876915:64891709:-1 gene:ENSDARG00000022652	59	3.50294e-25	218	271	0.804
OMM5256	BV211971	TRU	NEWSINFRUT00000176406 cdna:novel scaffold:FUGU4:scaffold_330:144871:159910:1 gene:NEWSINFRUG00000147975	86	1.19e-41	149	170	0.87647
OMM5256	BV211971	TNI	GSTENT00013151001 cdna:known chromosome:TETRAODON7:Un_random:21811187:21828507:1 gene:GSTENG00013151001	101	1.5464e-50	161	181	0.889
OMM5256	BV211971	OLA	ENSORLT00000010119 cdna:novel chromosome:MEDAKA1:18:19460994:19501181:1 gene:ENSORLG00000008067	82	3.57e-39	148	170	0.87
OMM5256	BV211971	DRE	ENSDART00000001649 cdna:known chromosome:ZFISH6:7:3234135:3331943:-1 gene:ENSDARG00000001431	51	1.75055e-20	87	99	0.878
OMM5257	BV211972	TNI_RTGI	chrUn_random57,475,19057,476,318	36
OMM5257	BV211972	OLA	ENSORLT00000010231 cdna:novel chromosome:MEDAKA1:7:13390126:13392530:1 gene:ENSORLG00000008147	19	0.151633	103	131	0.786
OMM5257	BV211972	DRE	ENSDART00000047015 cdna:known chromosome:ZFISH6:23:19145550:19148630:1 gene:ENSDARG00000033533	40	6.9249e-14	100	120	0.833
OMM5258	BV211973	TNI_RTGI	chr117,572,9487,576,238	322
OMM5258	BV211973	TNI	GSTENT00028020001 cdna:known chromosome:TETRAODON7:9:4484812:4491129:1 gene:GSTENG00028020001	268	3.05679e-150	496	572	0.867
OMM5258	BV211973	DRE	ENSDART00000027810 cdna:known chromosome:ZFISH6:6:40823514:40840585:1 gene:ENSDARG00000021309	217	1.36732e-119	466	549	0.848
OMM5259	BV211974	TRU	GENSCANSLICE00000010028 cdna:Genscan scaffold:FUGU4:scaffold_8:1600628:1613741:-1	73	9.18e-34	145	169	0.857988
OMM5259	BV211974	TNI	GSTENT00014517001 cdna:known chromosome:TETRAODON7:19:2988382:2998170:-1 gene:GSTENG00014517001	76	1.28946e-35	148	172	0.86
OMM5259	BV211974	DRE	ENSDART00000000020 cdna:known chromosome:ZFISH6:4:16458346:16506884:1 gene:ENSDARG00000000019	86	2.2876e-41	149	170	0.876
OMM5260	BV211975	TNI	GSTENT00017928001 cdna:known chromosome:TETRAODON7:5:8192523:8198805:-1 gene:GSTENG00017928001	38	8.11681e-13	212	270	0.785
OMM5260	BV211975	OLA	ENSORLT00000006230 cdna:novel chromosome:MEDAKA1:3:15014622:15029955:1 gene:ENSORLG00000004938	24	0.000194528	57	68	0.838
OMM5260	BV211975	DRE	ENSDART00000081924 cdna:novel chromosome:ZFISH6:1:1192438:1203252:-1 gene:ENSDARG00000036504	61	2.51234e-26	220	273	0.805
OMM5262	BV211977	DRE	ENSDART00000022840 cdna:novel chromosome:ZFISH6:10:2091474:2094775:1 gene:ENSDARG00000036359	60	1.11313e-25	153	184	0.831
OMM5264	BV211979	TRU	NEWSINFRUT00000147514 cdna:novel scaffold:FUGU4:scaffold_160:599482:602050:1 gene:NEWSINFRUG00000139057	37	3.36e-12	103	125	0.824
OMM5264	BV211979	TNI	GSTENT00024619001 cdna:known chromosome:TETRAODON7:1:7046651:7047656:1 gene:GSTENG00024619001	44	2.60693e-16	107	128	0.835
OMM5264	BV211979	OLA	ENSORLT00000004321 cdna:novel chromosome:MEDAKA1:10:10139186:10144585:-1 gene:ENSORLG00000003473	68	1.32e-30	284	356	0.797
OMM5264	BV211979	DRE	ENSDART00000054420 cdna:known chromosome:ZFISH6:14:23836442:23845089:-1 gene:ENSDARG00000056984	69	5.16869e-31	342	433	0.789
OMM5265	BV211980	TRU	NEWSINFRUT00000127069 cdna:novel scaffold:FUGU4:scaffold_208:44718:64941:-1 gene:NEWSINFRUG00000120403	302	2.82e-170	686	812	0.844827
OMM5265	BV211980	TNI	GSTENT00019287001 cdna:known chromosome:TETRAODON7:1:15025306:15028853:-1 gene:GSTENG00019287001	177	1.29117e-95	267	297	0.898
OMM5265	BV211980	OLA	ENSORLT00000011030 cdna:novel chromosome:MEDAKA1:4:15354568:15395900:1 gene:ENSORLG00000008782	203	4.18e-111	486	579	0.839
OMM5265	BV211980	DRE	ENSDART00000079536 cdna:known chromosome:ZFISH6:22:18984877:19108487:1 gene:ENSDARG00000056966	231	1.26641e-127	557	663	0.84
OMM5266	BV211981	TNI	GSTENT00004727001 cdna:known chromosome:TETRAODON7:Un_random:88045406:88045980:-1 gene:GSTENG00004727001	33	9.42317e-10	147	185	0.794
OMM5266	BV211981	OLA	ENSORLT00000015221 cdna:novel chromosome:MEDAKA1:18:29279923:29317711:1 gene:ENSORLG00000012166	134	5.34e-70	206	230	0.895
OMM5266	BV211981	DRE	ENSDART00000053278 cdna:known chromosome:ZFISH6:7:17474908:17575808:-1 gene:ENSDARG00000006754	105	1.67605e-52	183	209	0.875
OMM5267	BV211982	TRU	NEWSINFRUT00000163111 cdna:novel scaffold:FUGU4:scaffold_632:16511:17827:-1 gene:NEWSINFRUG00000153302	70	4.53e-32	271	338	0.801775
OMM5267	BV211982	TNI	GSTENT00018849001 cdna:known chromosome:TETRAODON7:7:2390070:2391489:1 gene:GSTENG00018849001	60	4.899e-26	270	340	0.794
OMM5267	BV211982	OLA	ENSORLT00000004241 cdna:novel chromosome:MEDAKA1:14:9696172:9699054:1 gene:ENSORLG00000003412	49	1.9e-19	210	263	0.798
OMM5267	BV211982	DRE	ENSDART00000077008 cdna:known chromosome:ZFISH6:10:41502151:41506470:-1 gene:ENSDARG00000054755	21	0.0151263	78	97	0.804
OMM5268	BV211983	TRU	NEWSINFRUT00000163111 cdna:novel scaffold:FUGU4:scaffold_632:16511:17827:-1 gene:NEWSINFRUG00000153302	63	2.95e-28	267	335	0.797014
OMM5268	BV211983	TNI	GSTENT00018849001 cdna:known chromosome:TETRAODON7:7:2390070:2391489:1 gene:GSTENG00018849001	56	5.16413e-24	224	280	0.8
OMM5268	BV211983	OLA	ENSORLT00000004241 cdna:novel chromosome:MEDAKA1:14:9696172:9699054:1 gene:ENSORLG00000003412	47	1.28e-18	208	261	0.796
OMM5268	BV211983	DRE	ENSDART00000077008 cdna:known chromosome:ZFISH6:10:41502151:41506470:-1 gene:ENSDARG00000054755	21	0.00652307	78	97	0.804
OMM5274	BV211989	TRU	NEWSINFRUT00000163641 cdna:novel scaffold:FUGU4:scaffold_143:178233:185014:-1 gene:NEWSINFRUG00000153788	63	5.12e-28	123	143	0.860139
OMM5274	BV211989	TNI_RTGI	chr215,471,9005,472,671	44
OMM5274	BV211989	OLA	ENSORLT00000020337 cdna:novel chromosome:MEDAKA1:24:13584077:13591077:1 gene:ENSORLG00000016242	51	9.17e-21	120	143	0.839
OMM5274	BV211989	DRE	ENSDART00000052087 cdna:novel chromosome:ZFISH6:8:25350160:25362623:-1 gene:ENSDARG00000018913	55	5.84237e-23	97	111	0.873
OMM5276	BV211991	TRU	NEWSINFRUT00000143396 cdna:novel scaffold:FUGU4:scaffold_189:219286:223564:-1 gene:NEWSINFRUG00000135306	56	9.69e-24	98	112	0.875
OMM5276	BV211991	TNI	GSTENT00026290001 cdna:known chromosome:TETRAODON7:18:1947010:1950304:-1 gene:GSTENG00026290001	48	6.71156e-19	99	116	0.853
OMM5276	BV211991	DRE	ENSDART00000048457 cdna:known chromosome:ZFISH6:1:64658367:64674398:1 gene:ENSDARG00000033666	40	6.56539e-14	133	164	0.81
OMM5278	BV211993	TNI_RTGI	chr97,006,4647,007,801	102
OMM5279	BV211994	TNI_RTGI	chrUn_random6,187,6276,188,621	58
OMM5279	BV211994	TNI	GSTENT00019734001 cdna:known chromosome:TETRAODON7:3:10764353:10771983:-1 gene:GSTENG00019734001	19	0.124597	43	51	0.843
OMM5288	BV212000	TRU	NEWSINFRUT00000154153 cdna:known scaffold:FUGU4:scaffold_76:802545:809034:-1 gene:NEWSINFRUG00000145125	127	4.16e-66	196	219	0.894977
OMM5288	BV212000	TNI_RTGI	chr176,812,7696,814,089	479
OMM5288	BV212000	TNI	GSTENT00024921001 cdna:known chromosome:TETRAODON7:17:6806583:6813097:1 gene:GSTENG00024921001	127	4.84924e-66	196	219	0.894
OMM5288	BV212000	OLA	ENSORLT00000007829 cdna:novel chromosome:MEDAKA1:15:19419791:19428480:-1 gene:ENSORLG00000006231	129	3.29e-67	201	225	0.893
OMM5288	BV212000	DRE	ENSDART00000079667 cdna:known chromosome:ZFISH6:17:21317757:21340377:-1 gene:ENSDARG00000057082	51	1.79878e-20	177	219	0.808
OMM5289	BV212001	OLA	ENSORLT00000003068 cdna:novel chromosome:MEDAKA1:9:5393944:5418933:1 gene:ENSORLG00000002465	28	5.76e-07	79	96	0.822
OMM5291	BV212003	TNI_RTGI	chr144,868,0214,868,896	30
OMM5298	BV212008	TNI	GSTENT00019242001 cdna:known chromosome:TETRAODON7:Un_random:46691758:46697916:1 gene:GSTENG00019242001	28	5.33202e-07	109	136	0.801
OMM5298	BV212008	DRE	FGENESH00000061650 cdna:Fgenesh chromosome:ZFISH6:7:26704056:26734313:-1	26	2.74155e-05	53	62	0.854
OMM5302	BV212011	TNI	GSTENT00005116001 cdna:known chromosome:TETRAODON7:Un_random:89902842:89906529:-1 gene:GSTENG00005116001	51	1.23534e-20	205	255	0.803
OMM5302	BV212011	OLA	GENSCAN00000049787 cdna:Genscan chromosome:MEDAKA1:13:21314521:21314967:1	33	1.32e-09	66	77	0.857
OMM5302	BV212011	DRE	ENSDART00000085247 cdna:novel chromosome:ZFISH6:15:54221483:54222866:-1 gene:ENSDARG00000060472	44	3.05826e-16	140	170	0.823
OMM5308	BV212017	TRU	NEWSINFRUT00000150378 cdna:novel scaffold:FUGU4:scaffold_82:874684:882515:-1 gene:NEWSINFRUG00000141676	174	3.45e-94	423	506	0.835968
OMM5308	BV212017	TNI_RTGI	chrUn_random29,621,16129,622,280	200
OMM5308	BV212017	TNI	GSTENT00005742001 cdna:known chromosome:TETRAODON7:Un_random:29615640:29622356:1 gene:GSTENG00005742001	186	2.77479e-101	426	506	0.841
OMM5308	BV212017	OLA	ENSORLT00000018731 cdna:novel chromosome:MEDAKA1:14:30913125:30936671:1 gene:ENSORLG00000014938	174	4.26e-94	423	506	0.835
OMM5308	BV212017	DRE	FGENESH00000049449 cdna:Fgenesh chromosome:ZFISH6:15:15861883:15912830:-1	168	5.03855e-90	318	368	0.864
OMM5310	BV212019	TNI	GSTENT00027715001 cdna:known chromosome:TETRAODON7:15_random:2257574:2262211:-1 gene:GSTENG00027715001	45	4.21126e-17	72	81	0.888
OMM5310	BV212019	OLA	ENSORLT00000025602 cdna:novel ultracontig:MEDAKA1:ultracontig198:609:6226:-1 gene:ENSORLG00000020666	51	1.17e-20	96	111	0.864
OMM5310	BV212019	DRE	ENSDART00000025120 cdna:known chromosome:ZFISH6:2:24210155:24223852:-1 gene:ENSDARG00000021120	72	5.35388e-33	153	180	0.85
OMM5312	BV212021	DRE	FGENESH00000064361 cdna:Fgenesh chromosome:ZFISH6:1:50654902:50659227:-1	43	2.50217e-15	121	147	0.823
OMM5313	BV212022	DRE	ENSDART00000077180 cdna:known chromosome:ZFISH6:12:28323206:28366496:1 gene:ENSDARG00000054903	49	9.78832e-20	64	69	0.927
OMM5321	BV212029	TNI_RTGI	chr94,011,1314,011,665	69

## Sheet: 3 ESTs - BLASTx Annotation
ESTs - BLASTx Annotation (Functional annotation for EST markers assigned through blastx of the GenBank nr database)
db	Marker	query-def	top hit?	query-len	id	def	accession	len	bit-score	score	evalue	query-from	query-to	hit-from	hit-to	query-frame	hit-frame	identity	positive	gaps	align-len
nr	BG935488	BG935488	Yes	526	gi|11055326|gb|AAG28030.1|	chemotaxin [Oncorhynchus mykiss]	AAG28030	156	175.252	443	8.00525E-43	6	257	73	156	3		83	84		84
nr	BX073867	BX073867	Yes	860	gi|18859217|ref|NP_571687.1|	pre-B-cell leukemia transcription factor y [Danio rerio] &gt;gi|7160798|emb|CAB76457.1| pbxy homeodomain protein [Danio rerio]	NP_571687	403	87.8113	216	4.85335E-16	90	251	348	403	3		43	46	2	56
nr	BX073974	BX073974	Yes	756	gi|62531320|gb|AAH93409.1|	Id:ibd5110 protein [Danio rerio]	AAH93409	343	116.701	291	7.69251E-25	540	749	189	257	-2		58	63		70
nr	BX075694	BX075694	Yes	887	gi|31419003|gb|AAH53303.1|	Similar to Bcl2-associated athanogene 2 [Danio rerio] &gt;gi|41055923|ref|NP_957294.1| BCL2-associated athanogene 2 [Danio rerio]	AAH53303	208	184.882	468	3.05074E-45	147	575	70	208	3		94	116		143
nr	BX076085	BX076085	Yes	737	gi|32493380|gb|AAH54697.1|	Similar to sperm associated antigen 7 [Danio rerio] &gt;gi|41055106|ref|NP_957419.1| sperm associated antigen 7 [Danio rerio]	AAH54697	230	303.138	775	5.58708E-81	40	555	46	217	1		150	162		172
nr	BX076758	BX076758	Yes	847	gi|41055474|ref|NP_957209.1|	RNA binding motif protein 17 [Danio rerio] &gt;gi|28278930|gb|AAH45473.1| RNA binding motif protein 17 [Danio rerio]	NP_957209	418	241.891	616	1.94727E-62	19	522	256	418	1		129	141	1	169
nr	BX077780	BX077780	Yes	826	gi|68395426|ref|XP_684782.1|	PREDICTED: similar to DEAD (Asp-Glu-Ala-Asp) box polypeptide 1 [Danio rerio]	XP_684782	740	244.202	622	3.7441E-63	61	444	613	740	1		113	120		128
nr	BX079985	BX079985	Yes	821	gi|46275800|dbj|BAD15103.1|	high choriolytic enzyme [Oncorhynchus masou]	BAD15103	265	420.239	1079	3.78603E-116	85	813	1	241	1		206	214		243
nr	BX080510	BX080510	Yes	598	gi|62859299|ref|NP_001017035.1|	c-myc binding protein [Xenopus tropicalis] &gt;gi|89268201|emb|CAJ82613.1| c-myc binding protein [Xenopus tropicalis]	NP_001017035	106	132.494	332	8.34504E-30	28	327	1	95	1		67	81		100
nr	BX082639	BX082639	Yes	687	gi|78707378|gb|ABB46490.1|	ATP-binding cassette transporter sub-family G member 2a [Danio rerio]	ABB46490	643	182.57	462	9.56951E-45	62	445	520	643	2		90	104		128
nr	BX087219	BX087219	Yes	508	gi|29179488|gb|AAH49344.1|	Mvp protein [Danio rerio]	AAH49344	844	121.709	304	9.55557E-27	1	213	767	837	1		61	68		71
nr	BX087664	BX087664	Yes	589	gi|13560707|gb|AAK30168.1|	group XIII secreted phospholipase A2 [Homo sapiens]	AAK30168	194	205.682	522	7.4463E-52	3	326	87	194	3		87	101		108
nr	BX296674	BX296674	Yes	817	gi|45768665|gb|AAH67587.1|	Zgc:110086 protein [Danio rerio]	AAH67587	187	360.147	923	4.58549E-98	4	564	1	187	1		173	183		187
nr	BX298853	BX298853	Yes	877	gi|54015|emb|CAA44765.1|	p33 RSP-1 [Mus musculus] &gt;gi|548879|sp|Q01730|RSU1_MOUSE Ras suppressor protein 1 (Rsu-1) (RSP-1)	CAA44765	277	259.225	661	1.25566E-67	173	595	136	277	2		128	134	1	142
nr	BX302949	BX302949	Yes	747	gi|55625414|ref|XP_527119.1|	PREDICTED: similar to RIKEN cDNA 1810009O10 [Pan troglodytes]	XP_527119	248	190.274	482	5.41115E-47	3	416	106	246	3		87	107	3	141
nr	BX303525	BX303525	Yes	825	gi|62858905|ref|NP_001016260.1|	immediate early response 3 interacting protein 1 [Xenopus tropicalis]	NP_001016260	82	136.732	343	8.41872E-31	2	235	5	82	2		68	72		78
nr	BX303903	BX303903	Yes	815	gi|32484267|gb|AAH54301.1|	Cg4618-prov protein [Xenopus laevis] &gt;gi|73917728|sp|Q7SYR0|CH2BA_XENLA Charged multivesicular body protein 2b-A (Chromatin-modifying protein 2b-A) (CHMP2b-A)	AAH54301	214	169.859	429	8.7894E-41	1	441	68	214	1		92	105		147
nr	BX308436	BX308436	Yes	971	gi|13235639|emb|CAC33787.1|	actinin-associated LIM protein [Salmo salar]	CAC33787	315	172.17	435	2.36808E-41	179	565	185	315	2		82	104	4	133
nr	BX310634	BX310634	Yes	481	gi|55644901|ref|XP_523558.1|	PREDICTED: solute carrier family 25 (mitochondrial carrier; oxoglutarate carrier), member 11 [Pan troglodytes] &gt;gi|21361114|ref|NP_003553.2| solute carrier family 25 (mitochondrial carrier; oxoglutarate carrier), member 11 [Homo sapiens] &gt;gi|1687788	XP_523558	314	50.8322	120	0.0000173393	1	78	287	312	1		24	24		26
nr	BX311224	BX311224	Yes	820	gi|76641963|ref|XP_873777.1|	PREDICTED: similar to lin-7 homolog B isoform 1 [Bos taurus]	XP_873777	206	73.9442	180	6.60976E-12	201	326	164	205	3		37	39		42
nr	BX313739	BX313739	Yes	817	gi|73987958|ref|XP_533980.2|	PREDICTED: similar to folate hydrolase 1 isoform 1 [Canis familiaris]	XP_533980	838	167.162	422	5.69712E-40	9	572	645	828	3		96	121	4	192
nr	BX319411	BX319411	Yes	842	gi|24413939|dbj|BAC22191.1|	ubiquitin C-terminal hydrolase [Oreochromis niloticus]	BAC22191	220	143.665	361	7.16997E-33	1	273	82	172	1		69	76		91
nr	BX856652	BX856652	Yes	646	gi|51513417|gb|AAH80494.1|	Nck2-prov protein [Xenopus tropicalis] &gt;gi|56118604|ref|NP_001007985.1| nck2-prov protein [Xenopus tropicalis]	AAH80494	381	84.7297	208	2.38374E-15	1	138	335	380	1		38	42		46
nr	BX857349	BX857349	Yes	803	gi|68390878|ref|XP_695073.1|	PREDICTED: similar to myxoid liposarcoma associated protein 4 [Danio rerio]	XP_695073	1085	106.301	264	1.17382E-21	1	195	1024	1085	1		52	57		65
nr	BX860095	BX860095	Yes	811	gi|42542738|gb|AAH66458.1|	Mta3 protein [Danio rerio]	AAH66458	517	313.153	801	6.41291E-84	1	579	323	517	1		153	157	2	195
nr	BX860240	BX860240	Yes	765	gi|74136137|ref|NP_001027927.1|	SMC4 protein [Takifugu rubripes] &gt;gi|26986436|emb|CAD58915.1| SMC4 protein [Takifugu rubripes]	NP_001027927	1326	81.2629	199	3.66826E-14	476	739	986	1094	2		58	71	24	112
nr	BX861121	BX861121	Yes	798	gi|24413939|dbj|BAC22191.1|	ubiquitin C-terminal hydrolase [Oreochromis niloticus]	BAC22191	220	341.658	875	1.63627E-92	33	686	1	218	3		165	185		218
nr	BX861315	BX861315	Yes	785	gi|68370498|ref|XP_688665.1|	PREDICTED: similar to ADP-ribosylation factor-like 3 [Danio rerio] &gt;gi|68370486|ref|XP_688316.1| PREDICTED: similar to ADP-ribosylation factor-like 3 [Danio rerio]	XP_688665	182	357.066	915	3.6544E-97	18	563	1	182	3		177	180		182
nr	BX863380	BX863380	Yes	813	gi|18858961|ref|NP_571322.1|	lactate dehydrogenase B4 [Danio rerio] &gt;gi|6048361|gb|AAF02213.1| lactate dehydrogenase B4 [Danio rerio] &gt;gi|17369407|sp|Q9PVK4|LDHB_BRARE L-lactate dehydrogenase B chain (LDH-B)	NP_571322	334	99.7525	247	1.12221E-19	127	321	268	334	1		49	55	2	67
nr	BX863758	BX863758	Yes	802	gi|68416248|ref|XP_706655.1|	PREDICTED: similar to cAMP-dependent protein kinase type II-alpha regulatory chain isoform 2 [Danio rerio]	XP_706655	391	80.1073	196	8.94418E-14	1	126	350	391	1		39	40		42
nr	BX864000	BX864000	Yes	794	gi|82888458|ref|XP_907860.1|	PREDICTED: similar to zinc finger protein 14 isoform 5 [Mus musculus] &gt;gi|82888448|ref|XP_907856.1| PREDICTED: similar to zinc finger protein 14 isoform 13 [Mus musculus] &gt;gi|82888422|ref|XP_907844.1| PREDICTED: similar to zinc finger protein 14 iso	XP_907860	382	171.785	434	2.22623E-41	16	372	171	289	1		71	88		119
nr	BX865962	BX865962	Yes	619	gi|68399324|ref|XP_706732.1|	PREDICTED: similar to novel gene similar to human and rodent IER5 (immediately early response 5) isoform 2 [Danio rerio] &gt;gi|68399321|ref|XP_682882.1| PREDICTED: similar to novel gene similar to human and rodent IER5 (immediately early response 5) isof	XP_706732	270	120.939	302	2.70134E-26	380	619	1	80	2		62	67		80
nr	BX866010	BX866010	Yes	774	gi|76620378|ref|XP_581416.2|	PREDICTED: similar to Cytokine-like protein C17 precursor [Bos taurus]	XP_581416	137	79.337	194	1.42686E-13	38	271	52	123	2		35	52		78
nr	BX866899	BX866899	Yes	778	gi|68397295|ref|XP_683787.1|	PREDICTED: similar to Cullin-5 (CUL-5) (Vasopressin-activated calcium-mobilizing receptor) (VACM-1) [Danio rerio]	XP_683787	780	161.77	408	2.20289E-38	532	777	699	780	-2		82	82		82
nr	BX866902	BX866902	Yes	778	gi|68355286|ref|XP_685556.1|	PREDICTED: similar to hect domain and RLD 4 (predicted) [Danio rerio]	XP_685556	1126	186.422	472	8.35157E-46	3	590	930	1124	3		92	123		196
nr	BX867151	BX867151	Yes	782	gi|62639859|ref|XP_577792.1|	PREDICTED: similar to CDC42 small effector 2 [Rattus norvegicus]	XP_577792	172	127.487	319	4.67425E-28	207	431	87	161	3		56	67		75
nr	BX867287	BX867287	Yes	775	gi|73993440|ref|XP_543143.2|	PREDICTED: similar to beta 3-glycosyltransferase-like [Canis familiaris]	XP_543143	571	147.902	372	3.26665E-34	50	358	469	571	2		68	77		103
nr	BX867838	BX867838	Yes	791	gi|22074808|gb|AAM52986.1|	type IX collagen alpha 2 precursor [Danio rerio] &gt;gi|47086873|ref|NP_997744.1| type IX collagen alpha 2 precursor [Danio rerio]	AAM52986	690	95.5153	236	2.0128E-18	2	265	601	688	2		47	54		88
nr	BX870052	BX870052	Yes	800	gi|39794764|gb|AAH64057.1|	Unknown (protein for MGC:73607) [Mus musculus]	AAH64057	405	141.739	356	2.50311E-32	3	251	304	386	3		61	76		83
nr	BX871195	BX871195	Yes	364	gi|49898932|gb|AAH76662.1|	Ectonucleoside triphosphate diphosphohydrolase 1 [Xenopus tropicalis] &gt;gi|55742043|ref|NP_001006796.1| ectonucleoside triphosphate diphosphohydrolase 1 [Xenopus tropicalis]	AAH76662	508	70.4774	171	1.99303E-11	3	125	435	475	3		32	34		41
nr	BX873238	BX873238	Yes	815	gi|50736239|ref|XP_419091.1|	PREDICTED: similar to cDNA sequence BC005537 [Gallus gallus]	XP_419091	229	236.113	601	9.98664E-61	323	709	102	229	2		107	119		129
nr	BX873441	BX873441	Yes	782	gi|68360918|ref|XP_683044.1|	PREDICTED: similar to TBP-associated factor 1 isoform 1 [Danio rerio]	XP_683044	1930	139.813	351	9.10123E-32	2	490	1770	1930	2		86	98	7	170
nr	BX873975	BX873975	Yes	791	gi|73951884|ref|XP_536261.2|	PREDICTED: similar to CG9590-PA [Canis familiaris]	XP_536261	566	169.859	429	8.3979E-41	6	368	439	559	3		84	105		121
nr	BX881655	BX881655	Yes	840	gi|73993678|ref|XP_857554.1|	PREDICTED: similar to epoxide hydrolase 2, cytoplasmic isoform 4 [Canis familiaris]	XP_857554	554	106.301	264	1.26021E-21	294	575	411	504	3		51	63		94
nr	BX883807	BX883807	Yes	714	gi|34393056|dbj|BAC82839.1|	ubiquitin C-terminal hydrolase [Acanthogobius flavimanus]	BAC82839	220	120.553	301	4.79074E-26	1	210	149	218	1		54	61		70
nr	BX885263	BX885263	Yes	860	gi|32250711|gb|AAP74566.1|	photoreceptor associated retinol dehydrogenase type 2 [Danio rerio]	AAP74566	318	270.011	689	6.89537E-71	1	516	148	318	1		128	150		172
nr	BX885490	BX885490	Yes	673	gi|68383396|ref|XP_684649.1|	PREDICTED: similar to MGC68826 protein isoform 1 [Danio rerio]	XP_684649	464	87.8113	216	3.05217E-16	1	255	377	463	1		43	54	4	89
nr	BX887563	BX887563	Yes	635	gi|73983819|ref|XP_533265.2|	PREDICTED: similar to Metastasis-associated protein MTA2 (Metastasis-associated 1-like 1) [Canis familiaris]	XP_533265	668	238.039	606	1.62854E-61	284	634	226	342	-2		114	116		117
nr	BX888097	BX888097	Yes	781	gi|73948160|ref|XP_855116.1|	PREDICTED: similar to DNA excision repair protein ERCC-1 [Canis familiaris]	XP_855116	294	146.362	368	9.65073E-34	488	745	89	174	2		68	78		86
nr	BX889738	BX889738	Yes	803	gi|49257634|gb|AAH74278.1|	MGC84049 protein [Xenopus laevis]	AAH74278	220	227.254	578	4.56271E-58	7	462	69	220	1		100	126		152
nr	BX910798	BX910798	Yes	497	gi|22204223|emb|CAD43475.1|	novel protein [Danio rerio]	CAD43475	400	76.2554	186	4.31628E-13	20	391	279	400	2		50	69	2	126
nr	BX913059	BX913059	Yes	866	gi|68368790|ref|XP_685964.1|	PREDICTED: similar to mKIAA1626 protein [Danio rerio]	XP_685964	1891	147.902	372	4.00194E-34	418	726	809	911	1		69	83		103
nr	CA036913	CA036913	Yes	606	gi|76153153|gb|AAX24812.2|	SJCHGC04011 protein [Schistosoma japonicum]	AAX24812	122	38.5058	88	0.170561	234	365	7	57	-2		23	26	7	51
nr	CA038562	CA038562	Yes	588	gi|47939397|gb|AAH71424.1|	Lgals1l2 protein [Danio rerio]	AAH71424	134	92.4337	228	9.18732E-18	444	587	87	134	-2		42	45		48
nr	CA039983	CA039983	Yes	607	gi|37536462|ref|NP_922533.1|	putative helicase [Oryza sativa (japonica cultivar-group)] &gt;gi|21717153|gb|AAM76346.1| putative helicase [Oryza sativa (japonica cultivar-group)] &gt;gi|31433282|gb|AAP54820.1| helicase, putative [Oryza sativa (japonica cultivar-group)]	NP_922533	1361	40.817	94	0.0343668	31	306	623	724	1		30	50	13	105
nr	CA040282	CA040282	Yes	526	gi|66359250|ref|XP_626803.1|	Yn1201cp-family protein [Cryptosporidium parvum Iowa II] &gt;gi|46228399|gb|EAK89298.1| Yn1201cp-family protein [Cryptosporidium parvum]	XP_626803	832	33.8834	76	2.88043	201	518	466	568	-3		33	52	3	109
nr	CA042613	CA042613	Yes	615	gi|7491658|pir||T40389	longevity assurance protein homolog SPBC3E7.15c - fission yeast (Schizosaccharomyces pombe)	T40389	357	33.4982	75	5.60193	366	473	73	110	-2		13	25	2	38
nr	CA047146	CA047146	Yes	449	gi|68440891|ref|XP_688722.1|	PREDICTED: similar to NOD3 protein [Danio rerio]	XP_688722	1111	32.3426	72	6.08713	323	427	32	64	-2		18	23		35
nr	CA048687	CA048687	Yes	284	gi|54112234|gb|AAV28817.1|	RhAG-like protein [Takifugu rubripes] &gt;gi|83776603|ref|NP_001032956.1| RhAG-like protein [Takifugu rubripes]	AAV28817	441	40.817	94	0.0167511	137	241	1	35	2		20	21		35
nr	CA048946	CA048946	Yes	624	gi|26005794|dbj|BAC41349.1|	receptor protein Notch1 [Cynops pyrrhogaster]	BAC41349	2528	32.7278	73	9.91378	122	280	47	91	-3		19	29	1	54
nr	CA050122	CA050122	Yes	661	gi|76153153|gb|AAX24812.2|	SJCHGC04011 protein [Schistosoma japonicum]	AAX24812	122	89.7373	221	7.7042E-17	296	466	6	62	-1		40	47		57
nr	CA053293	CA053293	Yes	635	gi|68127071|emb|CAJ05648.1|	tagatose-6-phosphate kinase-like protein [Leishmania major]	CAJ05648	434	30.4166	67	3.60311	79	129	93	109	1		11	13		17
nr	CA054538	CA054538	Yes	726	gi|49904107|gb|AAH75747.1|	Cyclin E [Danio rerio] &gt;gi|28277465|gb|AAH45842.1| Cyclin E [Danio rerio] &gt;gi|18858511|ref|NP_571070.1| cyclin E [Danio rerio] &gt;gi|643112|emb|CAA58574.1| cyclin E [Danio rerio] &gt;gi|1345738|sp|P47794|CCN1E_BRARE G1/S-specific cyclin-E	AAH75747	410	87.4261	215	4.65637E-16	558	722	356	410	-2		38	44		55
nr	CA055420	CA055420	Yes	587	gi|26986194|emb|CAD58932.1|	Nck-associated protein 1 [Mus musculus] &gt;gi|82592512|sp|P28660|NCKP1_MOUSE Nck-associated protein 1 (NAP 1) (p125Nap1) (Membrane-associated protein HEM-2) (Brain protein H19) (MH19) &gt;gi|28395023|ref|NP_058661.1| NCK-associated protein 1 [Mus musculu	CAD58932	1128	43.1282	100	0.006392	517	585	1102	1124	-3		18	20		23
nr	CA057681	CA057681	Yes	713	gi|77383299|gb|ABA74812.1|	Binding-protein-dependent transport systems inner membrane component [Pseudomonas fluorescens PfO-1] &gt;gi|77459296|ref|YP_348803.1| Binding-protein-dependent transport systems inner membrane component [Pseudomonas fluorescens PfO-1]	ABA74812	353	34.2686	77	4.5153	401	487	151	179	-2		15	22		29
nr	CA057924	CA057924	Yes	704	gi|73949104|ref|XP_858535.1|	PREDICTED: similar to RNA binding motif protein 17 isoform 3 [Canis familiaris]	XP_858535	399	65.855	159	0.00000000136252	302	403	366	399	-2		30	32		34
nr	CA058000	CA058000	Yes	727	gi|21464828|gb|AAM54539.1|	maturase K [Klaprothia fasciculata]	AAM54539	503	35.039	79	2.74251	314	487	189	244	2		24	31	2	60
nr	CA058557	CA058557	Yes	599	gi|21928439|dbj|BAC05810.1|	seven transmembrane helix receptor [Homo sapiens]	BAC05810	346	41.9726	97	0.015031	14	274	43	126	-2		24	48	1	88
nr	CA058586	CA058586	Yes	671	gi|68440103|ref|XP_696194.1|	PREDICTED: similar to amylo-1, 6-glucosidase/4-alpha-glucancotransferase, partial [Danio rerio]	XP_696194	1025	89.7373	221	8.03204E-17	534	671	980	1025	-1		39	42		46
nr	CA061915	CA061915	Yes	757	gi|48762657|ref|NP_997887.1|	enolase 1, (alpha) [Danio rerio] &gt;gi|47939355|gb|AAH71359.1| Enolase 1, (alpha) [Danio rerio]	NP_997887	432	138.658	348	1.89034E-31	549	755	364	432	-3		67	67		69
nr	CA062844	CA062844	Yes	684	gi|18027726|gb|AAL55824.1|	unknown [Homo sapiens]	AAL55824	400	43.5134	101	0.0068706	137	217	140	166	-3		16	20		27
nr	CA063211	CA063211	Yes	696	gi|50745417|ref|XP_420102.1|	PREDICTED: similar to Canalicular multispecific organic anion transporter 2 (Multidrug resistance-associated protein 3) (Multi-specific organic anion tranporter-D) (MOAT-D) [Gallus gallus]	XP_420102	1811	34.6538	78	3.31668	383	667	1185	1277	-3		25	42	1	96
nr	CA341677	CA341677	Yes	711	gi|73966017|ref|XP_548140.2|	PREDICTED: similar to zinc finger protein, subfamily 1A, 3 (Aiolos) isoform 4 [Canis familiaris]	XP_548140	470	115.931	289	1.16937E-24	3	179	412	470	3		50	52		59
nr	CA345149	CA345149	Yes	669	gi|68373218|ref|XP_709198.1|	PREDICTED: similar to polypyrimidine tract-binding protein 1 isoform a isoform 3 [Danio rerio]	XP_709198	572	290.041	741	4.00798E-77	3	500	405	570	3		138	156		166
nr	CA346402	CA346402	Yes	567	gi|68391621|ref|XP_696932.1|	PREDICTED: similar to rho/rac guanine nucleotide exchange factor 2 [Danio rerio]	XP_696932	758	90.8929	224	2.46144E-17	332	499	345	401	2		43	54	1	57
nr	CA350064	CA350064	Yes	550	gi|50790092|ref|XP_423556.1|	PREDICTED: similar to NADH dehydrogenase 24 kDa subunit (AA 6-217) [Gallus gallus]	XP_423556	164	164.466	415	1.59251E-39	1	315	60	164	1		81	87		105
nr	CA357130	CA357130	Yes	693	gi|50744866|ref|XP_419912.1|	PREDICTED: similar to intestinal cell kinase; MAK-related kinase; serine/threonine protein kinase [Gallus gallus]	XP_419912	622	84.3445	207	3.61561E-15	7	267	537	622	1		48	58	2	89
nr	CA358173	CA358173	Yes	645	gi|84794448|dbj|BAE75799.1|	Slc26a11 [Takifugu obscurus]	BAE75799	576	149.058	375	1.02921E-34	279	644	225	346	3		76	91		122
nr	CA358745	CA358745	Yes	722	gi|32441923|gb|AAP82032.1|	ornithine decarboxylase antizyme small isoform [Paralichthys olivaceus]	AAP82032	221	291.197	744	2.10474E-77	65	538	63	220	2		140	147		158
nr	CA359625	CA359625	Yes	597	gi|68420805|ref|XP_700280.1|	PREDICTED: similar to putative scavenger receptor MARCO [Danio rerio]	XP_700280	500	100.138	248	4.58971E-20	18	209	424	487	3		40	52		64
nr	CA361411	CA361411	Yes	760	gi|61402852|gb|AAH91827.1|	Im:7147618 protein [Danio rerio]	AAH91827	294	197.208	500	4.51462E-49	380	760	157	290	2		99	111	7	134
nr	CA364516	CA364516	Yes	665	gi|77748214|gb|AAI06475.1|	Unknown (protein for MGC:131197) [Xenopus laevis]	AAI06475	117	110.923	276	3.29804E-23	501	665	63	117	-1		54	55		55
nr	CA365390	CA365390	Yes	709	gi|68439723|ref|XP_707342.1|	PREDICTED: similar to Mimecan precursor (Osteoglycin) isoform 2 [Danio rerio] &gt;gi|68439721|ref|XP_684029.1| PREDICTED: similar to Mimecan precursor (Osteoglycin) isoform 1 [Danio rerio]	XP_707342	245	149.058	375	1.23514E-34	281	640	1	113	2		77	94	1	121
nr	CA366526	CA366526	Yes	737	gi|37606092|emb|CAE49237.1|	novel protein simlar to human and mouse vacuolar protein sorting 35 (yeast) (VPS35) [Danio rerio]	CAE49237	796	133.65	335	5.86274E-30	459	668	388	457	3		65	68		70
nr	CA367675	CA367675	Yes	702	gi|38014810|gb|AAH60500.1|	MGC68806 protein [Xenopus laevis]	AAH60500	1043	104.76	260	2.62231E-21	1	234	963	1040	1		49	61		78
nr	CA368402	CA368402	Yes	789	gi|38045383|gb|AAR08676.1|	RhBG-like protein [Oryzias latipes]	AAR08676	462	116.316	290	1.0938E-24	2	340	350	462	2		63	78	1	114
nr	CA372906	CA372906	Yes	789	gi|27735443|gb|AAH41304.1|	Tm4sf9 protein [Xenopus laevis]	AAH41304	307	265.774	678	1.11626E-69	360	788	37	179	3		127	133		143
nr	CA376300	CA376300	Yes	648	gi|68357074|ref|XP_692123.1|	PREDICTED: similar to CG1841-PA, isoform A [Danio rerio]	XP_692123	478	231.106	588	2.08228E-59	156	647	9	166	3		116	138		164
nr	CA380082	CA380082	Yes	739	gi|54038173|gb|AAH84228.1|	MGC82837 protein [Xenopus laevis]	AAH84228	332	70.4774	171	0.000000000060952	131	427	189	248	2		45	50		99
nr	CA383830	CA383830	Yes	679	gi|6970317|dbj|BAA90694.1|	regucalcin [Xenopus laevis]	BAA90694	299	249.98	637	4.73852E-65	1	546	7	188	1		116	144		182
nr	CB497405	CB497405	Yes	623	gi|23346471|ref|NP_694709.1|	liver-expressed antimicrobial peptide 2 [Mus musculus] &gt;gi|15282436|emb|CAC51519.1| liver-expressed antimicrobial peptide 2 [Mus musculus] &gt;gi|15282136|emb|CAC51472.1| liver-expressed antimicrobila peptide 2 [Mus musculus] &gt;gi|59808077|gb|AAH8959	NP_694709	76	49.6766	117	0.0000783696	462	620	22	73	-1		25	35	4	57
nr	CB507783	CB507783	Yes	551	gi|4164075|gb|AAD05332.1|	latrophilin 3 splice variant bbbh [Bos taurus] &gt;gi|7513513|pir||T18409 latrophilin-3, splice variant bbbh, brain-specific - bovine	AAD05332	1351	33.8834	76	3.30032	339	518	950	1007	3		19	28		60
nr	CB512797	CB512797	Yes	612	gi|76163163|gb|AAX30961.2|	SJCHGC09650 protein [Schistosoma japonicum]	AAX30961	89	73.1738	178	6.40881E-12	451	612	12	65	-1		37	41		54
nr	CB517710	CB517710	Yes	571	gi|62664885|ref|XP_222245.3|	PREDICTED: similar to light ear protein [Rattus norvegicus]	XP_222245	520	32.7278	73	8.07553	199	414	65	148	-2		24	41	12	84
nr	CB517778	CB517778	Yes	853	gi|6755630|ref|NP_035599.1|	small proline-rich protein 2B [Mus musculus] &gt;gi|27358016|gb|AAN86824.1| SPRR2B [Mus musculus] &gt;gi|45477247|sp|O70554|SPR2B_MOUSE Small proline-rich protein 2B &gt;gi|3093360|emb|CAA06589.1| SPR2B protein [Mus musculus]	NP_035599	98	34.6538	78	4.78334	450	542	27	56	-3		14	16		31
nr	CR363293	CR363293	Yes	820	gi|68363648|ref|XP_687503.1|	PREDICTED: similar to SI:bY184L24.4 (novel protein) [Danio rerio]	XP_687503	224	93.2041	230	1.05282E-17	239	355	173	211	2		35	37		39
nr	CR365462	CR365462	Yes	809	gi|68355482|ref|XP_687859.1|	PREDICTED: similar to discoidin domain receptor family, member 2 precursor [Danio rerio]	XP_687859	667	149.058	375	1.60169E-34	1	261	582	667	1		68	78		87
nr	CR366058	CR366058	Yes	775	gi|50943405|ref|XP_481230.1|	unknown protein [Oryza sativa (japonica cultivar-group)] &gt;gi|37806066|dbj|BAC99517.1| unknown protein [Oryza sativa (japonica cultivar-group)] &gt;gi|37805900|dbj|BAC99749.1| unknown protein [Oryza sativa (japonica cultivar-group)]	XP_481230	93	43.5134	101	0.00867658	234	371	43	89	3		23	33	1	47
nr	CR371139	CR371139	Yes	523	gi|68435739|ref|XP_700114.1|	PREDICTED: similar to kinesin family member 13A [Danio rerio]	XP_700114	1070	55.8398	133	0.000000694475	146	271	514	555	-1		29	31		42
nr	CR372971	CR372971	Yes	810	gi|3395780|gb|AAC28846.1|	histone macroH2A1.1 [Gallus gallus]	AAC28846	369	235.728	600	1.30118E-60	351	770	227	366	3		114	130		140
nr	CR373404	CR373404	Yes	821	gi|50761192|ref|XP_418272.1|	PREDICTED: similar to dipeptidylpeptidase 9; dipeptidyl peptidase 9; dipeptidyl peptidase IV-related protein-2 [Gallus gallus]	XP_418272	863	154.066	388	5.06073E-36	2	226	789	863	2		69	74		75
nr	CR374305	CR374305	Yes	698	gi|62859299|ref|NP_001017035.1|	c-myc binding protein [Xenopus tropicalis] &gt;gi|89268201|emb|CAJ82613.1| c-myc binding protein [Xenopus tropicalis]	NP_001017035	106	130.568	327	4.48313E-29	6	269	4	91	3		63	76		88
nr	CR374716	CR374716	Yes	825	gi|68359370|ref|XP_688048.1|	PREDICTED: similar to Transcription initiation factor IIE alpha subunit (TFIIE-alpha) (General transcription factor IIE 56 kDa subunit), partial [Danio rerio]	XP_688048	297	100.908	250	5.11932E-20	3	176	241	297	3		49	55		58
nr	CR375500	CR375500	Yes	715	gi|34859658|ref|XP_235782.2|	PREDICTED: similar to Kelch repeat and BTB domain containing protein 3 (BTB and kelch domain containing protein 3) [Rattus norvegicus]	XP_235782	607	327.405	838	2.58044E-88	9	569	416	602	3		143	169		187
nr	OMM5000	CO805106	Yes	680	gi|89272848|emb|CAJ82130.1|	glutamate-rich WD repeat containing 1 [Xenopus tropicalis]	CAJ82130	466	244.202	622	2.62611E-63	189	680	298	466	-1		117	137	5	169
nr	OMM5001	CO805107	Yes	698	gi|68074401|ref|XP_679115.1|	Pb-fam-2 protein [Plasmodium berghei strain ANKA] &gt;gi|56499781|emb|CAI05455.1| Pb-fam-2 protein [Plasmodium berghei]	XP_679115	1260	35.039	79	2.56345	200	319	573	618	-2		22	28	6	46
nr	OMM5002	CO805108	Yes	1227	gi|51859079|gb|AAH81616.1|	Yrk protein [Danio rerio]	AAH81616	528	387.111	993	6.63539E-106	3	605	328	528	3		186	193		201
nr	OMM5003	CO805109	Yes	705	gi|40556936|gb|AAR87825.1|	unknown [Mus musculus]	AAR87825	108	27.7202	60	4.22133	320	403	10	37	-3		12	12		28
nr	OMM5004	CO805110	Yes	453	gi|89286311|gb|EAR84312.1|	Leucine Rich Repeat family protein [Tetrahymena thermophila SB210]	EAR84312	5365	32.7278	73	4.64064	110	232	1180	1220	2		15	22		41
nr	OMM5005	CO805111	Yes	1037	gi|55640265|ref|XP_522757.1|	PREDICTED: similar to CLLL6 protein [Pan troglodytes]	XP_522757	532	345.125	884	2.2738E-93	58	591	355	532	1		159	174		178
nr	OMM5006	CO805112	Yes	392	gi|37182254|gb|AAQ88929.1|	EALL419 [Homo sapiens]	AAQ88929	377	67.3958	163	0.000000000167739	246	389	266	313	-1		30	38		48
nr	OMM5008	CO805114	Yes	807	gi|73996089|ref|XP_853250.1|	PREDICTED: similar to CG31439-PA [Canis familiaris]	XP_853250	413	40.0466	92	0.104048	7	279	109	169	1		30	41		91
nr	OMM5010	CO805116	Yes	895	gi|18027726|gb|AAL55824.1|	unknown [Homo sapiens]	AAL55824	400	37.3502	85	0.796149	736	858	170	209	1		19	22		41
nr	OMM5013	CO805119	Yes	895	gi|15320766|ref|NP_203278.1|	LEF-7 [Epiphyas postvittana nucleopolyhedrovirus] &gt;gi|15213234|gb|AAK85673.1| LEF-7 [Epiphyas postvittana nucleopolyhedrovirus]	NP_203278	194	36.5798	83	1.35802	434	568	90	133	2		18	25		45
nr	OMM5014	CO805120	Yes	906	gi|16304504|emb|CAC95233.1|	novel protein [Danio rerio] &gt;gi|56090210|ref|NP_001007761.1| ZDB-PUB-030508-1, like [Danio rerio]	CAC95233	111	50.8322	120	0.0000712412	65	253	1	64	2		26	33	1	64
nr	OMM5015	CO805120	Yes	906	gi|16304504|emb|CAC95233.1|	novel protein [Danio rerio] &gt;gi|56090210|ref|NP_001007761.1| ZDB-PUB-030508-1, like [Danio rerio]	CAC95233	111	50.8322	120	0.0000712412	65	253	1	64	2		26	33	1	64
nr	OMM5016	CO805121	Yes	573	gi|70779446|gb|AAZ08210.1|	NADH dehydrogenase subunit 4 [Daktulosphaira vitifoliae]	AAZ08210	436	33.4982	75	4.80499	21	221	366	429	3		19	38	2	69
nr	OMM5017	CO805122	Yes	887	gi|3929926|dbj|BAA34715.1|	PMF31 [Rattus norvegicus]	BAA34715	81	37.3502	85	0.786671	316	507	18	78	-3		28	33	3	67
nr	OMM5019	CO805124	Yes	795	gi|68357384|ref|XP_695919.1|	PREDICTED: similar to NudE nuclear distribution gene E homolog like 1 (A. nidulans) B [Danio rerio]	XP_695919	281	149.443	376	1.18319E-34	2	295	190	281	2		77	84	1	99
nr	OMM5020	CO805125	Yes	711	gi|55977640|gb|AAV68512.1|	UL139 [Human herpesvirus 5]	AAV68512	139	41.2022	95	0.0366047	247	429	30	92	1		22	32	2	63
nr	OMM5021	CA348969	Yes	248	gi|17537757|ref|NP_494023.1|	ZC204.8 [Caenorhabditis elegans]	NP_494023	651	33.4982	75	2.68688	87	209	560	598	-1		17	20		41
nr	OMM5024	CA348611	Yes	604	gi|50751460|ref|XP_422409.1|	PREDICTED: similar to receptor protein tyrosine phosphatase LAR [Gallus gallus]	XP_422409	738	34.2686	77	3.17539	191	421	96	161	-1		21	36		77
nr	OMM5025	CA349137	Yes	672	gi|55239185|gb|EAA10721.2|	ENSANGP00000020404 [Anopheles gambiae str. PEST] &gt;gi|58388667|ref|XP_316453.2| ENSANGP00000020404 [Anopheles gambiae str. PEST]	EAA10721	255	33.8834	76	5.23042	515	664	182	234	2		20	26	3	53
nr	OMM5028	CA349149	Yes	655	gi|49257447|gb|AAH72700.1|	Unknown (protein for IMAGE:7000744) [Danio rerio]	AAH72700	462	27.335	59	3.82143	461	493	417	427	2		9	10		11
nr	OMM5029	CA348622	Yes	654	gi|76648078|ref|XP_580659.2|	PREDICTED: similar to CG33556-PA [Bos taurus]	XP_580659	1620	34.6538	78	2.92322	514	621	246	281	1		17	22	1	37
nr	OMM5035	CA348633	Yes	617	gi|75855875|ref|ZP_00763515.1|	COG0431: Predicted flavoprotein [Vibrio sp. Ex25]	ZP_00763515	174	35.4242	80	1.49262	100	237	75	122	-3		21	24	2	48
nr	OMM5038	CA348626	Yes	623	gi|28502805|gb|AAH47189.1|	LIM domain binding 3 [Danio rerio] &gt;gi|41351046|gb|AAH65846.1| LIM domain binding 3 [Danio rerio] &gt;gi|41054103|ref|NP_956152.1| LIM domain binding 3 [Danio rerio]	AAH47189	292	310.842	795	1.88606E-83	83	622	1	180	2		150	167		180
nr	OMM5041	CA348635	Yes	667	gi|16741006|gb|AAH16353.1|	Programmed cell death 10 [Homo sapiens] &gt;gi|22538792|ref|NP_665858.1| programmed cell death 10 [Homo sapiens] &gt;gi|22538794|ref|NP_665859.1| programmed cell death 10 [Homo sapiens] &gt;gi|20127517|ref|NP_009148.2| programmed cell death 10 [Homo sapie	AAH16353	212	295.049	754	1.23307E-78	179	667	16	178	2		148	159		163
nr	OMM5042	CA349165	Yes	514	gi|76611212|ref|XP_882494.1|	PREDICTED: similar to mitogen-activated protein kinase kinase kinase 6 isoform 3 [Bos taurus]	XP_882494	1302	70.0922	170	3.43695E-11	323	502	1229	1288	-1		34	40		60
nr	OMM5043	CA349167	Yes	624	gi|84518904|ref|ZP_01006253.1|	arginine decarboxylase [Prochlorococcus marinus str. MIT 9211] &gt;gi|84513653|gb|EAQ09991.1| arginine decarboxylase [Prochlorococcus marinus str. MIT 9211]	ZP_01006253	648	32.7278	73	9.91378	345	506	217	269	3		16	28		54
nr	OMM5045	CA348654	Yes	700	gi|68401925|ref|XP_686678.1|	PREDICTED: similar to dynamin 1-like protein isoform 3 [Danio rerio]	XP_686678	723	228.024	580	2.06326E-58	2	415	587	723	2		121	127	1	139
nr	OMM5046	CA349184	Yes	511	gi|72164196|ref|XP_788852.1|	PREDICTED: similar to transposable element tcb1 transposase (2C227) [Strongylocentrotus purpuratus]	XP_788852	340	43.5134	101	0.00337603	324	509	275	336	-3		23	33		62
nr	OMM5047	CA349175	Yes	666	gi|50978630|ref|NP_001003011.1|	BCL2-associated X protein [Canis familiaris] &gt;gi|27372190|dbj|BAC53619.1| Bax [Canis familiaris]	NP_001003011	192	74.7146	182	2.61926E-12	240	563	92	189	-2		33	55		108
nr	OMM5050	CA348659	Yes	661	gi|15024794|gb|AAK79784.1|	Aspartate Aminotransferase [Clostridium acetobutylicum ATCC 824] &gt;gi|15895095|ref|NP_348444.1| aspartate aminotransferase [Clostridium acetobutylicum ATCC 824]	AAK79784	398	34.6538	78	2.9412	190	360	140	193	-2		19	34	1	58
nr	OMM5051	CA349193	Yes	594	gi|18653872|ref|NP_570806.1|	unknown [Cercopithecine herpesvirus 17] &gt;gi|4494970|gb|AAD21392.1| unknown [Macaca mulatta rhadinovirus 17577]	NP_570806	360	33.4982	75	5.20537	207	431	102	174	-2		19	40		75
nr	OMM5056	CA349207	Yes	571	gi|68437867|ref|XP_707405.1|	PREDICTED: similar to myozenin 1 isoform 2 [Danio rerio]	XP_707405	267	86.6557	213	4.71242E-16	302	571	176	263	-1		48	60		90
nr	OMM5057	CA348687	Yes	424	gi|56784898|dbj|BAD82192.1|	unknown protein [Oryza sativa (japonica cultivar-group)]	BAD82192	54	33.4982	75	2.75033	233	361	5	47	-1		15	24		43
nr	OMM5058	CA348781	Yes	587	gi|70995229|ref|XP_752378.1|	ABC transporter permease protein [Aspergillus fumigatus Af293] &gt;gi|66850013|gb|EAL90340.1| ABC transporter permease protein [Aspergillus fumigatus Af293]	XP_752378	431	35.039	79	1.74071	329	547	26	94	2		22	37		73
nr	OMM5059	CA348697	Yes	598	gi|68432711|ref|XP_700090.1|	PREDICTED: similar to 5-lipoxygenase activating protein (FLAP) (MK-886-binding protein) [Danio rerio]	XP_700090	156	196.052	497	6.14589E-49	1	399	23	156	1		91	113	1	134
nr	OMM5060	CA348688	Yes	655	gi|72004925|ref|XP_781695.1|	PREDICTED: similar to ankyrin 3, epithelial isoform a [Strongylocentrotus purpuratus]	XP_781695	1889	33.4982	75	6.51225	75	200	244	285	3		18	26		42
nr	OMM5061	CA348691	Yes	614	gi|21703105|gb|AAM74495.1|	At1g57590/T8L23_6 [Arabidopsis thaliana]	AAM74495	423	40.4318	93	0.0458267	323	505	89	146	2		22	31		61
nr	OMM5067	CA348790	Yes	632	gi|34100946|gb|AAQ57585.1|	popeye 3 [Danio rerio] &gt;gi|49227673|ref|NP_001001848.1| popeye domain containing 3 [Danio rerio]	AAQ57585	298	63.929	154	0.00000000416076	494	631	236	280	-2		31	39		46
nr	OMM5069	CA348796	Yes	601	gi|9628933|ref|NP_043952.1|	MC001R [Molluscum contagiosum virus] &gt;gi|1491944|gb|AAC55129.1| MC001R [Molluscum contagiosum virus subtype 1]	NP_043952	488	34.2686	77	3.13415	480	527	394	409	3		13	14		16
nr	OMM5072	CA348719	Yes	655	gi|68383396|ref|XP_684649.1|	PREDICTED: similar to MGC68826 protein isoform 1 [Danio rerio]	XP_684649	464	51.2174	121	0.0000301805	1	114	422	463	1		25	32	4	42
nr	OMM5074	CA348721	Yes	672	gi|50788853|ref|XP_427785.1|	PREDICTED: similar to putative DNA binding protein, partial [Gallus gallus]	XP_427785	648	44.669	104	0.00296313	5	211	139	200	2		24	37		69
nr	OMM5077	CA348730	Yes	600	gi|47085697|ref|NP_998151.1|	hypoxanthine phosphoribosyltransferase 1 [Danio rerio] &gt;gi|47937845|gb|AAH71311.1| Hprt1 protein [Danio rerio] &gt;gi|28277932|gb|AAH46003.1| Hypoxanthine phosphoribosyltransferase 1 [Danio rerio]	NP_998151	218	78.1814	191	1.89263E-13	3	107	184	218	3		35	35		35
nr	OMM5087	CA348752	Yes	617	gi|53832011|ref|NP_001005407.1|	calcium channel, voltage-dependent, alpha 1H subunit isoform b [Homo sapiens]	NP_001005407	2347	33.113	74	7.40781	34	189	1062	1113	-3		17	22		52
nr	OMM5089	CA348837	Yes	445	gi|9628390|ref|NP_042981.1|	U88 [Human herpesvirus 6] &gt;gi|854065|emb|CAA58337.1| U88 [Human herpesvirus 6]	NP_042981	413	33.113	74	3.59941	120	182	89	109	3		13	15		21
nr	OMM5093	CA348861	Yes	478	gi|68354330|ref|XP_689329.1|	PREDICTED: similar to phosphoglucomutase 2 [Danio rerio]	XP_689329	353	82.8037	203	4.01454E-15	326	478	303	353	-1		38	44		51
nr	OMM5095	CA348914	Yes	651	gi|72008615|ref|XP_784371.1|	PREDICTED: similar to CG9652-PA [Strongylocentrotus purpuratus]	XP_784371	461	33.113	74	8.41381	13	204	133	193	-1		18	31		64
nr	OMM5098	CA348879	Yes	514	gi|55663972|ref|XP_521217.1|	PREDICTED: similar to alpha 5 type IV collagen isoform 2, precursor; collagen IV, alpha-5 polypeptide; collagen of basement membrane, alpha-5 chain [Pan troglodytes]	XP_521217	1313	32.7278	73	6.08088	197	349	210	256	2		20	25		51
nr	OMM5099	CA348959	Yes	474	gi|40226451|gb|AAH17297.1|	Family with sequence similarity 49, member B [Homo sapiens] &gt;gi|13097816|gb|AAH03599.1| FAM49B protein [Homo sapiens] &gt;gi|76666279|ref|XP_869586.1| PREDICTED: similar to CG32066-PB, isoform B isoform 3 [Bos taurus] &gt;gi|42734438|ref|NP_057707.3| h	AAH17297	324	202.216	513	4.56048E-51	1	324	217	324	1		98	106		108
nr	OMM5100	CA348952	Yes	680	gi|20521137|dbj|BAA31676.2|	KIAA0701 protein [Homo sapiens]	BAA31676	1354	89.3521	220	1.08113E-16	3	416	1204	1353	3		60	83	15	153
nr	OMM5104	CA348965	Yes	537	gi|89331715|dbj|BAE81308.1|	prolipoprotein diacylglyceryl transferase [Chlamydophila felis Fe/C-56]	BAE81308	296	32.3426	72	9.01327	18	86	1	23	3		12	17		23
nr	OMM5107	CA348985	Yes	539	gi|23505230|emb|CAD52010.1|	hyptohetical protein [Plasmodium falciparum 3D7] &gt;gi|23613846|ref|NP_704867.1| hyptohetical protein [Plasmodium falciparum 3D7]	CAD52010	1512	34.6538	78	1.84797	146	349	219	290	-2		19	35	4	72
nr	OMM5108	CA349062	Yes	550	gi|50923565|ref|XP_472143.1|	OSJNBb0042I07.8 [Oryza sativa (japonica cultivar-group)] &gt;gi|38344673|emb|CAD40711.2| OSJNBb0042I07.8 [Oryza sativa (japonica cultivar-group)]	XP_472143	269	33.113	74	5.53721	5	109	95	129	-1		15	22		35
nr	OMM5110	CA349007	Yes	451	gi|77549310|gb|ABA92107.1|	PDI, putative [Oryza sativa (japonica cultivar-group)]	ABA92107	159	34.2686	77	1.60188	225	296	81	104	-3		13	18		24
nr	OMM5112	CA349005	Yes	575	gi|73978105|ref|XP_539676.2|	PREDICTED: similar to Transmembrane protein 55B [Canis familiaris]	XP_539676	376	75.485	184	1.11882E-12	438	572	331	375	-1		33	37		45
nr	OMM5113	CA349018	Yes	503	gi|66267505|gb|AAH95744.1|	Integrin, beta-like 1 [Danio rerio] &gt;gi|66571325|ref|NP_001019243.1| integrin, beta-like 1 [Danio rerio]	AAH95744	428	49.6766	117	0.0000451859	113	253	374	420	2		21	27		47
nr	OMM5116	CA349104	Yes	393	gi|9719332|gb|AAF97749.1|	mutant fibroblast growth factor receptor 3; FGFR3 [Homo sapiens]	AAF97749	174	37.3502	85	0.185888	108	368	78	169	3		29	40	5	92
nr	OMM5117	CA349111	Yes	355	gi|28502805|gb|AAH47189.1|	LIM domain binding 3 [Danio rerio] &gt;gi|41351046|gb|AAH65846.1| LIM domain binding 3 [Danio rerio] &gt;gi|41054103|ref|NP_956152.1| LIM domain binding 3 [Danio rerio]	AAH47189	292	125.946	315	4.04395E-28	123	353	1	77	3		61	68		77
nr	OMM5121	CA349040	Yes	473	gi|51539252|gb|AAU06121.1|	trypsinogen [Takifugu rubripes]	AAU06121	235	160.614	405	1.52169E-38	200	469	143	232	-2		70	78		90
nr	OMM5122	CO805126	Yes	665	gi|89033736|ref|XP_290540.6|	PREDICTED: mucin 6, gastric isoform 1 [Homo sapiens]	XP_290540	1673	40.4318	93	0.0547418	376	615	1394	1467	-3		24	33		80
nr	OMM5124	CA349048	Yes	575	gi|50806812|ref|XP_424513.1|	PREDICTED: similar to activated in Blocked Unfolded protein response ABU-1, Prion-like Q/N-rich domain protein PQN-1, Prion-like Q/N-rich domain protein (45.9 kD) (abu-1) [Gallus gallus]	XP_424513	220	33.8834	76	3.73315	274	486	48	120	-3		21	29	3	74
nr	OMM5125	CO805127	Yes	692	gi|52427588|gb|AAU48181.1|	nitrate/nitrite transporter NarK [Burkholderia mallei ATCC 23344] &gt;gi|53724165|ref|YP_103349.1| nitrate/nitrite transporter NarK [Burkholderia mallei ATCC 23344]	AAU48181	461	35.8094	81	1.47474	367	495	248	290	1		18	26		43
nr	OMM5126	CO805128	Yes	1183	gi|47085821|ref|NP_998253.1|	docking protein 1 [Danio rerio] &gt;gi|44890522|gb|AAH66688.1| Docking protein 1 [Danio rerio]	NP_998253	575	57.7658	138	0.000000871995	62	166	543	575	2		26	30		35
nr	OMM5127	CO805129	Yes	765	gi|29179488|gb|AAH49344.1|	Mvp protein [Danio rerio]	AAH49344	844	158.688	400	1.80791E-37	1	303	737	837	1		80	92		101
nr	OMM5129	BV211862	Yes	920	gi|31418867|gb|AAH53207.1|	Zgc:110591 protein [Danio rerio]	AAH53207	228	36.1946	82	1.86865	7	117	183	227	1		21	29	8	45
nr	OMM5132	BV211863	Yes	1338	gi|46329552|gb|AAH68377.1|	Microtubule-associated protein, RP/EB family, member 1 [Danio rerio] &gt;gi|47271390|ref|NP_998805.1| microtubule-associated protein, RP/EB family, member 1 [Danio rerio]	AAH68377	258	353.984	907	7.00368E-96	20	784	14	252	2		173	203	1	256
nr	OMM5133	BV211864	Yes	1574	gi|41387128|ref|NP_957106.1|	FK506 binding protein 1b [Danio rerio] &gt;gi|37589797|gb|AAH59689.1| FK506 binding protein 1b [Danio rerio]	NP_957106	108	192.586	488	3.35735E-47	23	346	1	108	2		86	99		108
nr	OMM5136	BV211865	Yes	1705	gi|45433570|ref|NP_112352.2|	RAB1, member RAS oncogene family [Rattus norvegicus] &gt;gi|54695928|gb|AAV38336.1| RAB1A, member RAS oncogene family [Homo sapiens] &gt;gi|54695926|gb|AAV38335.1| RAB1A, member RAS oncogene family [Homo sapiens] &gt;gi|76629653|ref|XP_869337.1| PREDICTED	NP_112352	205	372.089	954	3.40841E-101	155	742	9	205	2		185	192	1	197
nr	OMM5137	BV211866	Yes	1963	gi|62857815|ref|NP_001017245.1|	glutaminyl-peptide cyclotransferase-like [Xenopus tropicalis] &gt;gi|89268293|emb|CAJ82468.1| provisional glutaminyl-peptide cyclotransferase (glutaminyl cyclase) [Xenopus tropicalis]	NP_001017245	359	430.639	1106	9.61758E-119	19	1092	1	359	1		214	259	4	362
nr	OMM5138	BV211867	Yes	906	gi|53734065|gb|AAH83289.1|	Im:7141452 protein [Danio rerio]	AAH83289	496	177.178	448	6.5911E-43	116	448	321	431	2		89	94		111
nr	OMM5140	BV211869	Yes	1449	gi|53728328|ref|ZP_00133251.2|	COG0286: Type I restriction-modification system methyltransferase subunit [Haemophilus somnus 2336]	ZP_00133251	461	35.039	79	7.99414	6	194	218	281	3		22	34	1	64
nr	OMM5141	BV211870	Yes	2056	gi|44890358|gb|AAH66689.1|	Carboxypeptidase N, polypeptide 1 [Danio rerio] &gt;gi|47086509|ref|NP_997935.1| carboxypeptidase N, polypeptide 1 [Danio rerio]	AAH66689	450	781.556	2017	0	276	1604	1	444	3		369	404	1	444
nr	OMM5142	BV211871	Yes	1324	gi|29468392|gb|AAO85530.1|	cellular retinoic acid binding protein type II [Danio rerio] &gt;gi|61403267|gb|AAH91960.1| Cellular retinoic acid binding protein 2, a [Danio rerio] &gt;gi|33504501|ref|NP_878279.1| cellular retinoic acid binding protein 2, a [Danio rerio]	AAO85530	142	260.381	664	1.03698E-67	284	709	1	142	2		127	136		142
nr	OMM5143	BV211872	Yes	1706	gi|56269142|gb|AAH87356.1|	LOC495978 protein [Xenopus laevis]	AAH87356	283	278.1	710	6.71387E-73	421	966	103	283	1		130	154		182
nr	OMM5144	BX300102	Yes	772	gi|76610659|ref|XP_611663.2|	PREDICTED: similar to galactosidase, beta 1-like [Bos taurus]	XP_611663	647	107.071	266	6.34091E-22	3	347	516	630	3		63	72	4	119
nr	OMM5145	BV211873	Yes	1520	gi|50736573|ref|XP_426071.1|	PREDICTED: similar to gap, partial [Gallus gallus]	XP_426071	721	40.0466	92	0.265644	666	839	35	103	-1		25	35	11	69
nr	OMM5148	BV211876	Yes	1641	gi|68356150|ref|XP_687008.1|	PREDICTED: similar to Myomesin 1 (190 kDa titin-associated protein) (190 kDa connectin-associated protein) [Danio rerio]	XP_687008	1388	278.1	710	6.37275E-73	3	488	1226	1387	3		135	147		162
nr	OMM5149	BV211877	Yes	1309	gi|75831464|ref|ZP_00760727.1|	COG1994: Zn-dependent proteases [Vibrio cholerae MO10]	ZP_00760727	342	36.1946	82	3.12893	441	734	190	286	-3		29	50	6	104
nr	OMM5150	BV211878	Yes	1491	gi|68074401|ref|XP_679115.1|	Pb-fam-2 protein [Plasmodium berghei strain ANKA] &gt;gi|56499781|emb|CAI05455.1| Pb-fam-2 protein [Plasmodium berghei]	XP_679115	1260	35.039	79	8.31574	1173	1292	573	618	3		22	28	6	46
nr	OMM5151	BV211879	Yes	1224	gi|76153153|gb|AAX24812.2|	SJCHGC04011 protein [Schistosoma japonicum]	AAX24812	122	39.2762	90	0.338161	816	878	16	36	-2		15	18		21
nr	OMM5152	BV211880	Yes	1407	gi|68058283|gb|AAX88536.1|	putative glycosyl transferase, glycosyl transferase family 8 protein [Haemophilus influenzae 86-028NP] &gt;gi|68250084|ref|YP_249196.1| putative glycosyl transferase, glycosyl transferase family 8 protein [Haemophilus influenzae 86-028NP]	AAX88536	312	37.3502	85	1.55799	283	345	268	288	1		16	18		21
nr	OMM5153	BV211881	Yes	958	gi|68416678|ref|XP_699621.1|	PREDICTED: similar to FK506 binding protein 14 precursor (Peptidyl-prolyl cis-trans isomerase) (PPIase) (Rotamase) [Danio rerio]	XP_699621	211	153.295	386	1.11996E-35	83	325	131	211	2		69	77		81
nr	OMM5154	BV211882	Yes	1436	gi|62204645|gb|AAH93282.1|	LOC568509 protein [Danio rerio]	AAH93282	238	77.7962	190	1.06308E-12	9	341	124	238	3		41	54	4	115
nr	OMM5155	BV211883	Yes	1413	gi|29791982|gb|AAH50493.1|	Unknown (protein for MGC:56060) [Danio rerio]	AAH50493	265	246.514	628	1.70098E-63	3	578	92	265	3		131	149		192
nr	OMM5156	BV211884	Yes	2035	gi|73946401|ref|XP_533505.2|	PREDICTED: similar to zinc finger, CCHC domain containing 6 isoform 1 [Canis familiaris]	XP_533505	1495	295.049	754	6.5555E-78	13	711	1199	1482	1		150	178	51	284
nr	OMM5157	BV211885	Yes	840	gi|83679448|ref|ZP_00941161.1|	COG5013: Nitrate reductase alpha subunit [Burkholderia pseudomallei 406e]	ZP_00941161	1241	34.2686	77	6.08601	599	682	536	564	2		16	22	1	29
nr	OMM5158	BV211886	Yes	1199	gi|68437867|ref|XP_707405.1|	PREDICTED: similar to myozenin 1 isoform 2 [Danio rerio]	XP_707405	267	132.88	333	2.18194E-29	543	914	146	267	3		69	87		124
nr	OMM5159	BV211887	Yes	1834	gi|68360772|ref|XP_696424.1|	PREDICTED: similar to Transmembrane protease, serine 13 (Mosaic serine protease) (Membrane-type mosaic serine protease) isoform 1 [Danio rerio]	XP_696424	470	434.106	1115	7.97525E-120	4	1485	7	470	1		229	294	4	498
nr	OMM5160	BV211888	Yes	1569	gi|68404184|ref|XP_683588.1|	PREDICTED: similar to cAMP-dependent protein kinase inhibitor alpha [Danio rerio]	XP_683588	75	66.6254	161	0.00000000276427	31	195	1	55	1		35	39		55
nr	OMM5161	BV211889	Yes	873	gi|20219020|gb|AAM15777.1|	retinal binding protein [Chlamydomonas reinhardtii] &gt;gi|21218344|gb|AAM44042.1| sensory opsin B [Chlamydomonas reinhardtii] &gt;gi|21218340|gb|AAM44040.1| sensory opsin B [Chlamydomonas reinhardtii] &gt;gi|15823748|dbj|BAB68567.1| archaeal-type opsin 2	AAM15777	737	34.6538	78	4.99936	168	368	84	144	-2		24	33		67
nr	OMM5162	BV211890	Yes	859	gi|76877321|emb|CAI89538.1|	putative hydrolase [Pseudoalteromonas haloplanktis TAC125] &gt;gi|77362410|ref|YP_341984.1| putative hydrolase [Pseudoalteromonas haloplanktis TAC125]	CAI89538	283	34.6538	78	4.84506	158	250	49	81	2		16	17	2	33
nr	OMM5163	BV211891	Yes	1320	gi|23321101|gb|AAN23042.1|	putative glycosyltransferase [Yersinia pseudotuberculosis] &gt;gi|23321118|gb|AAN23058.1| putative glycosyltransferase [Yersinia pseudotuberculosis]	AAN23042	380	34.6538	78	9.22436	478	732	112	199	1		26	42	3	88
nr	OMM5165	BV211893	Yes	1778	gi|68400278|ref|XP_694711.1|	PREDICTED: similar to complement C3 precursor alpha chain [Danio rerio]	XP_694711	1746	312.383	799	3.39048E-83	6	755	1497	1745	3		151	190	3	253
nr	OMM5166	BV211894	Yes	2175	gi|55624684|ref|XP_517896.1|	PREDICTED: similar to Sorting nexin 24 (SBBI31) [Pan troglodytes] &gt;gi|14790106|gb|AAH10886.1| SBBI31 protein [Homo sapiens] &gt;gi|7662655|ref|NP_054754.1| SBBI31 protein [Homo sapiens] &gt;gi|15554304|gb|AAK98769.1| sorting nexin SNX24 [Homo sapiens]	XP_517896	169	199.134	505	5.3217E-49	121	543	1	169	1		103	120	29	170
nr	OMM5167	BV211895	Yes	1155	gi|50417567|gb|AAH77588.1|	K14 protein [Xenopus laevis]	AAH77588	1320	241.506	615	4.14696E-62	16	867	86	373	1		144	167	7	291
nr	OMM5168	BV211896	Yes	882	gi|3929926|dbj|BAA34715.1|	PMF31 [Rattus norvegicus]	BAA34715	81	33.8834	76	8.68553	379	480	18	53	1		20	23	3	37
nr	OMM5169	BV211897	Yes	1368	gi|66267505|gb|AAH95744.1|	Integrin, beta-like 1 [Danio rerio] &gt;gi|66571325|ref|NP_001019243.1| integrin, beta-like 1 [Danio rerio]	AAH95744	428	40.817	94	0.135446	364	453	374	403	1		16	22		30
nr	OMM5172	BV211899	Yes	858	gi|68361170|ref|XP_686521.1|	PREDICTED: similar to arrestin domain containing 3 [Danio rerio]	XP_686521	441	69.3218	168	0.000000000177502	16	240	263	334	1		37	43		75
nr	OMM5174	BV211900	Yes	789	gi|89306246|gb|EAS04234.1|	MatE family protein [Tetrahymena thermophila SB210]	EAS04234	1937	33.8834	76	7.13929	385	654	1256	1343	1		25	39		90
nr	OMM5175	BV211901	Yes	1286	gi|220578|dbj|BAA00447.1|	open reading frame (251 AA) [Mus musculus]	BAA00447	250	35.8094	81	3.99178	295	360	209	230	1		12	17		22
nr	OMM5176	BV211902	Yes	894	gi|18027726|gb|AAL55824.1|	unknown [Homo sapiens]	AAL55824	400	37.3502	85	0.796149	735	857	170	209	3		19	22	2	41
nr	OMM5177	BV211903	Yes	848	gi|67542235|ref|ZP_00420172.1|	DedA [Burkholderia vietnamiensis G4] &gt;gi|67536514|gb|EAM33228.1| DedA [Burkholderia vietnamiensis G4]	ZP_00420172	330	34.2686	77	6.20693	644	772	144	188	2		19	25	2	45
nr	OMM5178	BV211904	Yes	1167	gi|66911023|gb|AAH97239.1|	Si:ch211-160d20.3 protein [Danio rerio]	AAH97239	398	292.352	747	2.06314E-77	279	839	14	195	3		155	164		187
nr	OMM5179	BV211905	Yes	987	gi|5457657|emb|CAB49148.1|	Oligosaccharyl transferase, STT3 subunit [Pyrococcus abyssi GE5] &gt;gi|14520442|ref|NP_125917.1| oligosaccharyl transferase [Pyrococcus abyssi GE5]	CAB49148	976	34.6538	78	6.05368	886	963	175	200	-1		14	21		26
nr	OMM5180	BV211906	Yes	1650	gi|18027726|gb|AAL55824.1|	unknown [Homo sapiens]	AAL55824	400	35.4242	80	7.24704	1463	1528	3	24	2		11	17		22
nr	OMM5182	BV211908	Yes	925	gi|59711452|ref|YP_204228.1|	1-acyl-sn-glycerol-3-phosphate acyltransferase [Vibrio fischeri ES114] &gt;gi|59479553|gb|AAW85340.1| 1-acyl-sn-glycerol-3-phosphate acyltransferase [Vibrio fischeri ES114]	YP_204228	265	33.8834	76	9.32641	644	805	61	112	2		18	25		54
nr	OMM5186	BV212286	Yes	1480	gi|21928439|dbj|BAC05810.1|	seven transmembrane helix receptor [Homo sapiens]	BAC05810	346	61.2326	147	0.000000107158	110	457	9	127	-1		35	62	7	123
nr	OMM5187	BV211911	Yes	1183	gi|27882099|gb|AAH44337.1|	Myocyte enhancer factor 2a [Danio rerio] &gt;gi|18859003|ref|NP_571376.1| myocyte enhancer factor 2a [Danio rerio] &gt;gi|1518141|gb|AAC05225.1| myocyte enhancer factor 2A MEF2A [Danio rerio]	AAH44337	460	434.876	1117	2.62408E-120	6	875	95	385	3		224	237	4	294
nr	OMM5188	BV211912	Yes	926	gi|51539247|gb|AAU06120.1|	trypsinogen [Takifugu rubripes]	AAU06120	247	421.009	1081	2.72733E-116	8	670	1	221	2		186	204		221
nr	OMM5189	BV211913	Yes	1534	gi|68370482|ref|XP_688009.1|	PREDICTED: similar to Myosin XV (Unconventional myosin-15) [Danio rerio]	XP_688009	1610	476.478	1225	1.12224E-132	1	1230	1197	1605	1		242	298	1	411
nr	OMM5192	BV211914	Yes	1319	gi|47939958|gb|AAH72194.1|	MGC81051 protein [Xenopus laevis]	AAH72194	624	224.172	570	8.20873E-57	1	585	278	466	1		124	154	1	196
nr	OMM5195	BV211917	Yes	749	gi|73953563|ref|XP_853285.1|	PREDICTED: similar to PWWP domain containing 2 isoform 2 [Canis familiaris]	XP_853285	538	82.0333	201	2.09241E-14	35	727	210	389	-2		77	103	1	232
nr	OMM5198	BV211920	Yes	494	gi|60491349|emb|CAH06097.1|	putative TonB-dependent receptor exported protein [Bacteroides fragilis NCTC 9343] &gt;gi|52214534|dbj|BAD47127.1| putative TonB-dependent receptor [Bacteroides fragilis YCH46] &gt;gi|53711669|ref|YP_097661.1| putative TonB-dependent receptor [Bacteroides	CAH06097	858	32.7278	73	5.49725	82	228	356	405	-3		18	27	2	51
nr	OMM5204	BV211926	Yes	905	gi|32698686|ref|NP_055383.1|	UDP-N-acetyl-alpha-D-galactosamine:polypeptide N-acetylgalactosaminyltransferase 5 (GalNAc-T5) [Homo sapiens] &gt;gi|30841528|gb|AAP34404.1| GalNAc-T5 [Homo sapiens] &gt;gi|51315940|sp|Q7Z7M9|GALT5_HUMAN Polypeptide N-acetylgalactosaminyltransferase 5 (Pr	NP_055383	940	236.884	603	7.0094E-61	2	640	724	937	2		112	149	3	216
nr	OMM5205	BV211927	Yes	712	gi|55139380|gb|AAV41376.1|	talin 1 [Danio rerio] &gt;gi|57222259|ref|NP_001009560.1| talin 1 [Danio rerio]	AAV41376	2538	72.4034	176	1.48269E-11	1	114	2501	2538	1		35	37		38
nr	OMM5206	BV211928	Yes	3882	gi|34812019|gb|AAQ82786.1|	Na/K ATPase alpha subunit isoform 2 [Oncorhynchus mykiss]	AAQ82786	1012	1898.63	4917	0	22	3057	1	1012	1		960	960		1012
nr	OMM5208	BV211930	Yes	405	gi|56784898|dbj|BAD82192.1|	unknown protein [Oryza sativa (japonica cultivar-group)]	BAD82192	54	33.4982	75	2.7297	214	342	5	47	-1		15	24		43
nr	OMM5209	BV211931	Yes	995	gi|68402002|ref|XP_689922.1|	PREDICTED: similar to ubiquitin-specific protease 19 [Danio rerio]	XP_689922	1467	218.779	556	2.29764E-55	3	434	1315	1467	3		113	120	9	153
nr	OMM5210	BV211932	Yes	1117	gi|56131040|gb|AAV80236.1|	TR4/TR2 [Schistosoma mansoni]	AAV80236	1943	34.2686	77	9.53861	207	461	159	243	-3		22	36		85
nr	OMM5212	BV211934	Yes	1256	gi|5281311|gb|AAD41474.1|	putative zinc metallopeptidase; MEP4 [Haemonchus contortus]	AAD41474	689	42.743	99	0.0318088	305	505	61	122	-2		28	34	2	69
nr	OMM5213	BV211935	Yes	578	gi|68070711|ref|XP_677267.1|	S-adenosylmethionine decarboxylase-ornithine decarboxylase, [Plasmodium berghei strain ANKA] &gt;gi|56497314|emb|CAH99787.1| S-adenosylmethionine decarboxylase-ornithine decarboxylase, putative [Plasmodium berghei]	XP_677267	1142	34.2686	77	2.8998	397	558	389	445	1		20	32	5	59
nr	OMM5214	BV211936	Yes	1149	gi|68440103|ref|XP_696194.1|	PREDICTED: similar to amylo-1, 6-glucosidase/4-alpha-glucancotransferase, partial [Danio rerio]	XP_696194	1025	355.525	911	1.95488E-96	9	557	843	1025	3		158	173		183
nr	OMM5216	BV211937	Yes	1035	gi|50749038|ref|XP_426458.1|	PREDICTED: similar to chromosome 14 open reading frame 143; CG11165-like [Gallus gallus]	XP_426458	367	95.5153	236	3.12335E-18	244	552	257	358	1		46	66		103
nr	OMM5218	BV211939	Yes	956	gi|68422048|ref|XP_699607.1|	PREDICTED: similar to solute carrier family 7, member 2 isoform 2 [Danio rerio]	XP_699607	294	152.14	383	2.49501E-35	1	576	79	269	1		85	116	3	195
nr	OMM5219	BV211940	Yes	807	gi|73996089|ref|XP_853250.1|	PREDICTED: similar to CG31439-PA [Canis familiaris]	XP_853250	413	41.5874	96	0.0357608	529	801	126	203	-1		34	46	7	98
nr	OMM5220	BV211941	Yes	1173	gi|50540432|ref|NP_001002682.1|	calsequestrin 2 [Danio rerio] &gt;gi|49899193|gb|AAH75775.1| Calsequestrin 2 [Danio rerio]	NP_001002682	409	229.95	585	1.2673E-58	1	381	246	373	1		106	121	1	128
nr	OMM5221	BV211942	Yes	963	gi|68364282|ref|XP_684225.1|	PREDICTED: similar to NAD-dependent deacetylase sirtuin-3, mitochondrial precursor (SIR2-like protein 3) (hSIRT3) [Danio rerio]	XP_684225	357	63.5438	153	0.0000000117942	2	133	308	351	2		28	36		44
nr	OMM5222	BV211943	Yes	1049	gi|32483418|gb|AAP59552.1|	phosphoinositide 3-kinase regulatory beta subunit; PI3-kinase p85-beta subunit [Danio rerio] &gt;gi|47086393|ref|NP_997987.1| phosphoinositide-3-kinase, regulatory subunit, polypeptide 2 [Danio rerio]	AAP59552	723	137.887	346	5.61594E-31	265	564	1	103	-3		66	77	3	103
nr	OMM5223	BV211944	Yes	1281	gi|37544868|gb|AAM75147.1|	Krueppel-like factor 15 [Danio rerio]	AAM75147	442	206.068	523	2.23316E-51	169	810	232	442	1		120	134	2	216
nr	OMM5224	BV211945	Yes	938	gi|51703528|gb|AAH81121.1|	MGC83747 protein [Xenopus laevis]	AAH81121	412	84.3445	207	6.18625E-15	637	786	363	412	-3		36	43		50
nr	OMM5225	BV211946	Yes	734	gi|68396625|ref|XP_688545.1|	PREDICTED: similar to R3H domain (binds single-stranded nucleic acids) containing [Danio rerio]	XP_688545	669	34.6538	78	3.67527	61	378	489	587	1		30	45	1	107
nr	OMM5226	BV211947	Yes	763	gi|68373429|ref|XP_686746.1|	PREDICTED: similar to phospholipase D3 (predicted) [Danio rerio]	XP_686746	754	123.25	308	8.3513E-27	437	763	309	417	2		59	71		109
nr	OMM5227	BV211948	Yes	812	gi|50755403|ref|XP_414729.1|	PREDICTED: similar to RRN3 [Gallus gallus]	XP_414729	1016	137.502	345	4.85651E-31	149	487	707	819	2		66	83		113
nr	OMM5228	BV211949	Yes	722	gi|56753407|gb|AAW24907.1|	SJCHGC06398 protein [Schistosoma japonicum]	AAW24907	122	121.709	304	2.20859E-26	9	341	6	122	3		70	78	10	121
nr	OMM5229	BV211950	Yes	718	gi|50312886|gb|AAT74451.1|	ATP synthase subunit 8 [Pteroglossus inscriptus]	AAT74451	55	34.6538	78	3.48839	628	717	23	52	1		14	18		30
nr	OMM5230	BV211951	Yes	956	gi|29437060|gb|AAH49713.1|	Ankrd45 protein [Mus musculus] &gt;gi|82881817|ref|XP_922358.1| PREDICTED: similar to ankyrin repeat domain 45 isoform 3 [Mus musculus] &gt;gi|82883006|ref|XP_890683.1| PREDICTED: ankyrin repeat domain 45 isoform 2 [Mus musculus]	AAH49713	248	48.521	114	0.000388512	354	488	201	245	-1		18	32		45
nr	OMM5233	BV211954	Yes	899	gi|68437443|ref|XP_699834.1|	PREDICTED: similar to ATP synthase beta-subunit [Danio rerio]	XP_699834	609	335.109	858	1.86922E-90	1	549	425	607	1		170	177		183
nr	OMM5235	BV211955	Yes	2072	gi|55250137|gb|AAH85588.1|	Ahsg protein [Danio rerio]	AAH85588	455	239.195	609	4.37168E-61	7	873	1	289	1		131	177	5	294
nr	OMM5236	BV211956	Yes	1408	gi|68444271|ref|XP_693456.1|	PREDICTED: ubiquitin-conjugating enzyme E2L 3, like [Danio rerio]	XP_693456	154	271.937	694	3.75818E-71	9	464	3	154	3		133	136		152
nr	OMM5237	BV211957	Yes	1997	gi|49225581|ref|NP_990438.1|	collagen, type VI, alpha 1 [Gallus gallus] &gt;gi|63302|emb|CAA45788.1| collagen type VI alpha 1 subunit [Gallus gallus] &gt;gi|62875|emb|CAA41062.1| collagen alpha 1 type VI [Gallus gallus] &gt;gi|115314|sp|P20785|CO6A1_CHICK Collagen alpha-1(VI) chain p	NP_990438	1019	298.13	762	7.5717E-79	10	936	706	1017	1		149	212	4	313
nr	OMM5239	BV211958	Yes	978	gi|68371546|ref|XP_696488.1|	PREDICTED: similar to RNA binding motif protein 25 [Danio rerio]	XP_696488	802	111.694	278	3.83763E-23	6	176	746	802	3		55	56		57
nr	OMM5240	BV211959	Yes	614	gi|29823890|emb|CAD56864.1|	FosB protein [Takifugu rubripes]	CAD56864	394	115.161	287	1.46397E-24	63	434	161	288	3		67	75	4	128
nr	OMM5241	BV211960	Yes	2404	gi|30844232|dbj|BAC76709.1|	11-beta-hydroxysteroid dehydrogenase [Oncorhynchus mykiss]	BAC76709	397	434.106	1115	1.10312E-119	738	1385	164	379	3		214	215		216
nr	OMM5242	BV211961	Yes	1316	gi|68387267|ref|XP_691469.1|	PREDICTED: similar to protein containing single MORN motif in testis [Danio rerio]	XP_691469	133	206.838	525	1.35177E-51	223	615	3	133	1		91	108		131
nr	OMM5243	BV211962	Yes	2052	gi|68433141|ref|XP_690780.1|	PREDICTED: similar to CBP/p300-interacting transactivator; Cited3 [Danio rerio] &gt;gi|68392464|ref|XP_695901.1| PREDICTED: similar to CBP/p300-interacting transactivator; Cited3 [Danio rerio]	XP_690780	240	226.868	577	2.21681E-57	192	947	1	240	3		142	152	3	255
nr	OMM5244	BV211963	Yes	1115	gi|68355726|ref|XP_693903.1|	PREDICTED: similar to Neurexin 1-beta precursor (Neurexin I-beta) [Danio rerio]	XP_693903	450	97.8265	242	7.02493E-19	2	196	385	450	2		48	52	1	66
nr	OMM5246	BV211964	Yes	1101	gi|18676622|dbj|BAB84963.1|	FLJ00210 protein [Homo sapiens]	BAB84963	161	86.2705	212	2.07108E-15	58	273	16	87	1		45	49		72
nr	OMM5247	BV211965	Yes	1751	gi|49619013|gb|AAT68091.1|	KIAA0682-like [Danio rerio]	AAT68091	927	623.624	1607	6.74014E-177	90	1361	495	922	3		317	364	10	434
nr	OMM5248	BV211966	Yes	2368	gi|41054736|ref|NP_955828.1|	internexin neuronal intermediate filament protein, alpha [Danio rerio] &gt;gi|33604170|gb|AAH56314.1| Internexin neuronal intermediate filament protein, alpha [Danio rerio] &gt;gi|41944583|gb|AAH65939.1| Internexin neuronal intermediate filament protein,	NP_955828	562	198.749	504	7.65908E-49	3	431	302	438	3		104	117		143
nr	OMM5249	BV211967	Yes	2368	gi|41054736|ref|NP_955828.1|	internexin neuronal intermediate filament protein, alpha [Danio rerio] &gt;gi|33604170|gb|AAH56314.1| Internexin neuronal intermediate filament protein, alpha [Danio rerio] &gt;gi|41944583|gb|AAH65939.1| Internexin neuronal intermediate filament protein,	NP_955828	562	198.749	504	7.65908E-49	3	431	302	438	3		104	117		143
nr	OMM5254	BV211969	Yes	1863	gi|293328|gb|AAA74636.1|	convertase PC5 [Mus musculus] &gt;gi|220566|dbj|BAA02143.1| prepro PC6 [Mus musculus]	AAA74636	915	74.7146	182	1.25413E-11	235	348	878	915	1		31	35		38
nr	OMM5255	BV211970	Yes	1313	gi|55650506|ref|XP_514459.1|	PREDICTED: similar to dJ545L17.3 (proteasome (prosome, macropain) inhibitor subunit 1 (PI31)) [Pan troglodytes]	XP_514459	261	265.388	677	3.19205E-69	122	862	1	250	2		128	170	3	250
nr	OMM5256	BV211971	Yes	1107	gi|49903986|gb|AAH76640.1|	Actn3-prov protein [Xenopus laevis]	AAH76640	896	107.842	268	6.70358E-22	1	174	839	896	1		52	56		58
nr	OMM5257	BV211972	Yes	1193	gi|76779975|gb|AAI06460.1|	Unknown (protein for IMAGE:7209279) [Xenopus laevis]	AAI06460	220	134.035	336	9.72092E-30	229	777	32	202	1		76	108		183
nr	OMM5258	BV211973	Yes	995	gi|37665520|dbj|BAC99017.1|	Raichu-1237X [synthetic construct]	BAC99017	777	367.081	941	5.22374E-100	35	592	321	506	2		178	181		186
nr	OMM5259	BV211974	Yes	1113	gi|76793680|ref|ZP_00776163.1|	AMP-dependent synthetase and ligase [Pseudoalteromonas atlantica T6c] &gt;gi|76590998|gb|EAO67205.1| AMP-dependent synthetase and ligase [Pseudoalteromonas atlantica T6c]	ZP_00776163	546	34.2686	77	9.49887	925	1008	178	204	1		14	23		28
nr	OMM5260	BV211975	Yes	1470	gi|50730665|ref|XP_425591.1|	PREDICTED: similar to Tripeptidyl-peptidase II (TPP-II) (Tripeptidyl aminopeptidase) [Gallus gallus]	XP_425591	1324	153.295	386	2.05464E-35	57	347	1228	1324	3		65	81		97
nr	OMM5261	BV211976	Yes	617	gi|50922315|ref|XP_471518.1|	OSJNBb0058J09.7 [Oryza sativa (japonica cultivar-group)] &gt;gi|38347006|emb|CAE02260.2| OSJNBb0058J09.7 [Oryza sativa (japonica cultivar-group)]	XP_471518	323	32.7278	73	9.6749	355	492	240	285	1		16	26		46
nr	OMM5262	BV211977	Yes	1646	gi|31872083|gb|AAP59421.1|	MDIG [Homo sapiens] &gt;gi|23307412|dbj|BAC16537.1| Mina53 [Homo sapiens]	AAP59421	465	513.457	1321	9.056E-144	113	1567	1	464	2		260	339	4	489
nr	OMM5264	BV211979	Yes	1793	gi|46249687|gb|AAH68338.1|	Unknown (protein for MGC:85638) [Danio rerio] &gt;gi|68373069|ref|XP_709932.1| PREDICTED: similar to RAD9 homolog isoform 2 [Danio rerio] &gt;gi|68373066|ref|XP_686811.1| PREDICTED: similar to RAD9 homolog isoform 1 [Danio rerio]	AAH68338	381	381.719	979	4.56844E-104	357	1133	57	314	3		190	218	1	260
nr	OMM5265	BV211980	Yes	2067	gi|19424132|ref|NP_598001.1|	NIMA (never in mitosis gene a)-related kinase 7 [Homo sapiens] &gt;gi|37537965|sp|Q8TDX7|NEK7_HUMAN Serine/threonine-protein kinase Nek7 (NimA-related protein kinase 7) &gt;gi|19032281|dbj|BAB85632.1| NEK7 [Homo sapiens]	NP_598001	302	407.527	1046	9.2476E-112	308	997	13	242	2		200	208		230
nr	OMM5266	BV211981	Yes	1768	gi|18203961|gb|AAH21420.1|	Myeloid/lymphoid or mixed lineage-leukemia translocation to 3 homolog, isoform 1 [Mus musculus] &gt;gi|27754023|ref|NP_081602.2| myeloid/lymphoid or mixed lineage-leukemia translocation to 3 homolog isoform 1 [Mus musculus]	AAH21420	557	179.489	454	3.40001E-43	3	692	341	557	3		115	124	6	236
nr	OMM5267	BV211982	Yes	1196	gi|68432711|ref|XP_700090.1|	PREDICTED: similar to 5-lipoxygenase activating protein (FLAP) (MK-886-binding protein) [Danio rerio]	XP_700090	156	221.476	563	4.64717E-56	525	989	1	156	3		105	133	1	156
nr	OMM5268	BV211983	Yes	526	gi|68432711|ref|XP_700090.1|	PREDICTED: similar to 5-lipoxygenase activating protein (FLAP) (MK-886-binding protein) [Danio rerio]	XP_700090	156	180.644	457	1.90538E-44	1	336	45	156	1		80	100		112
nr	OMM5269	BV211984	Yes	1161	gi|76153402|gb|AAX25032.2|	SJCHGC04714 protein [Schistosoma japonicum]	AAX25032	187	36.5798	83	2.04209	816	911	156	187	-2		19	20		32
nr	OMM5270	BV211985	Yes	1106	gi|55640799|ref|XP_509993.1|	PREDICTED: similar to protein kinase C, eta; protein kinase C-eta [Pan troglodytes]	XP_509993	319	36.1946	82	2.47879	71	253	164	221	2		20	29		61
nr	OMM5273	BV211988	Yes	1095	gi|68366518|ref|XP_687220.1|	PREDICTED: similar to lysosomal-associated membrane protein 2 precursor isoform 1 [Danio rerio] &gt;gi|68366496|ref|XP_686301.1| PREDICTED: similar to lysosomal-associated membrane protein 2 precursor isoform 1 [Danio rerio]	XP_687220	254	177.563	449	6.77275E-43	26	604	63	254	2		96	118		193
nr	OMM5274	BV211989	Yes	904	gi|68365086|ref|XP_693238.1|	PREDICTED: similar to hepatocyte nuclear factor 1, N-terminal and homeobox (47.0 kD) (1B465) [Danio rerio]	XP_693238	586	131.724	330	3.15724E-29	348	902	175	321	3		88	99		185
nr	OMM5276	BV211991	Yes	1132	gi|68353822|ref|XP_689546.1|	PREDICTED: similar to phosphatidylinositol 4-kinase type II [Danio rerio]	XP_689546	353	122.094	305	3.55082E-26	10	210	279	345	1		58	64		67
nr	OMM5277	BV211992	Yes	1376	gi|602768|dbj|BAA07852.1|	adhesive plaque matrix protein precursor [Mytilus galloprovincialis] &gt;gi|6685453|sp|Q25464|FP2_MYTGA Adhesive plaque matrix protein 2 precursor (Foot protein 2) (MGFP2) (MGFP-2)	BAA07852	473	35.4242	80	5.74361	763	855	272	302	1		15	16		31
nr	OMM5279	BV211994	Yes	1041	gi|28278460|gb|AAH46006.1|	Meteorin, glial cell differentiation regulator-like [Danio rerio] &gt;gi|47085703|ref|NP_998150.1| meteorin, glial cell differentiation regulator-like [Danio rerio]	AAH46006	286	139.043	349	2.48635E-31	14	439	152	286	2		68	93		142
nr	OMM5281	BV211996	Yes	802	gi|49659429|dbj|BAD27253.1|	NADH dehydrogenase subunit 1 [Ixodes uriae] &gt;gi|50812158|ref|YP_054517.1| NADH dehydrogenase subunit 1 [Ixodes uriae]	BAD27253	312	33.8834	76	7.35082	581	772	56	113	2		22	35	1	65
nr	OMM5282	BV211997	Yes	816	gi|76666842|emb|CAJ31219.1|	protein containing tetratricopeptide repeat [uncultured sulfate-reducing bacterium]	CAJ31219	616	33.8834	76	7.52746	505	633	427	470	1		15	28	1	44
nr	OMM5286	BV211998	Yes	957	gi|16356932|ref|NP_443651.1|	cytochrome c oxidase subunit III [Monopterus albus] &gt;gi|16267247|dbj|BAB70371.1| cytochrome c oxidase subunit III [Monopterus albus]	NP_443651	261	34.6538	78	5.80555	308	409	200	233	2		16	21		34
nr	OMM5287	BV211999	Yes	490	gi|52693915|ref|NP_036485.1|	olfactory receptor, family 1, subfamily C, member 1 [Homo sapiens] &gt;gi|43918975|tpg|DAA04763.1| TPA_exp: olfactory receptor OR1-42 [Homo sapiens]	NP_036485	380	33.113	74	4.02203	353	457	30	64	-1		13	22		35
nr	OMM5288	BV212000	Yes	1137	gi|61358507|gb|AAX41578.1|	phosphatase and tensin-like [synthetic construct]	AAX41578	403	109.383	272	2.4012E-22	3	218	332	403	3		52	54		72
nr	OMM5289	BV212001	Yes	1066	gi|82914349|ref|XP_919164.1|	PREDICTED: similar to ubiquitin specific protease 31 [Mus musculus]	XP_919164	649	35.4242	80	3.9784	549	785	317	423	3		30	42	28	107
nr	OMM5294	BV212004	Yes	1011	gi|1263186|gb|AAB62291.1|	cmtI [Pseudomonas putida] &gt;gi|1588768|prf||2209341H cmtI gene &gt;gi|11138228|dbj|BAB17777.1| cmtI [Pseudomonas putida]	AAB62291	281	35.039	79	4.82242	333	515	122	179	-2		25	32	1	62
nr	OMM5298	BV212008	Yes	1046	gi|130959|sp|P20698|PRO7_ORYSA	Prolamin PPROL 17 precursor &gt;gi|557590|gb|AAA50423.1| prolamine	P20698	149	38.891	89	0.353417	72	419	40	149	3		29	52	3	119
nr	OMM5299	BV212009	Yes	776	gi|56753581|gb|AAW24993.1|	SJCHGC08956 protein [Schistosoma japonicum]	AAW24993	143	35.4242	80	2.38104	431	502	40	63	2		14	17		24
nr	OMM5302	BV212011	Yes	1283	gi|73988022|ref|XP_861461.1|	PREDICTED: similar to Protein HSPC020 isoform 3 [Canis familiaris]	XP_861461	125	77.411	189	1.20201E-12	229	408	1	60	1		37	42		60
nr	OMM5303	BV212012	Yes	1040	gi|68359328|ref|XP_684177.1|	PREDICTED: similar to NOD3 protein [Danio rerio]	XP_684177	787	101.679	252	4.39901E-20	346	543	717	782	1		49	56		66
nr	OMM5305	BV212014	Yes	694	gi|68443917|ref|XP_700481.1|	PREDICTED: similar to mKIAA0782 protein [Danio rerio]	XP_700481	842	69.707	169	9.21581E-11	9	185	686	745	3		30	40	1	60
nr	OMM5306	BV212015	Yes	765	gi|49146938|ref|YP_026103.1|	NADH dehydrogenase subunit 1 [Habronattus oregonensis] &gt;gi|46850136|gb|AAT02490.1| NADH dehydrogenase subunit 1 [Habronattus oregonensis]	YP_026103	306	34.6538	78	3.93742	1	231	217	299	1		25	37	7	84
nr	OMM5307	BV212016	Yes	724	gi|67482760|ref|XP_656681.1|	ankyrin repeat protein [Entamoeba histolytica HM-1:IMSS] &gt;gi|56473896|gb|EAL51295.1| ankyrin repeat protein, putative [Entamoeba histolytica HM-1:IMSS]	XP_656681	1005	34.2686	77	4.63734	479	595	583	621	2		15	24		39
nr	OMM5308	BV212017	Yes	1052	gi|68397295|ref|XP_683787.1|	PREDICTED: similar to Cullin-5 (CUL-5) (Vasopressin-activated calcium-mobilizing receptor) (VACM-1) [Danio rerio]	XP_683787	780	317.005	811	6.78531E-85	3	509	612	780	3		161	165		169
nr	OMM5309	BV212018	Yes	1082	gi|76153153|gb|AAX24812.2|	SJCHGC04011 protein [Schistosoma japonicum]	AAX24812	122	46.595	109	0.00177214	832	993	1	58	-3		26	33	4	58
nr	OMM5310	BV212019	Yes	1151	gi|41053943|ref|NP_956237.1|	transmembrane protein 48 [Danio rerio] &gt;gi|32172711|gb|AAH53915.1| Transmembrane protein 48 [Danio rerio]	NP_956237	671	292.738	748	1.56235E-77	74	748	450	671	2		149	169		225
nr	OMM5311	BV212020	Yes	818	gi|56207300|emb|CAI20655.1|	novel protein [Danio rerio]	CAI20655	1552	34.6538	78	4.44387	549	686	952	990	3		18	24		46
nr	OMM5312	BV212021	Yes	1327	gi|66513124|ref|XP_624572.1|	PREDICTED: similar to RH63179p [Apis mellifera]	XP_624572	209	69.707	169	0.000000000260443	396	827	71	205	3		52	74	6	150
nr	OMM5313	BV212022	Yes	408	gi|41054001|ref|NP_956206.1|	metastasis associated 3 [Danio rerio] &gt;gi|29179657|gb|AAH49310.1| Metastasis associated 3 [Danio rerio]	NP_956206	517	41.9726	97	0.00764347	145	204	498	517	1		18	18		20
nr	OMM5317	BV212025	Yes	718	gi|55620259|ref|XP_526189.1|	PREDICTED: similar to zinc finger protein 502 [Pan troglodytes]	XP_526189	524	35.8094	81	1.56587	240	353	427	464	3		15	19		38
nr	OMM5318	BV212026	Yes	1071	gi|2062706|gb|AAB53430.1|	butyrophilin [Homo sapiens]	AAB53430	513	95.5153	236	3.26853E-18	701	1057	383	499	-3		50	70	2	121
nr	OMM5321	BV212029	Yes	603	gi|63100514|gb|AAH95027.1|	Gpm6ab protein [Danio rerio]	AAH95027	513	35.039	79	1.86159	360	599	17	110	-2		22	40	14	94
nr	OMM5323	BV212031	Yes	956	gi|20065775|gb|AAM09300.1|	CC chemokine with stalk CK2 [Oncorhynchus mykiss]	AAM09300	191	207.223	526	6.53543E-52	603	893	1	97	-1		97	97		97
nr	OMM5326	BV212034	Yes	908	gi|1040959|gb|AAA79945.1|	NADH dehydrogenase subunit 2	AAA79945	170	35.4242	80	3.1154	352	663	9	109	-3		29	52	1	105
nr	OMM5331	BV212038	Yes	836	gi|1103567|emb|CAA62191.1|	glycoprotein 7b [Feline infectious peritonitis virus]	CAA62191	206	34.2686	77	6.04571	296	481	14	79	2		19	30	4	66
nr	OMM5332	BV212039	Yes	748	gi|55770675|ref|XP_550379.1|	unknown protein [Oryza sativa (japonica cultivar-group)] &gt;gi|55296248|dbj|BAD67989.1| unknown protein [Oryza sativa (japonica cultivar-group)] &gt;gi|55296108|dbj|BAD67827.1| unknown protein [Oryza sativa (japonica cultivar-group)]	XP_550379	53	34.6538	78	3.79985	44	130	25	53	2		12	14		29

## Sheet: 4 ESTs - RTGI and Unigene
ESTs - RTGI and Unigene (Identification of Rainbow Trout Gene Index and Unigene Assemblies for which EST markers belong through blastn)
Marker	GenBank	Uni20_Id	Uni20_homol	Uni20_Anno	RTGI6_TC	RTGI6_Anno	{score, evalue, align-length, hit def}	RTGI6 Tet chr	RTGI6 end5	RTGI6 end3	RTGI6 Tet score
BG935488	BG935488						{443, 8.00525E-43, 84} chemotaxin [Oncorhynchus mykiss]
BX073867	BX073867	Omy.28562		Transcribed locus			{216, 4.85335E-16, 56} pre-B-cell leukemia transcription factor y [Danio rerio] &gt;gi|7160798|emb|CAB76457.1| pbxy homeodomain protein [Danio rerio]
BX073974	BX073974	Omy.28550		Transcribed locus	TC109700	similar to UP|Q4RVQ6_TETNG (Q4RVQ6) Chromosome 9	{291, 7.69251E-25, 70} Id:ibd5110 protein [Danio rerio]
BX075694	BX075694	Omy.396	YES	Transcribed locus	TC116985	similar to UP|Q4RQA1_TETNG (Q4RQA1) Chromosome 17	{468, 3.05074E-45, 143} Similar to Bcl2-associated athanogene 2 [Danio rerio] &gt;gi|41055923|ref|NP_957294.1| BCL2-associated athanogene 2 [Danio rerio]
BX076085	BX076085	Omy.8633	YES	Transcribed locus	TC107945	similar to RF|NP_957419.1|41055106|NM_201125 sper	{775, 5.58708E-81, 172} Similar to sperm associated antigen 7 [Danio rerio] &gt;gi|41055106|ref|NP_957419.1| sperm associated antigen 7 [Danio rerio]
BX076758	BX076758	Omy.9911	YES	Transcribed locus	TC95348	similar to UP|Q7ZVN6_BRARE (Q7ZVN6) RNA binding m	{616, 1.94727E-62, 169} RNA binding motif protein 17 [Danio rerio] &gt;gi|28278930|gb|AAH45473.1| RNA binding motif protein 17 [Danio rerio]	chrUn_random	54,856,921	54,858,008	110
BX077780	BX077780				TC130298	similar to UP|DDX1_MOUSE (Q91VR5) ATP-dependent R	{622, 3.7441E-63, 128} PREDICTED: similar to DEAD (Asp-Glu-Ala-Asp) box polypeptide 1 [Danio rerio]	chr14	6,072,974	6,074,173	179
BX079985	BX079985						{1079, 3.78603E-116, 243} high choriolytic enzyme [Oncorhynchus masou]
BX080510	BX080510						{332, 8.34504E-30, 100} c-myc binding protein [Xenopus tropicalis] &gt;gi|89268201|emb|CAJ82613.1| c-myc binding protein [Xenopus tropicalis]
BX082639	BX082639	Omy.2184		Transcribed locus	TC122605	similar to UP|Q2Q447_BRARE (Q2Q447) ATP-binding c	{462, 9.56951E-45, 128} ATP-binding cassette transporter sub-family G member 2a [Danio rerio]
BX087219	BX087219	Omy.4195		Transcribed locus	TC109931	similar to UP|Q7ZUB4_BRARE (Q7ZUB4) Mvp protein,	{304, 9.55557E-27, 71} Mvp protein [Danio rerio]	chrUn_random	46,211,349	46,212,316	54
BX087664	BX087664	Omy.2894	YES	Transcribed locus			{522, 7.4463E-52, 108} group XIII secreted phospholipase A2 [Homo sapiens]
BX296674	BX296674	Omy.10266	YES	Transcribed locus	TC106541	homologue to UP|Q6NWH5_BRARE (Q6NWH5) Zgc:110086	{923, 4.58549E-98, 187} Zgc:110086 protein [Danio rerio]	chrUn_random	40,321,716	40,323,764	441
BX298853	BX298853	Omy.28436		Transcribed locus			{661, 1.25566E-67, 142} p33 RSP-1 [Mus musculus] &gt;gi|548879|sp|Q01730|RSU1_MOUSE Ras suppressor protein 1 (Rsu-1) (RSP-1)
BX302949	BX302949	Omy.13923	YES	Transcribed locus	TC107386	weakly similar to UP|Q6NRK9_XENLA (Q6NRK9) MGC837	{482, 5.41115E-47, 141} PREDICTED: similar to RIKEN cDNA 1810009O10 [Pan troglodytes]	chrUn_random	128,890,980	128,892,117	149
BX303525	BX303525	Omy.26739		Transcribed locus	TC98323	homologue to UP|Q4SA70_TETNG (Q4SA70) Chromosome	{343, 8.41872E-31, 78} immediate early response 3 interacting protein 1 [Xenopus tropicalis]
BX303903	BX303903	Omy.9872	YES	Transcribed locus	TC95420	similar to UP|CHM2B_XENTR (Q6NVL7) Charged multiv	{429, 8.7894E-41, 147} Cg4618-prov protein [Xenopus laevis] &gt;gi|73917728|sp|Q7SYR0|CH2BA_XENLA Charged multivesicular body protein 2b-A (Chromatin-modifying protein 2b-A) (CHMP2b-A)	chr2	13,773,086	13,776,057	140
BX308436	BX308436	Omy.7312		Transcribed locus			{435, 2.36808E-41, 133} actinin-associated LIM protein [Salmo salar]
BX310634	BX310634	Omy.11128	YES	Transcribed locus	TC114205	similar to UP|Q6IQ89_BRARE (Q6IQ89) Zgc:86898, p	{120, 0.0000173393, 26} PREDICTED: solute carrier family 25 (mitochondrial carrier; oxoglutarate carrier), member 11 [Pan troglodytes] &gt;gi|21361114|ref|NP_003553.2| solute carrier family 25 (mitochondrial carrier; oxoglutarate carrier), member 11 [Homo
BX311224	BX311224	Omy.824	YES	Transcribed locus			{180, 6.60976E-12, 42} PREDICTED: similar to lin-7 homolog B isoform 1 [Bos taurus]
BX313739	BX313739	Omy.7557		Transcribed locus			{422, 5.69712E-40, 192} PREDICTED: similar to folate hydrolase 1 isoform 1 [Canis familiaris]
BX319411	BX319411	Omy.8436	YES	Transcribed locus	TC95402	similar to UP|Q8AV65_ORENI (Q8AV65) Ubiquitin C-t	{361, 7.16997E-33, 91} ubiquitin C-terminal hydrolase [Oreochromis niloticus]
BX856652	BX856652	Omy.20355		Transcribed locus			{208, 2.38374E-15, 46} Nck2-prov protein [Xenopus tropicalis] &gt;gi|56118604|ref|NP_001007985.1| nck2-prov protein [Xenopus tropicalis]
BX857349	BX857349	Omy.19563		Transcribed locus	TC110776	homologue to UP|Q4RU78_TETNG (Q4RU78) Chromosome	{264, 1.17382E-21, 65} PREDICTED: similar to myxoid liposarcoma associated protein 4 [Danio rerio]
BX860095	BX860095				TC114659	homologue to UP|Q6NYU4_BRARE (Q6NYU4) Mta3 protei	{801, 6.41291E-84, 195} Mta3 protein [Danio rerio]	chrUn_random	115,175,554	115,178,485	417
BX860240	BX860240	Omy.21734		Transcribed locus	TC121344	similar to UP|Q8AW94_FUGRU (Q8AW94) SMC4 protein,	{199, 3.66826E-14, 112} SMC4 protein [Takifugu rubripes] &gt;gi|26986436|emb|CAD58915.1| SMC4 protein [Takifugu rubripes]	chr16	2,082,695	2,083,611	95
BX861121	BX861121	Omy.8436	YES	Transcribed locus	TC97875	similar to UP|Q8AV65_ORENI (Q8AV65) Ubiquitin C-t	{875, 1.63627E-92, 218} ubiquitin C-terminal hydrolase [Oreochromis niloticus]
BX861315	BX861315						{915, 3.6544E-97, 182} PREDICTED: similar to ADP-ribosylation factor-like 3 [Danio rerio] &gt;gi|68370486|ref|XP_688316.1| PREDICTED: similar to ADP-ribosylation factor-like 3 [Danio rerio]
BX863380	BX863380	Omy.5505	YES	Transcribed locus			{247, 1.12221E-19, 67} lactate dehydrogenase B4 [Danio rerio] &gt;gi|6048361|gb|AAF02213.1| lactate dehydrogenase B4 [Danio rerio] &gt;gi|17369407|sp|Q9PVK4|LDHB_BRARE L-lactate dehydrogenase B chain (LDH-B)
BX863453	BX863453	Omy.16983		Transcribed locus	TC98954	similar to UP|Q4SA31_TETNG (Q4SA31) Chromosome 12
BX863758	BX863758	Omy.21470		Transcribed locus	TC107216	similar to UP|Q4S851_TETNG (Q4S851) Chromosome 9	{196, 8.94418E-14, 42} PREDICTED: similar to cAMP-dependent protein kinase type II-alpha regulatory chain isoform 2 [Danio rerio]	chr9	803,456	805,207	125
BX864000	BX864000						{434, 2.22623E-41, 119} PREDICTED: similar to zinc finger protein 14 isoform 5 [Mus musculus] &gt;gi|82888448|ref|XP_907856.1| PREDICTED: similar to zinc finger protein 14 isoform 13 [Mus musculus] &gt;gi|82888422|ref|XP_907844.1| PREDICTED: similar to zi
BX865962	BX865962	Omy.12767		Transcribed locus			{302, 2.70134E-26, 80} PREDICTED: similar to novel gene similar to human and rodent IER5 (immediately early response 5) isoform 2 [Danio rerio] &gt;gi|68399321|ref|XP_682882.1| PREDICTED: similar to novel gene similar to human and rodent IER5 (immediately
BX866010	BX866010	Omy.16406		Transcribed locus	TC124584	weakly similar to UP|Q4SBW9_TETNG (Q4SBW9) Chromo	{194, 1.42686E-13, 78} PREDICTED: similar to Cytokine-like protein C17 precursor [Bos taurus]
BX866899	BX866899	Omy.24802		Transcribed locus	TC108166	homologue to GB|CAA57465.1|1628415|HSVACM1 vasopr	{408, 2.20289E-38, 82} PREDICTED: similar to Cullin-5 (CUL-5) (Vasopressin-activated calcium-mobilizing receptor) (VACM-1) [Danio rerio]	chrUn_random	29,621,423	29,622,277	175
BX866902	BX866902	Omy.25220		Transcribed locus	TC98936	weakly similar to UP|Q6BNP3_DEBHA (Q6BNP3) Debary	{472, 8.35157E-46, 196} PREDICTED: similar to hect domain and RLD 4 (predicted) [Danio rerio]
BX867151	BX867151	Omy.398		Transcribed locus	TC110692	similar to UP|Q9NRR3_HUMAN (Q9NRR3) Non-kinase Cd	{319, 4.67425E-28, 75} PREDICTED: similar to CDC42 small effector 2 [Rattus norvegicus]
BX867287	BX867287						{372, 3.26665E-34, 103} PREDICTED: similar to beta 3-glycosyltransferase-like [Canis familiaris]
BX867838	BX867838						{236, 2.0128E-18, 88} type IX collagen alpha 2 precursor [Danio rerio] &gt;gi|47086873|ref|NP_997744.1| type IX collagen alpha 2 precursor [Danio rerio]
BX870052	BX870052	Omy.17276	YES	Transcribed locus			{356, 2.50311E-32, 83} Unknown (protein for MGC:73607) [Mus musculus]
BX871195	BX871195				TC98712	similar to UP|Q4TAJ9_TETNG (Q4TAJ9) Chromosome un	{171, 1.99303E-11, 41} Ectonucleoside triphosphate diphosphohydrolase 1 [Xenopus tropicalis] &gt;gi|55742043|ref|NP_001006796.1| ectonucleoside triphosphate diphosphohydrolase 1 [Xenopus tropicalis]	chrUn_random	85,546,706	85,549,392	179
BX873238	BX873238	Omy.26563	YES	Transcribed locus			{601, 9.98664E-61, 129} PREDICTED: similar to cDNA sequence BC005537 [Gallus gallus]
BX873441	BX873441				TC106887	similar to UP|Q4S8V9_TETNG (Q4S8V9) Chromosome 7	{351, 9.10123E-32, 170} PREDICTED: similar to TBP-associated factor 1 isoform 1 [Danio rerio]	chr7	5,213,805	5,214,708	136
BX873975	BX873975						{429, 8.3979E-41, 121} PREDICTED: similar to CG9590-PA [Canis familiaris]
BX881655	BX881655	Omy.806	YES	Putative ribosomal protein L4	TC117330	similar to UP|Q5PRC6_BRARE (Q5PRC6) Zgc:101645,	{264, 1.26021E-21, 94} PREDICTED: similar to epoxide hydrolase 2, cytoplasmic isoform 4 [Canis familiaris]
BX883807	BX883807	Omy.8436	YES	Transcribed locus	TC114203	similar to UP|Q8AV65_ORENI (Q8AV65) Ubiquitin C-t	{301, 4.79074E-26, 70} ubiquitin C-terminal hydrolase [Acanthogobius flavimanus]
BX885263	BX885263						{689, 6.89537E-71, 172} photoreceptor associated retinol dehydrogenase type 2 [Danio rerio]
BX885490	BX885490	Omy.24008		Transcribed locus			{216, 3.05217E-16, 89} PREDICTED: similar to MGC68826 protein isoform 1 [Danio rerio]
BX887563	BX887563	Omy.20922	YES	Transcribed locus			{606, 1.62854E-61, 117} PREDICTED: similar to Metastasis-associated protein MTA2 (Metastasis-associated 1-like 1) [Canis familiaris]
BX888097	BX888097	Omy.6312	YES	Transcribed locus	TC104790	similar to UP|ERCC1_HUMAN (P07992) DNA excision r	{368, 9.65073E-34, 86} PREDICTED: similar to DNA excision repair protein ERCC-1 [Canis familiaris]
BX889738	BX889738						{578, 4.56271E-58, 152} MGC84049 protein [Xenopus laevis]
BX910798	BX910798						{186, 4.31628E-13, 126} novel protein [Danio rerio]
BX913059	BX913059	Omy.21682		Transcribed locus			{372, 4.00194E-34, 103} PREDICTED: similar to mKIAA1626 protein [Danio rerio]
CA036913	CA036913						{88, 0.170561, 51} SJCHGC04011 protein [Schistosoma japonicum]
CA038562	CA038562						{228, 9.18732E-18, 48} Lgals1l2 protein [Danio rerio]
CA039983	CA039983						{94, 0.0343668, 105} putative helicase [Oryza sativa (japonica cultivar-group)] &gt;gi|21717153|gb|AAM76346.1| putative helicase [Oryza sativa (japonica cultivar-group)] &gt;gi|31433282|gb|AAP54820.1| helicase, putative [Oryza sativa (japonica cultivar-gr
CA040282	CA040282						{76, 2.88043, 109} Yn1201cp-family protein [Cryptosporidium parvum Iowa II] &gt;gi|46228399|gb|EAK89298.1| Yn1201cp-family protein [Cryptosporidium parvum]
CA041953	CA041953
CA042613	CA042613						{75, 5.60193, 38} longevity assurance protein homolog SPBC3E7.15c - fission yeast (Schizosaccharomyces pombe)
CA045965	CA045965
CA047146	CA047146						{72, 6.08713, 35} PREDICTED: similar to NOD3 protein [Danio rerio]
CA047944	CA047944
CA048687	CA048687						{94, 0.0167511, 35} RhAG-like protein [Takifugu rubripes] &gt;gi|83776603|ref|NP_001032956.1| RhAG-like protein [Takifugu rubripes]
CA048828	CA048828
CA048946	CA048946						{73, 9.91378, 54} receptor protein Notch1 [Cynops pyrrhogaster]
CA049969	CA049969
CA050075	CA050075
CA050122	CA050122						{221, 7.7042E-17, 57} SJCHGC04011 protein [Schistosoma japonicum]
CA053293	CA053293						{67, 3.60311, 17} tagatose-6-phosphate kinase-like protein [Leishmania major]
CA054538	CA054538						{215, 4.65637E-16, 55} Cyclin E [Danio rerio] &gt;gi|28277465|gb|AAH45842.1| Cyclin E [Danio rerio] &gt;gi|18858511|ref|NP_571070.1| cyclin E [Danio rerio] &gt;gi|643112|emb|CAA58574.1| cyclin E [Danio rerio] &gt;gi|1345738|sp|P47794|CCN1E_BRARE G1/S-spec
CA054565	CA054565
CA055301	CA055301
CA055420	CA055420						{100, 0.006392, 23} Nck-associated protein 1 [Mus musculus] &gt;gi|82592512|sp|P28660|NCKP1_MOUSE Nck-associated protein 1 (NAP 1) (p125Nap1) (Membrane-associated protein HEM-2) (Brain protein H19) (MH19) &gt;gi|28395023|ref|NP_058661.1| NCK-associated pr
CA057681	CA057681						{77, 4.5153, 29} Binding-protein-dependent transport systems inner membrane component [Pseudomonas fluorescens PfO-1] &gt;gi|77459296|ref|YP_348803.1| Binding-protein-dependent transport systems inner membrane component [Pseudomonas fluorescens PfO-1]
CA057924	CA057924						{159, 0.00000000136252, 34} PREDICTED: similar to RNA binding motif protein 17 isoform 3 [Canis familiaris]
CA058000	CA058000						{79, 2.74251, 60} maturase K [Klaprothia fasciculata]
CA058557	CA058557						{97, 0.015031, 88} seven transmembrane helix receptor [Homo sapiens]
CA058580	CA058580
CA058586	CA058586						{221, 8.03204E-17, 46} PREDICTED: similar to amylo-1, 6-glucosidase/4-alpha-glucancotransferase, partial [Danio rerio]
CA058902	CA058902
CA059136	CA059136
CA061915	CA061915						{348, 1.89034E-31, 69} enolase 1, (alpha) [Danio rerio] &gt;gi|47939355|gb|AAH71359.1| Enolase 1, (alpha) [Danio rerio]
CA062844	CA062844						{101, 0.0068706, 27} unknown [Homo sapiens]
CA063211	CA063211						{78, 3.31668, 96} PREDICTED: similar to Canalicular multispecific organic anion transporter 2 (Multidrug resistance-associated protein 3) (Multi-specific organic anion tranporter-D) (MOAT-D) [Gallus gallus]
CA341677	CA341677						{289, 1.16937E-24, 59} PREDICTED: similar to zinc finger protein, subfamily 1A, 3 (Aiolos) isoform 4 [Canis familiaris]
CA345149	CA345149	Omy.15498	YES	Transcribed locus	TC116663	similar to UP|Q58EL3_BRARE (Q58EL3) Sb:cb363 prot	{741, 4.00798E-77, 166} PREDICTED: similar to polypyrimidine tract-binding protein 1 isoform a isoform 3 [Danio rerio]
CA346402	CA346402						{224, 2.46144E-17, 57} PREDICTED: similar to rho/rac guanine nucleotide exchange factor 2 [Danio rerio]
CA350064	CA350064	Omy.9087	YES	Transcribed locus	TC105863	similar to UP|Q6PBX8_BRARE (Q6PBX8) NADH dehydrog	{415, 1.59251E-39, 105} PREDICTED: similar to NADH dehydrogenase 24 kDa subunit (AA 6-217) [Gallus gallus]	chr15_random	1,718,385	1,720,082	190
CA357130	CA357130	Omy.15568		Transcribed locus	TC123046	similar to UP|Q4RQC2_TETNG (Q4RQC2) Chromosome 17	{207, 3.61561E-15, 89} PREDICTED: similar to intestinal cell kinase; MAK-related kinase; serine/threonine protein kinase [Gallus gallus]
CA358173	CA358173	Omy.24013	YES	Transcribed locus	TC104809	similar to UP|Q2PGW9_9PERC (Q2PGW9) Slc26a11, pa	{375, 1.02921E-34, 122} Slc26a11 [Takifugu obscurus]
CA358745	CA358745	Omy.23273		Transcribed locus	TC114757	similar to UP|Q6X3F2_PAROL (Q6X3F2) Ornithine dec	{744, 2.10474E-77, 158} ornithine decarboxylase antizyme small isoform [Paralichthys olivaceus]	chrUn_random	42,512,818	42,513,809	302
CA359625	CA359625	Omy.17335		Transcribed locus	TC109671	weakly similar to GB|AAA58965.1|495866|HUMCOL7A1X	{248, 4.58971E-20, 64} PREDICTED: similar to putative scavenger receptor MARCO [Danio rerio]
CA361411	CA361411	Omy.926	YES	Transcribed locus	TC128801	similar to UP|Q58EN5_BRARE (Q58EN5) Im:7147618 pr	{500, 4.51462E-49, 134} Im:7147618 protein [Danio rerio]
CA364516	CA364516	Omy.12382		Transcribed locus	TC110813	homologue to UP|Q3ZC59_BOVIN (Q3ZC59) GABARAPL2 p	{276, 3.29804E-23, 55} Unknown (protein for MGC:131197) [Xenopus laevis]
CA365390	CA365390	Omy.13448		Transcribed locus	TC115387	similar to UP|Q4TBJ6_TETNG (Q4TBJ6) Chromosome un	{375, 1.23514E-34, 121} PREDICTED: similar to Mimecan precursor (Osteoglycin) isoform 2 [Danio rerio] &gt;gi|68439721|ref|XP_684029.1| PREDICTED: similar to Mimecan precursor (Osteoglycin) isoform 1 [Danio rerio]
CA366526	CA366526						{335, 5.86274E-30, 70} novel protein simlar to human and mouse vacuolar protein sorting 35 (yeast) (VPS35) [Danio rerio]
CA367675	CA367675						{260, 2.62231E-21, 78} MGC68806 protein [Xenopus laevis]
CA368402	CA368402	Omy.203	YES	Transcribed locus	TC122339	similar to UP|Q69D47_ORYLA (Q69D47) RhBG-like pro	{290, 1.0938E-24, 114} RhBG-like protein [Oryzias latipes]	chrUn_random	41,281,587	41,283,898	264
CA372906	CA372906	Omy.18970	YES	Transcribed locus			{678, 1.11626E-69, 143} Tm4sf9 protein [Xenopus laevis]
CA376300	CA376300						{588, 2.08228E-59, 164} PREDICTED: similar to CG1841-PA, isoform A [Danio rerio]
CA380082	CA380082						{171, 0.000000000060952, 99} MGC82837 protein [Xenopus laevis]
CA383830	CA383830	Omy.9879	YES	Transcribed locus	TC102560	weakly similar to UP|Q9I922_XENLA (Q9I922) Reguca	{637, 4.73852E-65, 182} regucalcin [Xenopus laevis]
CA767838	CA767838
CB497405	CB497405	Omy.15759		Transcribed locus	TC108375		{117, 0.0000783696, 57} liver-expressed antimicrobial peptide 2 [Mus musculus] &gt;gi|15282436|emb|CAC51519.1| liver-expressed antimicrobial peptide 2 [Mus musculus] &gt;gi|15282136|emb|CAC51472.1| liver-expressed antimicrobila peptide 2 [Mus musculus] &g
CB504868	CB504868
CB506777	CB506777
CB507783	CB507783						{76, 3.30032, 60} latrophilin 3 splice variant bbbh [Bos taurus] &gt;gi|7513513|pir||T18409 latrophilin-3, splice variant bbbh, brain-specific - bovine
CB512797	CB512797						{178, 6.40881E-12, 54} SJCHGC09650 protein [Schistosoma japonicum]
CB517654	CB517654
CB517710	CB517710						{73, 8.07553, 84} PREDICTED: similar to light ear protein [Rattus norvegicus]
CB517778	CB517778						{78, 4.78334, 31} small proline-rich protein 2B [Mus musculus] &gt;gi|27358016|gb|AAN86824.1| SPRR2B [Mus musculus] &gt;gi|45477247|sp|O70554|SPR2B_MOUSE Small proline-rich protein 2B &gt;gi|3093360|emb|CAA06589.1| SPR2B protein [Mus musculus]
CR363293	CR363293						{230, 1.05282E-17, 39} PREDICTED: similar to SI:bY184L24.4 (novel protein) [Danio rerio]
CR365462	CR365462	Omy.25659		Transcribed locus	TC124110	similar to UP|Q4SSP5_TETNG (Q4SSP5) Chromosome 15	{375, 1.60169E-34, 87} PREDICTED: similar to discoidin domain receptor family, member 2 precursor [Danio rerio]
CR366058	CR366058	Omy.15023		Transcribed locus			{101, 0.00867658, 47} unknown protein [Oryza sativa (japonica cultivar-group)] &gt;gi|37806066|dbj|BAC99517.1| unknown protein [Oryza sativa (japonica cultivar-group)] &gt;gi|37805900|dbj|BAC99749.1| unknown protein [Oryza sativa (japonica cultivar-group)
CR371139	CR371139						{133, 0.000000694475, 42} PREDICTED: similar to kinesin family member 13A [Danio rerio]
CR372971	CR372971	Omy.18680	YES	Transcribed locus	TC125152	similar to UP|Q4RS18_TETNG (Q4RS18) Chromosome 7	{600, 1.30118E-60, 140} histone macroH2A1.1 [Gallus gallus]
CR373404	CR373404	Omy.7721	YES	Transcribed locus			{388, 5.06073E-36, 75} PREDICTED: similar to dipeptidylpeptidase 9; dipeptidyl peptidase 9; dipeptidyl peptidase IV-related protein-2 [Gallus gallus]
CR374305	CR374305				TC128094	similar to UP|Q28FI3_XENTR (Q28FI3) C-myc binding	{327, 4.48313E-29, 88} c-myc binding protein [Xenopus tropicalis] &gt;gi|89268201|emb|CAJ82613.1| c-myc binding protein [Xenopus tropicalis]
CR374716	CR374716	Omy.20718		Transcribed locus	TC95061	similar to UP|Q4T5L9_TETNG (Q4T5L9) Chromosome 2	{250, 5.11932E-20, 58} PREDICTED: similar to Transcription initiation factor IIE alpha subunit (TFIIE-alpha) (General transcription factor IIE 56 kDa subunit), partial [Danio rerio]
CR375500	CR375500	Omy.14703	YES	Transcribed locus	TC112984	similar to UP|Q4SEM1_TETNG (Q4SEM1) Chromosome 10	{838, 2.58044E-88, 187} PREDICTED: similar to Kelch repeat and BTB domain containing protein 3 (BTB and kelch domain containing protein 3) [Rattus norvegicus]	chr10	9,434,491	9,435,424	140
OMM5000	CO805106	Omy.5026	YES	Transcribed locus	TC104894	similar to UP|Q6DBV2_BRARE (Q6DBV2) Zgc:92443, p	{622, 2.62611E-63, 169} glutamate-rich WD repeat containing 1 [Xenopus tropicalis]	chr8	8,479,492	8,480,240	169
OMM5001	CO805107				TC113557	UP|Q9VFQ3_DROME (Q9VFQ3) CG9930-PA, partial (3%)	{79, 2.56345, 46} Pb-fam-2 protein [Plasmodium berghei strain ANKA] &gt;gi|56499781|emb|CAI05455.1| Pb-fam-2 protein [Plasmodium berghei]
OMM5002	CO805108	Omy.8231	YES	Transcribed locus	TC103841	homologue to UP|Q8AWF1_BRARE (Q8AWF1) Yes-relayed	{993, 6.63539E-106, 201} Yrk protein [Danio rerio]	chr21	1,128,840	1,130,908	374
OMM5003	CO805109	Omy.10607		Transcribed locus	TC121389	UP|Q4TF33_TETNG (Q4TF33) Chromosome undetermined S	{60, 4.22133, 28} unknown [Mus musculus]	chr15	3,433,513	3,434,845	132
OMM5004	CO805110	Omy.9616		Transcribed locus	TC121087		{73, 4.64064, 41} Leucine Rich Repeat family protein [Tetrahymena thermophila SB210]
OMM5005	CO805111	Omy.9884	YES	Transcribed locus	TC98656	homologue to UP|Q4S0Q0_TETNG (Q4S0Q0) Chromosome	{884, 2.2738E-93, 178} PREDICTED: similar to CLLL6 protein [Pan troglodytes]
OMM5006	CO805112	Omy.15644		Transcribed locus	TC124760	similar to UP|Q4T885_TETNG (Q4T885) Chromosome un	{163, 0.000000000167739, 48} EALL419 [Homo sapiens]	chrUn_random	90,909,857	90,910,248	68
OMM5007	CO805113	Omy.15642		Transcribed locus	TC119110
OMM5008	CO805114	Omy.24019		Transcribed locus	TC114481	UP|Q4T030_TETNG (Q4T030) Chromosome undetermined S	{92, 0.104048, 91} PREDICTED: similar to CG31439-PA [Canis familiaris]	chrUn_random	13,587,311	13,588,276	48
OMM5009	CO805115	Omy.15649		Transcribed locus	TC109268
OMM5010	CO805116	Omy.15648		Transcribed locus	TC126854	homologue to UP|P90550_LEIDO (P90550) 39 kDa anti	{85, 0.796149, 41} unknown [Homo sapiens]	chr15	2,834,766	2,835,406	56
OMM5011	CO805117	Omy.24018		Transcribed locus	TC110681	similar to UP|Q4TC75_TETNG (Q4TC75) Chromosome un
OMM5012	CO805118	Omy.8420	YES	Transcribed locus	TC123273	similar to UP|Q5I016_XENLA (Q5I016) LOC496298 pro		chrUn_random	50,563,699	50,564,421	127
OMM5013	CO805119	Omy.15655		Transcribed locus	TC99134	similar to UP|Q4RD11_TETNG (Q4RD11) Chromosome un	{83, 1.35802, 45} LEF-7 [Epiphyas postvittana nucleopolyhedrovirus] &gt;gi|15213234|gb|AAK85673.1| LEF-7 [Epiphyas postvittana nucleopolyhedrovirus]
OMM5014	CO805120	Omy.19633		Transcribed locus	TC96580	similar to UP|Q4T6J8_TETNG (Q4T6J8) Chromosome un	{120, 0.0000712412, 64} novel protein [Danio rerio] &gt;gi|56090210|ref|NP_001007761.1| ZDB-PUB-030508-1, like [Danio rerio]
OMM5015	CO805120	Omy.19633		Transcribed locus	TC96580	similar to UP|Q4T6J8_TETNG (Q4T6J8) Chromosome un	{120, 0.0000712412, 64} novel protein [Danio rerio] &gt;gi|56090210|ref|NP_001007761.1| ZDB-PUB-030508-1, like [Danio rerio]
OMM5016	CO805121				TC116129	similar to UP|Q7S1G9_NEUCR (Q7S1G9) Predicted pro	{75, 4.80499, 69} NADH dehydrogenase subunit 4 [Daktulosphaira vitifoliae]	chrUn_random	98,422,207	98,422,716	68
OMM5017	CO805122	Omy.20817		Transcribed locus	TC111864	UP|Q4RES2_TETNG (Q4RES2) Chromosome 13 SCAF15122,	{85, 0.786671, 67} PMF31 [Rattus norvegicus]	chr18	7,475,048	7,475,968	117
OMM5018	CO805123	Omy.15567		Transcribed locus	TC120173	similar to UP|Q4T3J6_TETNG (Q4T3J6) Chromosome un
OMM5019	CO805124	Omy.24007		Transcribed locus	TC105416	similar to UP|Q803Q2_BRARE (Q803Q2) NudE nuclear	{376, 1.18319E-34, 99} PREDICTED: similar to NudE nuclear distribution gene E homolog like 1 (A. nidulans) B [Danio rerio]
OMM5020	CO805125	Omy.15652		Transcribed locus	TC106236	similar to GB|AAC51216.1|1934601|HSU91616 I kappa	{95, 0.0366047, 63} UL139 [Human herpesvirus 5]
OMM5021	CA348969	Omy.27099		Transcribed locus			{75, 2.68688, 41} ZC204.8 [Caenorhabditis elegans]
OMM5023	CA348610
OMM5024	CA348611	Omy.8746		Transcribed locus	TC111089		{77, 3.17539, 77} PREDICTED: similar to receptor protein tyrosine phosphatase LAR [Gallus gallus]
OMM5025	CA349137	Omy.15582		Transcribed locus			{76, 5.23042, 53} ENSANGP00000020404 [Anopheles gambiae str. PEST] &gt;gi|58388667|ref|XP_316453.2| ENSANGP00000020404 [Anopheles gambiae str. PEST]
OMM5026	CA349138
OMM5028	CA349149	Omy.15580		Transcribed locus	TC129718	UP|Q5C6Y2_SCHJA (Q5C6Y2) SJCHGC07590 protein (Frag	{59, 3.82143, 11} Unknown (protein for IMAGE:7000744) [Danio rerio]	chrUn_random	6,873,404	6,873,784	41
OMM5029	CA348622	Omy.8227		Transcribed locus	TC103619	UP|Q4T1H6_TETNG (Q4T1H6) Chromosome undetermined S	{78, 2.92322, 37} PREDICTED: similar to CG33556-PA [Bos taurus]
OMM5030	CA349141
OMM5031	CA349143	Omy.9883		Transcribed locus	TC119627
OMM5032	CA349143	Omy.9883		Transcribed locus	TC119627
OMM5033	CA349148				TC103600
OMM5034	CA349160	Omy.15647		Transcribed locus	TC114103
OMM5035	CA348633				TC110513		{80, 1.49262, 48} COG0431: Predicted flavoprotein [Vibrio sp. Ex25]
OMM5036	CA349152	Omy.12381		Transcribed locus	TC111697	homologue to UP|Q8IWY0_HUMAN (Q8IWY0) TREM-like t
OMM5037	CA348625	Omy.20889		Transcribed locus	TC107687
OMM5038	CA348626	Omy.8233	YES	Transcribed locus	TC104019	similar to UP|Q4SXD1_TETNG (Q4SXD1) Chromosome un	{795, 1.88606E-83, 180} LIM domain binding 3 [Danio rerio] &gt;gi|41351046|gb|AAH65846.1| LIM domain binding 3 [Danio rerio] &gt;gi|41054103|ref|NP_956152.1| LIM domain binding 3 [Danio rerio]
OMM5039	CA349159	Omy.9885		Transcribed locus
OMM5041	CA348635	Omy.9691	YES	Transcribed locus	TC107905	homologue to UP|Q4RMQ3_TETNG (Q4RMQ3) Chromosome	{754, 1.23307E-78, 163} Programmed cell death 10 [Homo sapiens] &gt;gi|22538792|ref|NP_665858.1| programmed cell death 10 [Homo sapiens] &gt;gi|22538794|ref|NP_665859.1| programmed cell death 10 [Homo sapiens] &gt;gi|20127517|ref|NP_009148.2| programmed c	chr10	8,649,665	8,689,176	192
OMM5042	CA349165	Omy.13742		Transcribed locus	TC107621		{170, 3.43695E-11, 60} PREDICTED: similar to mitogen-activated protein kinase kinase kinase 6 isoform 3 [Bos taurus]
OMM5043	CA349167	Omy.9887		Transcribed locus	TC122917	homologue to UP|Q4S9C0_TETNG (Q4S9C0) Chromosome	{73, 9.91378, 54} arginine decarboxylase [Prochlorococcus marinus str. MIT 9211] &gt;gi|84513653|gb|EAQ09991.1| arginine decarboxylase [Prochlorococcus marinus str. MIT 9211]
OMM5044	CA349174				TC128865	UP|Q69566_9BETA (Q69566) U88, partial (6%)
OMM5045	CA348654				TC102858	similar to UP|Q4SCL2_TETNG (Q4SCL2) Chromosome 12	{580, 2.06326E-58, 139} PREDICTED: similar to dynamin 1-like protein isoform 3 [Danio rerio]
OMM5046	CA349184						{101, 0.00337603, 62} PREDICTED: similar to transposable element tcb1 transposase (2C227) [Strongylocentrotus purpuratus]
OMM5047	CA349175						{182, 2.61926E-12, 108} BCL2-associated X protein [Canis familiaris] &gt;gi|27372190|dbj|BAC53619.1| Bax [Canis familiaris]
OMM5050	CA348659	Omy.15577		Transcribed locus			{78, 2.9412, 58} Aspartate Aminotransferase [Clostridium acetobutylicum ATCC 824] &gt;gi|15895095|ref|NP_348444.1| aspartate aminotransferase [Clostridium acetobutylicum ATCC 824]
OMM5051	CA349193				TC117130		{75, 5.20537, 75} unknown [Cercopithecine herpesvirus 17] &gt;gi|4494970|gb|AAD21392.1| unknown [Macaca mulatta rhadinovirus 17577]
OMM5053	CA349198	Omy.15571		Transcribed locus	TC106475	similar to UP|Q4RH47_TETNG (Q4RH47) Chromosome un
OMM5054	CA348677				TC128938	similar to UP|Q9VXW2_DROME (Q9VXW2) CG6227-PA (LD		chrUn_random	37,949,626	37,949,949	70
OMM5055	CA348686	Omy.16671		Transcribed locus	TC106238	similar to UP|Q4S509_TETNG (Q4S509) Chromosome 6		chr3	12,993,208	12,993,964	102
OMM5056	CA349207				TC114483	similar to UP|Q4SV47_TETNG (Q4SV47) Chromosome un	{213, 4.71242E-16, 90} PREDICTED: similar to myozenin 1 isoform 2 [Danio rerio]
OMM5057	CA348687				TC129346	weakly similar to UP|Q69566_9BETA (Q69566) U88,	{75, 2.75033, 43} unknown protein [Oryza sativa (japonica cultivar-group)]
OMM5058	CA348781	Omy.27402		Transcribed locus	TC112854	UP|Q4S6L3_TETNG (Q4S6L3) Chromosome undetermined S	{79, 1.74071, 73} ABC transporter permease protein [Aspergillus fumigatus Af293] &gt;gi|66850013|gb|EAL90340.1| ABC transporter permease protein [Aspergillus fumigatus Af293]
OMM5059	CA348697	Omy.23948		Transcribed locus	TC113303	similar to UP|Q4SG20_TETNG (Q4SG20) Chromosome 7	{497, 6.14589E-49, 134} PREDICTED: similar to 5-lipoxygenase activating protein (FLAP) (MK-886-binding protein) [Danio rerio]
OMM5060	CA348688	Omy.24006		Transcribed locus	TC106021		{75, 6.51225, 42} PREDICTED: similar to ankyrin 3, epithelial isoform a [Strongylocentrotus purpuratus]
OMM5061	CA348691	Omy.18155		Transcribed locus	TC117865	UP|Q62710_RAT (Q62710) Nitric oxide synthase, par	{93, 0.0458267, 61} At1g57590/T8L23_6 [Arabidopsis thaliana]
OMM5062	CA348777	Omy.10931		Transcribed locus	TC100714	homologue to UP|Q4SNH2_TETNG (Q4SNH2) Chromosome
OMM5063	CA348783
OMM5064	CA348707				TC123738	homologue to UP|Q4TC19_TETNG (Q4TC19) Chromosome
OMM5065	CA348787
OMM5067	CA348790	Omy.20225	YES	Transcribed locus			{154, 0.00000000416076, 46} popeye 3 [Danio rerio] &gt;gi|49227673|ref|NP_001001848.1| popeye domain containing 3 [Danio rerio]
OMM5069	CA348796	Omy.19508		Transcribed locus			{77, 3.13415, 16} MC001R [Molluscum contagiosum virus] &gt;gi|1491944|gb|AAC55129.1| MC001R [Molluscum contagiosum virus subtype 1]
OMM5072	CA348719	Omy.24008		Transcribed locus	TC130421	similar to UP|Q923B6_MOUSE (Q923B6) Tnfa-induced	{121, 0.0000301805, 42} PREDICTED: similar to MGC68826 protein isoform 1 [Danio rerio]
OMM5074	CA348721				TC105155	UP|Q4SAW4_TETNG (Q4SAW4) Chromosome 3 SCAF14679, w	{104, 0.00296313, 69} PREDICTED: similar to putative DNA binding protein, partial [Gallus gallus]
OMM5075	CA348807	Omy.24520	YES	Transcribed locus
OMM5077	CA348730	Omy.9341	YES	Transcribed locus	TC111966	homologue to UP|Q7ZV49_BRARE (Q7ZV49) Hypoxanthin	{191, 1.89263E-13, 35} hypoxanthine phosphoribosyltransferase 1 [Danio rerio] &gt;gi|47937845|gb|AAH71311.1| Hprt1 protein [Danio rerio] &gt;gi|28277932|gb|AAH46003.1| Hypoxanthine phosphoribosyltransferase 1 [Danio rerio]	chrUn_random	35,254,142	35,257,096	169
OMM5087	CA348752	Omy.11018	YES	Transcribed locus	TC120497		{74, 7.40781, 52} calcium channel, voltage-dependent, alpha 1H subunit isoform b [Homo sapiens]
OMM5088	CA348759				TC106696	homologue to UP|Q4T0R3_TETNG (Q4T0R3) Chromosome
OMM5089	CA348837	Omy.8229		Transcribed locus	TC123438	UP|Q4TI57_TETNG (Q4TI57) Chromosome undetermined S	{74, 3.59941, 21} U88 [Human herpesvirus 6] &gt;gi|854065|emb|CAA58337.1| U88 [Human herpesvirus 6]
OMM5090	CA348849
OMM5091	CA348850
OMM5092	CA348764	Omy.7702	YES	Cytosolic malate dehydrogenase	TC106159	similar to UP|Q801E8_ORYLA (Q801E8) Cytosolic mal		chrUn_random	84,178,398	84,179,413	122
OMM5093	CA348861						{203, 4.01454E-15, 51} PREDICTED: similar to phosphoglucomutase 2 [Danio rerio]
OMM5095	CA348914	Omy.5864		Transcribed locus	TC125384	similar to UP|Q4SZ14_TETNG (Q4SZ14) Chromosome 2	{74, 8.41381, 64} PREDICTED: similar to CG9652-PA [Strongylocentrotus purpuratus]
OMM5097	CA348868	Omy.12189		Transcribed locus	TC107744	similar to RF|XP_362805.1|39946536|XM_362805 pred
OMM5098	CA348879	Omy.8227		Transcribed locus	TC119097		{73, 6.08088, 51} PREDICTED: similar to alpha 5 type IV collagen isoform 2, precursor; collagen IV, alpha-5 polypeptide; collagen of basement membrane, alpha-5 chain [Pan troglodytes]	chr3	6,183,818	6,184,656	105
OMM5099	CA348959	Omy.15570		Transcribed locus	TC108713	homologue to UP|Q4RMZ1_TETNG (Q4RMZ1) Chromosome	{513, 4.56048E-51, 108} Family with sequence similarity 49, member B [Homo sapiens] &gt;gi|13097816|gb|AAH03599.1| FAM49B protein [Homo sapiens] &gt;gi|76666279|ref|XP_869586.1| PREDICTED: similar to CG32066-PB, isoform B isoform 3 [Bos taurus] &gt;gi|427	chr6	4,788,298	4,789,502	169
OMM5100	CA348952				TC107286	similar to UP|Q4SA88_TETNG (Q4SA88) Chromosome 19	{220, 1.08113E-16, 153} KIAA0701 protein [Homo sapiens]
OMM5102	CA348955	Omy.7263		Transcribed locus	TC108278	homologue to UP|Q4SY04_TETNG (Q4SY04) Chromosome		chrUn_random	25,402,794	25,406,656	465
OMM5104	CA348965	Omy.20350		Transcribed locus	TC107146	homologue to UP|Q299F7_DROPS (Q299F7) GA14583-PA	{72, 9.01327, 23} prolipoprotein diacylglyceryl transferase [Chlamydophila felis Fe/C-56]
OMM5106	CA348902	Omy.15596		Transcribed locus	TC111982	homologue to UP|Q4T2P6_TETNG (Q4T2P6) Chromosome
OMM5107	CA348985				TC100073		{78, 1.84797, 72} hyptohetical protein [Plasmodium falciparum 3D7] &gt;gi|23613846|ref|NP_704867.1| hyptohetical protein [Plasmodium falciparum 3D7]
OMM5108	CA349062				TC117268	UP|Q6FUE3_CANGA (Q6FUE3) Similarity, partial (12%	{74, 5.53721, 35} OSJNBb0042I07.8 [Oryza sativa (japonica cultivar-group)] &gt;gi|38344673|emb|CAD40711.2| OSJNBb0042I07.8 [Oryza sativa (japonica cultivar-group)]
OMM5109	CA348993	Omy.15593		Transcribed locus	TC130857
OMM5110	CA349007	Omy.15610		Transcribed locus	TC123568		{77, 1.60188, 24} PDI, putative [Oryza sativa (japonica cultivar-group)]	chrUn_random	408,985	409,563	151
OMM5112	CA349005	Omy.24016	YES	Transcribed locus			{184, 1.11882E-12, 45} PREDICTED: similar to Transmembrane protein 55B [Canis familiaris]
OMM5113	CA349018				TC111855	similar to UP|Q6DGY6_BRARE (Q6DGY6) SEC63-like,	{117, 0.0000451859, 47} Integrin, beta-like 1 [Danio rerio] &gt;gi|66571325|ref|NP_001019243.1| integrin, beta-like 1 [Danio rerio]	chrUn_random	46,048,075	46,048,937	36
OMM5116	CA349104	Omy.15586		Transcribed locus	TC123769	similar to UP|Q4RMU4_TETNG (Q4RMU4) Chromosome 3	{85, 0.185888, 92} mutant fibroblast growth factor receptor 3; FGFR3 [Homo sapiens]
OMM5117	CA349111	Omy.8233	YES	Transcribed locus	TC125231	similar to UP|Q4SXD1_TETNG (Q4SXD1) Chromosome un	{315, 4.04395E-28, 77} LIM domain binding 3 [Danio rerio] &gt;gi|41351046|gb|AAH65846.1| LIM domain binding 3 [Danio rerio] &gt;gi|41054103|ref|NP_956152.1| LIM domain binding 3 [Danio rerio]	chrUn_random	72,155,137	72,157,552	184
OMM5121	CA349040	Omy.8657	YES	Transcribed locus	TC121339	similar to UP|Q92046_DISMA (Q92046) Pretrypsinoge	{405, 1.52169E-38, 90} trypsinogen [Takifugu rubripes]	chrUn_random	110,699,175	110,700,599	268
OMM5122	CO805126						{93, 0.0547418, 80} PREDICTED: mucin 6, gastric isoform 1 [Homo sapiens]
OMM5124	CA349048				TC114518		{76, 3.73315, 74} PREDICTED: similar to activated in Blocked Unfolded protein response ABU-1, Prion-like Q/N-rich domain protein PQN-1, Prion-like Q/N-rich domain protein (45.9 kD) (abu-1) [Gallus gallus]
OMM5125	CO805127	Omy.8235		Transcribed locus	TC111954	UP|Q4SI49_TETNG (Q4SI49) Chromosome 5 SCAF14581, w	{81, 1.47474, 43} nitrate/nitrite transporter NarK [Burkholderia mallei ATCC 23344] &gt;gi|53724165|ref|YP_103349.1| nitrate/nitrite transporter NarK [Burkholderia mallei ATCC 23344]
OMM5126	CO805128	Omy.24154		Transcribed locus	TC107030	similar to UP|Q6NY95_BRARE (Q6NY95) Docking prote	{138, 0.000000871995, 35} docking protein 1 [Danio rerio] &gt;gi|44890522|gb|AAH66688.1| Docking protein 1 [Danio rerio]
OMM5127	CO805129	Omy.11019	YES	Transcribed locus	TC125747	similar to UP|Q6P3L0_BRARE (Q6P3L0) Major vault p	{400, 1.80791E-37, 101} Mvp protein [Danio rerio]	chrUn_random	74,504,582	74,506,733	407
OMM5129	BV211862	Omy.12202		Transcribed locus			{82, 1.86865, 45} Zgc:110591 protein [Danio rerio]
OMM5132	BV211863				TC125265	similar to UP|Q9W6M6_ICTPU (Q9W6M6) EB1,	{907, 7.00368E-96, 256} Microtubule-associated protein, RP/EB family, member 1 [Danio rerio] &gt;gi|47271390|ref|NP_998805.1| microtubule-associated protein, RP/EB family, member 1 [Danio rerio]	chrUn_random	30,267,864	30,270,902	192
OMM5133	BV211864	Omy.19572		Transcribed locus	TC101915	homologue to UP|Q642J1_BRARE (Q642J1) Zgc	{488, 3.35735E-47, 108} FK506 binding protein 1b [Danio rerio] &gt;gi|37589797|gb|AAH59689.1| FK506 binding protein 1b [Danio rerio]
OMM5136	BV211865	Omy.2074	YES	Transcribed locus	TC98909	homologue to UP|Q7ZXF7_XENLA (Q7ZXF7) Rab1	{954, 3.40841E-101, 197} RAB1, member RAS oncogene family [Rattus norvegicus] &gt;gi|54695928|gb|AAV38336.1| RAB1A, member RAS oncogene family [Homo sapiens] &gt;gi|54695926|gb|AAV38335.1| RAB1A, member RAS oncogene family [Homo sapiens] &gt;gi|76629653|r	chrUn_random	105,392,914	105,394,206	237
OMM5137	BV211866	Omy.8710	YES	Transcribed locus	TC105061	similar to UP|Q4RP01_TETNG (Q4RP01) Chrom	{1106, 9.61758E-119, 362} glutaminyl-peptide cyclotransferase-like [Xenopus tropicalis] &gt;gi|89268293|emb|CAJ82468.1| provisional glutaminyl-peptide cyclotransferase (glutaminyl cyclase) [Xenopus tropicalis]	chr10	2,713,956	2,716,566	260
OMM5138	BV211867	Omy.6096		Transcribed locus	TC101024	similar to UP|Q5XJL1_BRARE (Q5XJL1) Im:71	{448, 6.5911E-43, 111} Im:7141452 protein [Danio rerio]	chr1	2,492,152	2,495,980	299
OMM5139	BV211868	Omy.24017		Transcribed locus	TC117161
OMM5140	BV211869	Omy.7537		Transcribed locus	TC101824	similar to UP|Q802F0_AGKHP (Q802F0) Throm	{79, 7.99414, 64} COG0286: Type I restriction-modification system methyltransferase subunit [Haemophilus somnus 2336]
OMM5141	BV211870	Omy.9650	YES	Transcribed locus	TC101451	similar to UP|Q6NY94_BRARE (Q6NY94) Carbo	{2017, 0, 444} Carboxypeptidase N, polypeptide 1 [Danio rerio] &gt;gi|47086509|ref|NP_997935.1| carboxypeptidase N, polypeptide 1 [Danio rerio]
OMM5142	BV211871	Omy.9548		Transcribed locus	TC97777	homologue to UP|Q801Y4_BRARE (Q801Y4) Cell	{664, 1.03698E-67, 142} cellular retinoic acid binding protein type II [Danio rerio] &gt;gi|61403267|gb|AAH91960.1| Cellular retinoic acid binding protein 2, a [Danio rerio] &gt;gi|33504501|ref|NP_878279.1| cellular retinoic acid binding protein 2, a [Dan	chr8	8,799,027	8,801,089	137
OMM5143	BV211872	Omy.8263	YES	Transcribed locus	TC121260	similar to UP|Q6DC93_BRARE (Q6DC93) Zgc:1	{710, 6.71387E-73, 182} LOC495978 protein [Xenopus laevis]	chr21	3,959,160	3,960,968	109
OMM5144	BX300102				TC96887	similar to UP|Q4RQM5_TETNG (Q4RQM5) Chromo	{266, 6.34091E-22, 119} PREDICTED: similar to galactosidase, beta 1-like [Bos taurus]
OMM5145	BV211873	Omy.4089		Transcribed locus	TC100138		{92, 0.265644, 69} PREDICTED: similar to gap, partial [Gallus gallus]
OMM5146	BV211874	Omy.8746		Transcribed locus
OMM5147	BV211875	Omy.5522		Transcribed locus	TC114397	similar to UP|Q6IQ94_BRARE (Q6IQ94) FK506
OMM5148	BV211876	Omy.15571		Transcribed locus	TC106475	similar to UP|Q4RH47_TETNG (Q4RH47) Chrom	{710, 6.37275E-73, 162} PREDICTED: similar to Myomesin 1 (190 kDa titin-associated protein) (190 kDa connectin-associated protein) [Danio rerio]
OMM5149	BV211877	Omy.25230		Transcribed locus	TC98433	homologue to GB|AAL17618.1|16306466|AF3212	{82, 3.12893, 104} COG1994: Zn-dependent proteases [Vibrio cholerae MO10]
OMM5150	BV211878	Omy.16911		Transcribed locus	TC113557	UP|Q9VFQ3_DROME (Q9VFQ3) CG9930-PA, parti	{79, 8.31574, 46} Pb-fam-2 protein [Plasmodium berghei strain ANKA] &gt;gi|56499781|emb|CAI05455.1| Pb-fam-2 protein [Plasmodium berghei]
OMM5151	BV211879				TC106810	similar to UP|Q8NH31_HUMAN (Q8NH31) Seven	{90, 0.338161, 21} SJCHGC04011 protein [Schistosoma japonicum]
OMM5152	BV211880	Omy.24443		Transcribed locus	TC107157	similar to GB|AAF15397.1|6531399|AF133184	{85, 1.55799, 21} putative glycosyl transferase, glycosyl transferase family 8 protein [Haemophilus influenzae 86-028NP] &gt;gi|68250084|ref|YP_249196.1| putative glycosyl transferase, glycosyl transferase family 8 protein [Haemophilus influenzae 86-028NP
OMM5153	BV211881				TC127893	homologue to UP|Q4SIV4_TETNG (Q4SIV4) Chr	{386, 1.11996E-35, 81} PREDICTED: similar to FK506 binding protein 14 precursor (Peptidyl-prolyl cis-trans isomerase) (PPIase) (Rotamase) [Danio rerio]
OMM5154	BV211882	Omy.294		Transcribed locus	TC105874	similar to UP|Q4SGM8_TETNG (Q4SGM8) Chrom	{190, 1.06308E-12, 115} LOC568509 protein [Danio rerio]
OMM5155	BV211883				TC96421	similar to UP|Q6PAX8_XENLA (Q6PAX8) MGC685	{628, 1.70098E-63, 192} Unknown (protein for MGC:56060) [Danio rerio]
OMM5156	BV211884	Omy.9996		Transcribed locus	TC96713	similar to UP|Q4RSM3_TETNG (Q4RSM3) Chromo	{754, 6.5555E-78, 284} PREDICTED: similar to zinc finger, CCHC domain containing 6 isoform 1 [Canis familiaris]
OMM5157	BV211885	Omy.8926		Transcribed locus			{77, 6.08601, 29} COG5013: Nitrate reductase alpha subunit [Burkholderia pseudomallei 406e]
OMM5158	BV211886	Omy.19608		Transcribed locus	TC102536	similar to UP|Q4SV47_TETNG (Q4SV47) Chrom	{333, 2.18194E-29, 124} PREDICTED: similar to myozenin 1 isoform 2 [Danio rerio]	chrUn_random	50,875,052	50,876,447	84
OMM5159	BV211887	Omy.28891		Transcribed locus	TC117280	weakly similar to UP|Q4SPG0_TETNG (Q4SPG0	{1115, 7.97525E-120, 498} PREDICTED: similar to Transmembrane protease, serine 13 (Mosaic serine protease) (Membrane-type mosaic serine protease) isoform 1 [Danio rerio]
OMM5160	BV211888				TC122335	similar to UP|Q4T3R4_TETNG (Q4T3R4) Chrom	{161, 0.00000000276427, 55} PREDICTED: similar to cAMP-dependent protein kinase inhibitor alpha [Danio rerio]
OMM5161	BV211889				TC111109	similar to UP|Q96Q97_HUMAN (Q96Q97) Brade	{78, 4.99936, 67} retinal binding protein [Chlamydomonas reinhardtii] &gt;gi|21218344|gb|AAM44042.1| sensory opsin B [Chlamydomonas reinhardtii] &gt;gi|21218340|gb|AAM44040.1| sensory opsin B [Chlamydomonas reinhardtii] &gt;gi|15823748|dbj|BAB68567.1| arc	chr3	952,201	953,038	122
OMM5162	BV211890	Omy.1037		Transcribed locus	TC99578	UP|Q4TEX8_TETNG (Q4TEX8) Chromosome undete	{78, 4.84506, 33} putative hydrolase [Pseudoalteromonas haloplanktis TAC125] &gt;gi|77362410|ref|YP_341984.1| putative hydrolase [Pseudoalteromonas haloplanktis TAC125]
OMM5163	BV211891	Omy.4955		Transcribed locus	TC106834		{78, 9.22436, 88} putative glycosyltransferase [Yersinia pseudotuberculosis] &gt;gi|23321118|gb|AAN23058.1| putative glycosyltransferase [Yersinia pseudotuberculosis]
OMM5164	BV211892	Omy.5790		Transcribed locus	TC118180	similar to UP|Q4TEW5_TETNG (Q4TEW5) Chrom		chr17	8,396,012	8,397,604	36
OMM5165	BV211893	Omy.21336		Transcribed locus			{799, 3.39048E-83, 253} PREDICTED: similar to complement C3 precursor alpha chain [Danio rerio]
OMM5166	BV211894	Omy.27122		Transcribed locus	TC125914	similar to UP|Q4SJ80_TETNG (Q4SJ80) Chrom	{505, 5.3217E-49, 170} PREDICTED: similar to Sorting nexin 24 (SBBI31) [Pan troglodytes] &gt;gi|14790106|gb|AAH10886.1| SBBI31 protein [Homo sapiens] &gt;gi|7662655|ref|NP_054754.1| SBBI31 protein [Homo sapiens] &gt;gi|15554304|gb|AAK98769.1| sorting nexi
OMM5167	BV211895	Omy.21089	YES	Transcribed locus	TC96560	similar to UP|Q5XIY8_BRARE (Q5XIY8) Zgc:92	{615, 4.14696E-62, 291} K14 protein [Xenopus laevis]
OMM5168	BV211896	Omy.20817		Transcribed locus	TC111864	UP|Q4RES2_TETNG (Q4RES2) Chromosome 13 SC	{76, 8.68553, 37} PMF31 [Rattus norvegicus]	chr18	7,475,048	7,475,968	117
OMM5169	BV211897	Omy.24004		Transcribed locus	TC103600		{94, 0.135446, 30} Integrin, beta-like 1 [Danio rerio] &gt;gi|66571325|ref|NP_001019243.1| integrin, beta-like 1 [Danio rerio]
OMM5171	BV211898	Omy.1041		Transcribed locus	TC100450	weakly similar to UP|Q61402_MOUSE (Q61402
OMM5172	BV211899				TC105116	weakly similar to UP|Q4RUP5_TETNG (Q4RUP5	{168, 0.000000000177502, 75} PREDICTED: similar to arrestin domain containing 3 [Danio rerio]
OMM5174	BV211900						{76, 7.13929, 90} MatE family protein [Tetrahymena thermophila SB210]
OMM5175	BV211901	Omy.5288		Transcribed locus			{81, 3.99178, 22} open reading frame (251 AA) [Mus musculus]
OMM5176	BV211902	Omy.15648		Transcribed locus	TC126854	homologue to UP|P90550_LEIDO (P90550) 39	{85, 0.796149, 41} unknown [Homo sapiens]	chr15	2,834,766	2,835,406	56
OMM5177	BV211903	Omy.13847	YES	Transcribed locus	TC113386	similar to UP|Q5XJ03_BRARE (Q5XJ03) Fdps	{77, 6.20693, 45} DedA [Burkholderia vietnamiensis G4] &gt;gi|67536514|gb|EAM33228.1| DedA [Burkholderia vietnamiensis G4]
OMM5178	BV211904	Omy.21494	YES	Transcribed locus			{747, 2.06314E-77, 187} Si:ch211-160d20.3 protein [Danio rerio]
OMM5179	BV211905						{78, 6.05368, 26} Oligosaccharyl transferase, STT3 subunit [Pyrococcus abyssi GE5] &gt;gi|14520442|ref|NP_125917.1| oligosaccharyl transferase [Pyrococcus abyssi GE5]
OMM5180	BV211906	Omy.4975		Transcribed locus	TC107506		{80, 7.24704, 22} unknown [Homo sapiens]
OMM5181	BV211907	Omy.24006		Transcribed locus	TC106021
OMM5182	BV211908	Omy.24224		Transcribed locus	TC109964		{76, 9.32641, 54} 1-acyl-sn-glycerol-3-phosphate acyltransferase [Vibrio fischeri ES114] &gt;gi|59479553|gb|AAW85340.1| 1-acyl-sn-glycerol-3-phosphate acyltransferase [Vibrio fischeri ES114]	chrUn_random	82,518,407	82,518,982	42
OMM5184	BV211909	Omy.19001		Transcribed locus
OMM5185	BV211910	Omy.19001		Transcribed locus
OMM5186	BV212286	Omy.7160		Transcribed locus	TC126409	similar to UP|Q99KF9_MOUSE (Q99KF9) Lrppr	{147, 0.000000107158, 123} seven transmembrane helix receptor [Homo sapiens]
OMM5187	BV211911	Omy.16534	YES	Transcribed locus			{1117, 2.62408E-120, 294} Myocyte enhancer factor 2a [Danio rerio] &gt;gi|18859003|ref|NP_571376.1| myocyte enhancer factor 2a [Danio rerio] &gt;gi|1518141|gb|AAC05225.1| myocyte enhancer factor 2A MEF2A [Danio rerio]
OMM5188	BV211912	Omy.3899	YES	Transcribed locus	TC99219	similar to UP|Q66PG9_FUGRU (Q66PG9) Trypsi	{1081, 2.72733E-116, 221} trypsinogen [Takifugu rubripes]
OMM5189	BV211913				TC121910	weakly similar to UP|Q8N374_HUMAN (Q8N374	{1225, 1.12224E-132, 411} PREDICTED: similar to Myosin XV (Unconventional myosin-15) [Danio rerio]
OMM5192	BV211914	Omy.6352		Transcribed locus			{570, 8.20873E-57, 196} MGC81051 protein [Xenopus laevis]
OMM5193	BV211915	Omy.21188		Transcribed locus	TC112433
OMM5194	BV211916	Omy.15567		Transcribed locus	TC120173	similar to UP|Q4T3J6_TETNG (Q4T3J6) Chrom
OMM5195	BV211917	Omy.20969		Transcribed locus			{201, 2.09241E-14, 232} PREDICTED: similar to PWWP domain containing 2 isoform 2 [Canis familiaris]
OMM5196	BV211918	Omy.16959		Transcribed locus
OMM5198	BV211920				TC120534	homologue to UP|Q4RAB8_TETNG (Q4RAB8) Chr	{73, 5.49725, 51} putative TonB-dependent receptor exported protein [Bacteroides fragilis NCTC 9343] &gt;gi|52214534|dbj|BAD47127.1| putative TonB-dependent receptor [Bacteroides fragilis YCH46] &gt;gi|53711669|ref|YP_097661.1| putative TonB-dependent rec	chrUn_random	135,323,553	135,324,186	38
OMM5200	BV211922	Omy.6012		Transcribed locus	TC108568	similar to UP|COX3_SACKL (Q9XLX0) Cytochr
OMM5201	BV211923	Omy.22867		Transcribed locus	TC114306
OMM5202	BV211924	Omy.3505		Transcribed locus	TC111500
OMM5203	BV211925	Omy.882		Transcribed locus	TC111388	similar to UP|Q4RAB8_TETNG (Q4RAB8) Chrom		chr13	9,189,425	9,190,622	238
OMM5204	BV211926	Omy.24009		Transcribed locus	TC110869	similar to GB|AAF15313.1|6525067|AF154107	{603, 7.0094E-61, 216} UDP-N-acetyl-alpha-D-galactosamine:polypeptide N-acetylgalactosaminyltransferase 5 (GalNAc-T5) [Homo sapiens] &gt;gi|30841528|gb|AAP34404.1| GalNAc-T5 [Homo sapiens] &gt;gi|51315940|sp|Q7Z7M9|GALT5_HUMAN Polypeptide N-acetylgalactos	chr2	12,177,095	12,178,576	190
OMM5205	BV211927	Omy.24010		Transcribed locus			{176, 1.48269E-11, 38} talin 1 [Danio rerio] &gt;gi|57222259|ref|NP_001009560.1| talin 1 [Danio rerio]
OMM5206	BV211928	Omy.12138	YES	Na/K ATPase alpha subunit isoform 2	TC117793	UP|Q6VYM8_ONCMY (Q6VYM8) Na/K ATPase alph	{4917, 0, 1012} Na/K ATPase alpha subunit isoform 2 [Oncorhynchus mykiss]	chr3	1,570,562	1,598,673	941
OMM5207	BV211929	Omy.19430		Transcribed locus	TC102887	similar to UP|Q8NH31_HUMAN (Q8NH31) Seven
OMM5208	BV211930				TC129346	weakly similar to UP|Q69566_9BETA (Q69566	{75, 2.7297, 43} unknown protein [Oryza sativa (japonica cultivar-group)]
OMM5209	BV211931				TC132107	homologue to UP|Q4T1P8_TETNG (Q4T1P8) Chr	{556, 2.29764E-55, 153} PREDICTED: similar to ubiquitin-specific protease 19 [Danio rerio]
OMM5210	BV211932	Omy.487		Transcribed locus	TC129580		{77, 9.53861, 85} TR4/TR2 [Schistosoma mansoni]
OMM5211	BV211933	Omy.26860		Transcribed locus	TC120783	weakly similar to UP|Q61402_MOUSE (Q61402
OMM5212	BV211934				TC106213	weakly similar to UP|Q6SA33_9VIRU (Q6SA33	{99, 0.0318088, 69} putative zinc metallopeptidase; MEP4 [Haemonchus contortus]
OMM5213	BV211935	Omy.418		Transcribed locus	TC127892		{77, 2.8998, 59} S-adenosylmethionine decarboxylase-ornithine decarboxylase, [Plasmodium berghei strain ANKA] &gt;gi|56497314|emb|CAH99787.1| S-adenosylmethionine decarboxylase-ornithine decarboxylase, putative [Plasmodium berghei]
OMM5214	BV211936						{911, 1.95488E-96, 183} PREDICTED: similar to amylo-1, 6-glucosidase/4-alpha-glucancotransferase, partial [Danio rerio]
OMM5216	BV211937	Omy.12403		Transcribed locus	TC128101		{236, 3.12335E-18, 103} PREDICTED: similar to chromosome 14 open reading frame 143; CG11165-like [Gallus gallus]
OMM5217	BV211938	Omy.19339		Transcribed locus	TC124566			chr10	563,080	640,862	30
OMM5218	BV211939	Omy.26778		Transcribed locus			{383, 2.49501E-35, 195} PREDICTED: similar to solute carrier family 7, member 2 isoform 2 [Danio rerio]
OMM5219	BV211940	Omy.24019		Transcribed locus	TC114481	UP|Q4T030_TETNG (Q4T030) Chromosome undet	{96, 0.0357608, 98} PREDICTED: similar to CG31439-PA [Canis familiaris]	chrUn_random	13,587,311	13,588,276	48
OMM5220	BV211941	Omy.6018		Transcribed locus	TC130457	similar to UP|Q6DI16_BRARE (Q6DI16) Calse	{585, 1.2673E-58, 128} calsequestrin 2 [Danio rerio] &gt;gi|49899193|gb|AAH75775.1| Calsequestrin 2 [Danio rerio]	chrUn_random	22,246,087	22,247,791	153
OMM5221	BV211942	Omy.332		Transcribed locus			{153, 0.0000000117942, 44} PREDICTED: similar to NAD-dependent deacetylase sirtuin-3, mitochondrial precursor (SIR2-like protein 3) (hSIRT3) [Danio rerio]
OMM5222	BV211943	Omy.28371		Transcribed locus			{346, 5.61594E-31, 103} phosphoinositide 3-kinase regulatory beta subunit; PI3-kinase p85-beta subunit [Danio rerio] &gt;gi|47086393|ref|NP_997987.1| phosphoinositide-3-kinase, regulatory subunit, polypeptide 2 [Danio rerio]
OMM5223	BV211944	Omy.26852		Transcribed locus			{523, 2.23316E-51, 216} Krueppel-like factor 15 [Danio rerio]
OMM5224	BV211945	Omy.3606		Transcribed locus	TC100866	similar to UP|Q66J03_XENLA (Q66J03) MGC83	{207, 6.18625E-15, 50} MGC83747 protein [Xenopus laevis]	chrUn_random	138,692,839	138,695,699	274
OMM5225	BV211946	Omy.20317		Transcribed locus	TC110963		{78, 3.67527, 107} PREDICTED: similar to R3H domain (binds single-stranded nucleic acids) containing [Danio rerio]
OMM5226	BV211947				TC109409	weakly similar to UP|Q6PB03_XENLA (Q6PB03	{308, 8.3513E-27, 109} PREDICTED: similar to phospholipase D3 (predicted) [Danio rerio]
OMM5227	BV211948	Omy.19609		Transcribed locus	TC105572	similar to UP|Q4SVS0_TETNG (Q4SVS0) Chrom	{345, 4.85651E-31, 113} PREDICTED: similar to RRN3 [Gallus gallus]
OMM5228	BV211949				TC102626	homologue to UP|Q5DGZ9_SCHJA (Q5DGZ9) SJC	{304, 2.20859E-26, 121} SJCHGC06398 protein [Schistosoma japonicum]	chrUn_random	86,519,387	86,520,103	132
OMM5229	BV211950				TC123304		{78, 3.48839, 30} ATP synthase subunit 8 [Pteroglossus inscriptus]
OMM5230	BV211951	Omy.5341		Transcribed locus			{114, 0.000388512, 45} Ankrd45 protein [Mus musculus] &gt;gi|82881817|ref|XP_922358.1| PREDICTED: similar to ankyrin repeat domain 45 isoform 3 [Mus musculus] &gt;gi|82883006|ref|XP_890683.1| PREDICTED: ankyrin repeat domain 45 isoform 2 [Mus musculus]
OMM5231	BV211952
OMM5232	BV211953	Omy.13845		Transcribed locus	TC114500	similar to UP|Q9E941_9ALPH (Q9E941) R-SOR
OMM5233	BV211954				TC110693	homologue to UP|Q4S324_TETNG (Q4S324) Chr	{858, 1.86922E-90, 183} PREDICTED: similar to ATP synthase beta-subunit [Danio rerio]	chr3	2,979,245	2,980,463	422
OMM5235	BV211955	Omy.8805		Transcribed locus	TC125243	weakly similar to UP|Q800S8_BRARE (Q800S8	{609, 4.37168E-61, 294} Ahsg protein [Danio rerio]
OMM5236	BV211956	Omy.16810	YES	Transcribed locus	TC124571	UP|Q9DG74_ONCMY (Q9DG74) Signal transduce	{694, 3.75818E-71, 152} PREDICTED: ubiquitin-conjugating enzyme E2L 3, like [Danio rerio]
OMM5237	BV211957	Omy.6197		Transcribed locus	TC98606	similar to UP|Q4SNW1_TETNG (Q4SNW1) Chromo	{762, 7.5717E-79, 313} collagen, type VI, alpha 1 [Gallus gallus] &gt;gi|63302|emb|CAA45788.1| collagen type VI alpha 1 subunit [Gallus gallus] &gt;gi|62875|emb|CAA41062.1| collagen alpha 1 type VI [Gallus gallus] &gt;gi|115314|sp|P20785|CO6A1_CHICK Colla
OMM5239	BV211958	Omy.2941	YES	Transcribed locus	TC116181	similar to UP|Q6NVT1_XENTR (Q6NVT1) RNA b	{278, 3.83763E-23, 57} PREDICTED: similar to RNA binding motif protein 25 [Danio rerio]	chr14	2,293,787	2,295,580	177
OMM5240	BV211959	Omy.25620	YES	Transcribed locus	TC113289	similar to UP|Q800A7_FUGRU (Q800A7) FosB	{287, 1.46397E-24, 128} FosB protein [Takifugu rubripes]	chr16	1,751,575	1,752,499	151
OMM5241	BV211960	Omy.6048	YES	11-beta-hydroxysteroid dehydrogenase	TC94896	UP|Q7SZK9_ONCMY (Q7SZK9) 11-beta-hydroxyst	{1115, 1.10312E-119, 216} 11-beta-hydroxysteroid dehydrogenase [Oncorhynchus mykiss]
OMM5242	BV211961	Omy.5087		Transcribed locus	TC98975	weakly similar to UP|Q6UL01_MOUSE (Q6UL01)	{525, 1.35177E-51, 131} PREDICTED: similar to protein containing single MORN motif in testis [Danio rerio]
OMM5243	BV211962	Omy.8330		Transcribed locus	TC116583	similar to UP|Q7T3Q0_CTEID (Q7T3Q0) CBP/p	{577, 2.21681E-57, 255} PREDICTED: similar to CBP/p300-interacting transactivator; Cited3 [Danio rerio] &gt;gi|68392464|ref|XP_695901.1| PREDICTED: similar to CBP/p300-interacting transactivator; Cited3 [Danio rerio]	chrUn_random	134,995,369	134,997,476	214
OMM5244	BV211963	Omy.9177		Transcribed locus			{242, 7.02493E-19, 66} PREDICTED: similar to Neurexin 1-beta precursor (Neurexin I-beta) [Danio rerio]
OMM5246	BV211964	Omy.10931		Transcribed locus			{212, 2.07108E-15, 72} FLJ00210 protein [Homo sapiens]
OMM5247	BV211965	Omy.4171	YES	Transcribed locus	TC109305	similar to UP|Q7T1C5_BRARE (Q7T1C5) Nil p	{1607, 6.74014E-177, 434} KIAA0682-like [Danio rerio]	chr12	6,134,993	6,137,156	203
OMM5248	BV211966	Omy.10003		Transcribed locus	TC127822		{504, 7.65908E-49, 143} internexin neuronal intermediate filament protein, alpha [Danio rerio] &gt;gi|33604170|gb|AAH56314.1| Internexin neuronal intermediate filament protein, alpha [Danio rerio] &gt;gi|41944583|gb|AAH65939.1| Internexin neuronal interme
OMM5249	BV211967	Omy.10003		Transcribed locus	TC127822		{504, 7.65908E-49, 143} internexin neuronal intermediate filament protein, alpha [Danio rerio] &gt;gi|33604170|gb|AAH56314.1| Internexin neuronal intermediate filament protein, alpha [Danio rerio] &gt;gi|41944583|gb|AAH65939.1| Internexin neuronal interme
OMM5252	BV211968	Omy.7178		Transcribed locus	TC123597
OMM5254	BV211969	Omy.902	YES	Transcribed locus	TC112736	similar to UP|Q4RT51_TETNG (Q4RT51) Chrom	{182, 1.25413E-11, 38} convertase PC5 [Mus musculus] &gt;gi|220566|dbj|BAA02143.1| prepro PC6 [Mus musculus]
OMM5255	BV211970	Omy.20114	YES	Transcribed locus	TC100958	weakly similar to RF|NP_001026753.1|71896	{677, 3.19205E-69, 250} PREDICTED: similar to dJ545L17.3 (proteasome (prosome, macropain) inhibitor subunit 1 (PI31)) [Pan troglodytes]
OMM5256	BV211971	Omy.24246		Transcribed locus	TC110701	homologue to UP|Q4ST30_TETNG (Q4ST30) Chr	{268, 6.70358E-22, 58} Actn3-prov protein [Xenopus laevis]
OMM5257	BV211972	Omy.21948		Transcribed locus	TC94992	similar to UP|Q5EAR6_BRARE (Q5EAR6) Zgc:11	{336, 9.72092E-30, 183} Unknown (protein for IMAGE:7209279) [Xenopus laevis]	chrUn_random	57,475,190	57,476,318	36
OMM5258	BV211973	Omy.1986	YES	Transcribed locus	TC97257	homologue to GB|AAH76026.1|49900507|BC0760	{941, 5.22374E-100, 186} Raichu-1237X [synthetic construct]	chr11	7,572,948	7,576,238	322
OMM5259	BV211974	Omy.11041		Transcribed locus	TC128822	similar to UP|Q7PXR5_ANOGA (Q7PXR5) ENSAN	{77, 9.49887, 28} AMP-dependent synthetase and ligase [Pseudoalteromonas atlantica T6c] &gt;gi|76590998|gb|EAO67205.1| AMP-dependent synthetase and ligase [Pseudoalteromonas atlantica T6c]
OMM5260	BV211975	Omy.21451		Transcribed locus			{386, 2.05464E-35, 97} PREDICTED: similar to Tripeptidyl-peptidase II (TPP-II) (Tripeptidyl aminopeptidase) [Gallus gallus]
OMM5261	BV211976	Omy.27463		Transcribed locus			{73, 9.6749, 46} OSJNBb0058J09.7 [Oryza sativa (japonica cultivar-group)] &gt;gi|38347006|emb|CAE02260.2| OSJNBb0058J09.7 [Oryza sativa (japonica cultivar-group)]
OMM5262	BV211977	Omy.3748	YES	Transcribed locus	TC96722	similar to UP|Q8QZX1_MOUSE (Q8QZX1) Myc in	{1321, 9.056E-144, 489} MDIG [Homo sapiens] &gt;gi|23307412|dbj|BAC16537.1| Mina53 [Homo sapiens]
OMM5263	BV211978	Omy.21117		Transcribed locus	TC117483	UP|Q8R193_MOUSE (Q8R193) Camk1d protein,
OMM5264	BV211979	Omy.520	YES	Transcribed locus	TC108958	similar to UP|Q4S3J7_TETNG (Q4S3J7) Chrom	{979, 4.56844E-104, 260} Unknown (protein for MGC:85638) [Danio rerio] &gt;gi|68373069|ref|XP_709932.1| PREDICTED: similar to RAD9 homolog isoform 2 [Danio rerio] &gt;gi|68373066|ref|XP_686811.1| PREDICTED: similar to RAD9 homolog isoform 1 [Danio rerio]
OMM5265	BV211980	Omy.23119	YES	Transcribed locus	TC99808	homologue to GB|AAH77138.1|50418519|BC0771	{1046, 9.2476E-112, 230} NIMA (never in mitosis gene a)-related kinase 7 [Homo sapiens] &gt;gi|37537965|sp|Q8TDX7|NEK7_HUMAN Serine/threonine-protein kinase Nek7 (NimA-related protein kinase 7) &gt;gi|19032281|dbj|BAB85632.1| NEK7 [Homo sapiens]
OMM5266	BV211981	Omy.7087	YES	Transcribed locus	TC96932	homologue to UP|Q8VDR6_MOUSE (Q8VDR6) Myel	{454, 3.40001E-43, 236} Myeloid/lymphoid or mixed lineage-leukemia translocation to 3 homolog, isoform 1 [Mus musculus] &gt;gi|27754023|ref|NP_081602.2| myeloid/lymphoid or mixed lineage-leukemia translocation to 3 homolog isoform 1 [Mus musculus]
OMM5267	BV211982	Omy.23948		Transcribed locus	TC130366	similar to UP|Q4SG20_TETNG (Q4SG20) Chrom	{563, 4.64717E-56, 156} PREDICTED: similar to 5-lipoxygenase activating protein (FLAP) (MK-886-binding protein) [Danio rerio]
OMM5268	BV211983				TC130366	similar to UP|Q4SG20_TETNG (Q4SG20) Chrom	{457, 1.90538E-44, 112} PREDICTED: similar to 5-lipoxygenase activating protein (FLAP) (MK-886-binding protein) [Danio rerio]
OMM5269	BV211984	Omy.21987		Transcribed locus			{83, 2.04209, 32} SJCHGC04714 protein [Schistosoma japonicum]
OMM5270	BV211985	Omy.2164		Transcribed locus			{82, 2.47879, 61} PREDICTED: similar to protein kinase C, eta; protein kinase C-eta [Pan troglodytes]
OMM5271	BV211986	Omy.7088		Transcribed locus	TC109913	homologue to UP|Q4RDL2_TETNG (Q4RDL2) Chr
OMM5272	BV211987	Omy.9858		Transcribed locus	TC101315	similar to UP|Q4RDL2_TETNG (Q4RDL2) Chrom
OMM5273	BV211988	Omy.22469		Transcribed locus	TC107616	weakly similar to UP|Q4SHX6_TETNG (Q4SHX6	{449, 6.77275E-43, 193} PREDICTED: similar to lysosomal-associated membrane protein 2 precursor isoform 1 [Danio rerio] &gt;gi|68366496|ref|XP_686301.1| PREDICTED: similar to lysosomal-associated membrane protein 2 precursor isoform 1 [Danio rerio]
OMM5274	BV211989	Omy.2721		Transcribed locus	TC105541	similar to UP|HMBX1_MOUSE (Q8BJA3) Homeob	{330, 3.15724E-29, 185} PREDICTED: similar to hepatocyte nuclear factor 1, N-terminal and homeobox (47.0 kD) (1B465) [Danio rerio]	chr21	5,471,900	5,472,671	44
OMM5275	BV211990
OMM5276	BV211991	Omy.12470		Transcribed locus	TC106997	similar to UP|Q52PF3_BRARE (Q52PF3) Phosp	{305, 3.55082E-26, 67} PREDICTED: similar to phosphatidylinositol 4-kinase type II [Danio rerio]
OMM5277	BV211992	Omy.7229		Transcribed locus	TC101660		{80, 5.74361, 31} adhesive plaque matrix protein precursor [Mytilus galloprovincialis] &gt;gi|6685453|sp|Q25464|FP2_MYTGA Adhesive plaque matrix protein 2 precursor (Foot protein 2) (MGFP2) (MGFP-2)
OMM5278	BV211993	Omy.10462		Transcribed locus	TC115928	similar to UP|Q69566_9BETA (Q69566) U88,		chr9	7,006,464	7,007,801	102
OMM5279	BV211994	Omy.24742		Transcribed locus	TC121711	weakly similar to UP|Q4RZW5_TETNG (Q4RZW5	{349, 2.48635E-31, 142} Meteorin, glial cell differentiation regulator-like [Danio rerio] &gt;gi|47085703|ref|NP_998150.1| meteorin, glial cell differentiation regulator-like [Danio rerio]	chrUn_random	6,187,627	6,188,621	58
OMM5280	BV211995	Omy.3953		Transcribed locus	TC121508	similar to UP|Q6P4P3_BRARE (Q6P4P3) Zgc:7
OMM5281	BV211996	Omy.25078		Transcribed locus	TC117982	homologue to UP|Q4RDR1_TETNG (Q4RDR1) Chr	{76, 7.35082, 65} NADH dehydrogenase subunit 1 [Ixodes uriae] &gt;gi|50812158|ref|YP_054517.1| NADH dehydrogenase subunit 1 [Ixodes uriae]
OMM5282	BV211997	Omy.487		Transcribed locus	TC99660		{76, 7.52746, 44} protein containing tetratricopeptide repeat [uncultured sulfate-reducing bacterium]
OMM5286	BV211998	Omy.7165		Transcribed locus	TC126938	homologue to UP|Q4TGW0_TETNG (Q4TGW0) Chr	{78, 5.80555, 34} cytochrome c oxidase subunit III [Monopterus albus] &gt;gi|16267247|dbj|BAB70371.1| cytochrome c oxidase subunit III [Monopterus albus]
OMM5287	BV211999	Omy.28812		Transcribed locus			{74, 4.02203, 35} olfactory receptor, family 1, subfamily C, member 1 [Homo sapiens] &gt;gi|43918975|tpg|DAA04763.1| TPA_exp: olfactory receptor OR1-42 [Homo sapiens]
OMM5288	BV212000	Omy.12284		Transcribed locus	TC118450	homologue to UP|Q4S2U9_TETNG (Q4S2U9) Chr	{272, 2.4012E-22, 72} phosphatase and tensin-like [synthetic construct]	chr17	6,812,769	6,814,089	479
OMM5289	BV212001	Omy.23237		Transcribed locus	TC115906	homologue to UP|Q4RDQ9_TETNG (Q4RDQ9) Chr	{80, 3.9784, 107} PREDICTED: similar to ubiquitin specific protease 31 [Mus musculus]
OMM5290	BV212002	Omy.20401		Transcribed locus	TC118865
OMM5291	BV212003	Omy.25231		Transcribed locus	TC99524	weakly similar to UP|DTX_DROME (Q23985) Pr		chr14	4,868,021	4,868,896	30
OMM5294	BV212004	Omy.22150		Transcribed locus	TC107962	UP|Q4SUN2_TETNG (Q4SUN2) Chromosome undet	{79, 4.82242, 62} cmtI [Pseudomonas putida] &gt;gi|1588768|prf||2209341H cmtI gene &gt;gi|11138228|dbj|BAB17777.1| cmtI [Pseudomonas putida]
OMM5295	BV212005	Omy.27205		Transcribed locus	TC120564
OMM5296	BV212006	Omy.15642		Transcribed locus
OMM5297	BV212007	Omy.7647		Transcribed locus
OMM5298	BV212008	Omy.20911		Transcribed locus	TC100191	weakly similar to UP|Q4SF59_TETNG (Q4SF59	{89, 0.353417, 119} Prolamin PPROL 17 precursor &gt;gi|557590|gb|AAA50423.1| prolamine
OMM5299	BV212009				TC127123	similar to UP|Q4SZ31_TETNG (Q4SZ31) Chrom	{80, 2.38104, 24} SJCHGC08956 protein [Schistosoma japonicum]
OMM5301	BV212010	Omy.14501		Transcribed locus	TC106589
OMM5302	BV212011	Omy.6419		Transcribed locus	TC131133	similar to UP|CK051_HUMAN (P60006) Protei	{189, 1.20201E-12, 60} PREDICTED: similar to Protein HSPC020 isoform 3 [Canis familiaris]
OMM5303	BV212012	Omy.6255		Transcribed locus	TC131041		{252, 4.39901E-20, 66} PREDICTED: similar to NOD3 protein [Danio rerio]
OMM5305	BV212014	Omy.25188		Transcribed locus	TC104634	similar to UP|Q8MXB0_9ECHN (Q8MXB0) DNA-b	{169, 9.21581E-11, 60} PREDICTED: similar to mKIAA0782 protein [Danio rerio]
OMM5306	BV212015	Omy.24451		Transcribed locus	TC130198		{78, 3.93742, 84} NADH dehydrogenase subunit 1 [Habronattus oregonensis] &gt;gi|46850136|gb|AAT02490.1| NADH dehydrogenase subunit 1 [Habronattus oregonensis]
OMM5307	BV212016						{77, 4.63734, 39} ankyrin repeat protein [Entamoeba histolytica HM-1:IMSS] &gt;gi|56473896|gb|EAL51295.1| ankyrin repeat protein, putative [Entamoeba histolytica HM-1:IMSS]
OMM5308	BV212017				TC122054	homologue to UP|Q4T7F7_TETNG (Q4T7F7) Chr	{811, 6.78531E-85, 169} PREDICTED: similar to Cullin-5 (CUL-5) (Vasopressin-activated calcium-mobilizing receptor) (VACM-1) [Danio rerio]	chrUn_random	29,621,161	29,622,280	200
OMM5309	BV212018	Omy.1307		Transcribed locus	TC122295	weakly similar to UP|Q7Q9X8_ANOGA (Q7Q9X8	{109, 0.00177214, 58} SJCHGC04011 protein [Schistosoma japonicum]
OMM5310	BV212019	Omy.16181		Transcribed locus	TC127916	similar to UP|Q7SZC5_BRARE (Q7SZC5) Trans	{748, 1.56235E-77, 225} transmembrane protein 48 [Danio rerio] &gt;gi|32172711|gb|AAH53915.1| Transmembrane protein 48 [Danio rerio]
OMM5311	BV212020	Omy.26636		Transcribed locus			{78, 4.44387, 46} novel protein [Danio rerio]
OMM5312	BV212021				TC124335	homologue to UP|Q4S0I3_TETNG (Q4S0I3) Chr	{169, 0.000000000260443, 150} PREDICTED: similar to RH63179p [Apis mellifera]
OMM5313	BV212022						{97, 0.00764347, 20} metastasis associated 3 [Danio rerio] &gt;gi|29179657|gb|AAH49310.1| Metastasis associated 3 [Danio rerio]
OMM5316	BV212024	Omy.9871		Transcribed locus	TC125866	UP|Q6YDI3_BRARE (Q6YDI3) Doublesex-and ma
OMM5317	BV212025	Omy.7336		Transcribed locus	TC125208	homologue to UP|Q5BWS8_SCHJA (Q5BWS8) SJC	{81, 1.56587, 38} PREDICTED: similar to zinc finger protein 502 [Pan troglodytes]
OMM5318	BV212026						{236, 3.26853E-18, 121} butyrophilin [Homo sapiens]
OMM5319	BV212027				TC107687
OMM5320	BV212028				TC107775	similar to UP|Q4SE91_TETNG (Q4SE91) Chrom
OMM5321	BV212029				TC112858	homologue to UP|Q61402_MOUSE (Q61402) Gca	{79, 1.86159, 94} Gpm6ab protein [Danio rerio]	chr9	4,011,131	4,011,665	69
OMM5322	BV212030				TC105028	weakly similar to UP|Q9BHM3_PARTE (Q9BHM3
OMM5323	BV212031				TC125695	UP|Q8QGI9_ONCMY (Q8QGI9) CC chemokine wit	{526, 6.53543E-52, 97} CC chemokine with stalk CK2 [Oncorhynchus mykiss]
OMM5324	BV212032	Omy.21726		Transcribed locus	TC120357	similar to UP|O57150_9BETA (O57150) H88,
OMM5325	BV212033				TC119493	homologue to UP|Q5C1N1_SCHJA (Q5C1N1) SJC
OMM5326	BV212034	Omy.19165		Transcribed locus	TC106587		{80, 3.1154, 105} NADH dehydrogenase subunit 2
OMM5327	BV212035				TC119928	similar to UP|Q4TB21_TETNG (Q4TB21) Chrom
OMM5328	BV212036
OMM5329	BV212037
OMM5331	BV212038	Omy.13077		Transcribed locus	TC114292		{77, 6.04571, 66} glycoprotein 7b [Feline infectious peritonitis virus]
OMM5332	BV212039				TC118211		{78, 3.79985, 29} unknown protein [Oryza sativa (japonica cultivar-group)] &gt;gi|55296248|dbj|BAD67989.1| unknown protein [Oryza sativa (japonica cultivar-group)] &gt;gi|55296108|dbj|BAD67827.1| unknown protein [Oryza sativa (japonica cultivar-group)]

## Sheet: 5 Comparative Info - BACs
Comparative Info – BACs (Comparative information for OMM3000 markers derived from BACs containing genes of interest)
Locus	Chr	Gene	ComparativeAssignment
OMM3008		TAP1	DRE_16:59015165:59015816
OMM3008		TAP1	OLA_16:26300042:26300182
OMM3008		TAP1	TNI_Unrandom:10572766:10572840
OMM3008		TAP1	TRU_scaffold523:4573:4622
OMM3024	17	MHC2	DRE_8:46182829 - 46185152
OMM3024	17	MHC2	OLA_3:558225 - 564744
OMM3024	17	MHC2	TNI_scaffold 10118:106210875 - 106212238
OMM3024	17	MHC2	TRU_scaffold 7533:2947 - 4163
OMM3025	17	MHC2	DRE_8:46182829 - 46185152
OMM3025	17	MHC2	OLA_3:558225 - 564744
OMM3025	17	MHC2	TNI_scaffold 10118:106210875 - 106212238
OMM3025	17	MHC2	TRU_scaffold 7533:2947 - 4163
OMM3026	17	MHC2	DRE_8:46182829 - 46185152
OMM3026	18	MHC2	OLA_3:558225 - 564744
OMM3026	19	MHC2	TNI_scaffold 10118:106210875 - 106212238
OMM3026	20	MHC2	TRU_scaffold 7533:2947 - 4163
OMM3027	17	MHC2	DRE_8:46182829 - 46185152
OMM3027	18	MHC2	OLA_3:558225 - 564744
OMM3027	19	MHC2	TNI_scaffold 10118:106210875 - 106212238
OMM3027	20	MHC2	TRU_scaffold 7533:2947 - 4163
OMM3028		MHC2	DRE_8:46182829 - 46185152
OMM3028		MHC2	OLA_3:558225 - 564744
OMM3028		MHC2	TNI_scaffold 10118:106210875 - 106212238
OMM3028		MHC2	TRU_scaffold 7533:2947 - 4163
OMM3031		ID1C	DRE_11:19966494:19966776
OMM3031		ID1C	OLA_5:26644314:26644532
OMM3031		ID1C	TNI_11:9063215:9063492
OMM3031		ID1C	TRU_scaffold79:495654:495706
OMM3031		ID1C	TRU_scaffold79:495713:496004
OMM3031		ID1C	TRU_scaffold8695:556:805
OMM3031		ID1C	TRU_scaffold8695:812:1103
OMM3032	5	MYD118-1	DRE_2:40978411:40978786
OMM3032	6	MYD118-1	OLA_4:23775304:23775480
OMM3032	7	MYD118-1	TNI_12:8799463:8799516
OMM3032	8	MYD118-1	TRU_scaffold11:1904353:1904403
OMM3033		MYD118-1	DRE_2:40978411:40978786
OMM3033		MYD118-1	OLA_4:23775304:23775480
OMM3033		MYD118-1	TNI_12:8799463:8799516
OMM3033		MYD118-1	TRU_scaffold11:1904353:1904403
OMM3034		MYD118-1	DRE_2:40978411:40978786
OMM3034		MYD118-1	OLA_4:23775304:23775480
OMM3034		MYD118-1	TNI_12:8799463:8799516
OMM3034		MYD118-1	TRU_scaffold11:1904353:1904403
OMM3035		NPY	DRE_12:10639953:10648313
OMM3035		NPY	DRE_19:14650602:14651688
OMM3035		NPY	DRE_3:40674383:40676462
OMM3035		NPY	OLA_11:9858403:9859032
OMM3035		NPY	TNI_21random:1097331:1098121
OMM3036		NPY	DRE_12:10639953:10648313
OMM3036		NPY	DRE_19:14650602:14651688
OMM3036		NPY	DRE_3:40674383:40676462
OMM3036		NPY	OLA_11:9858403:9859032
OMM3036		NPY	TNI_21random:1097331:1098121
OMM3037		NPY	DRE_12:10639953:10648313
OMM3037		NPY	DRE_19:14650602:14651688
OMM3037		NPY	DRE_3:40674383:40676462
OMM3037		NPY	OLA_11:9858403:9859032
OMM3037		NPY	TNI_21random:1097331:1098121
OMM3038		NPY	DRE_12:10639953:10648313
OMM3038		NPY	DRE_19:14650602:14651688
OMM3038		NPY	DRE_3:40674383:40676462
OMM3038		NPY	OLA_11:9858403:9859032
OMM3038		NPY	TNI_21random:1097331:1098121
OMM3039		NPY	DRE_12:10639953:10648313
OMM3039		NPY	DRE_19:14650602:14651688
OMM3039		NPY	DRE_3:40674383:40676462
OMM3039		NPY	OLA_11:9858403:9859032
OMM3039		NPY	TNI_21random:1097331:1098121
OMM3040		NPY	DRE_12:10639953:10648313
OMM3040		NPY	DRE_19:14650602:14651688
OMM3040		NPY	DRE_3:40674383:40676462
OMM3040		NPY	OLA_11:9858403:9859032
OMM3040		NPY	TNI_21random:1097331:1098121
OMM3041	18	NPY	DRE_12:10639953:10648313
OMM3041	19	NPY	DRE_19:14650602:14651688
OMM3041	20	NPY	DRE_3:40674383:40676462
OMM3041	21	NPY	OLA_11:9858403:9859032
OMM3041	22	NPY	TNI_21random:1097331:1098121
OMM3046		ID1B	DRE_11:19966498:19966703
OMM3046		ID1B	OLA_5:26644305:26644524
OMM3046		ID1B	TNI_11:9063213:9063492
OMM3046		ID1B	TRU_scaffold79:495664:495706
OMM3046		ID1B	TRU_scaffold79:495721:496004
OMM3046		ID1B	TRU_scaffold8695:556:805
OMM3046		ID1B	TRU_scaffold8695:820:1103
OMM3047		ID1C	DRE_11:19966494:19966776
OMM3047		ID1C	OLA_5:26644314:26644532
OMM3047		ID1C	TNI_11:9063215:9063492
OMM3047		ID1C	TRU_scaffold79:495654:495706
OMM3047		ID1C	TRU_scaffold79:495713:496004
OMM3047		ID1C	TRU_scaffold8695:556:805
OMM3047		ID1C	TRU_scaffold8695:812:1103
OMM3048	7	ID1B	DRE_11:19966498:19966703
OMM3048	8	ID1B	OLA_5:26644305:26644524
OMM3048	9	ID1B	TNI_11:9063213:9063492
OMM3048	10	ID1B	TRU_scaffold79:495664:495706
OMM3048	11	ID1B	TRU_scaffold79:495721:496004
OMM3048	12	ID1B	TRU_scaffold8695:556:805
OMM3048	13	ID1B	TRU_scaffold8695:820:1103
OMM3049		ID1B	DRE_11:19966498:19966703
OMM3049		ID1B	OLA_5:26644305:26644524
OMM3049		ID1B	TNI_11:9063213:9063492
OMM3049		ID1B	TRU_scaffold79:495664:495706
OMM3049		ID1B	TRU_scaffold79:495721:496004
OMM3049		ID1B	TRU_scaffold8695:556:805
OMM3049		ID1B	TRU_scaffold8695:820:1103
OMM3050		ID1B	DRE_11:19966498:19966703
OMM3050		ID1B	OLA_5:26644305:26644524
OMM3050		ID1B	TNI_11:9063213:9063492
OMM3050		ID1B	TRU_scaffold79:495664:495706
OMM3050		ID1B	TRU_scaffold79:495721:496004
OMM3050		ID1B	TRU_scaffold8695:556:805
OMM3050		ID1B	TRU_scaffold8695:820:1103
OMM3051		ID1B	DRE_11:19966498:19966703
OMM3051		ID1B	OLA_5:26644305:26644524
OMM3051		ID1B	TNI_11:9063213:9063492
OMM3051		ID1B	TRU_scaffold79:495664:495706
OMM3051		ID1B	TRU_scaffold79:495721:496004
OMM3051		ID1B	TRU_scaffold8695:556:805
OMM3051		ID1B	TRU_scaffold8695:820:1103
OMM3053		NPY	DRE_12:10639953:10648313
OMM3053		NPY	DRE_19:14650602:14651688
OMM3053		NPY	DRE_3:40674383:40676462
OMM3053		NPY	OLA_11:9858403:9859032
OMM3053		NPY	TNI_21random:1097331:1098121
OMM3054		ID1B	DRE_11:19966498:19966703
OMM3054		ID1B	OLA_5:26644305:26644524
OMM3054		ID1B	TNI_11:9063213:9063492
OMM3054		ID1B	TRU_scaffold79:495664:495706
OMM3054		ID1B	TRU_scaffold79:495721:496004
OMM3054		ID1B	TRU_scaffold8695:556:805
OMM3054		ID1B	TRU_scaffold8695:820:1103
OMM3055		ID1C	DRE_11:19966494:19966776
OMM3055		ID1C	OLA_5:26644314:26644532
OMM3055		ID1C	TNI_11:9063215:9063492
OMM3055		ID1C	TRU_scaffold79:495654:495706
OMM3055		ID1C	TRU_scaffold79:495713:496004
OMM3055		ID1C	TRU_scaffold8695:556:805
OMM3055		ID1C	TRU_scaffold8695:812:1103
OMM3056	7	ID1B	DRE_11:19966498:19966703
OMM3056	8	ID1B	OLA_5:26644305:26644524
OMM3056	9	ID1B	TNI_11:9063213:9063492
OMM3056	10	ID1B	TRU_scaffold79:495664:495706
OMM3056	11	ID1B	TRU_scaffold79:495721:496004
OMM3056	12	ID1B	TRU_scaffold8695:556:805
OMM3056	13	ID1B	TRU_scaffold8695:820:1103
OMM3059		ID1B	DRE_11:19966498:19966703
OMM3059		ID1B	OLA_5:26644305:26644524
OMM3059		ID1B	TNI_11:9063213:9063492
OMM3059		ID1B	TRU_scaffold79:495664:495706
OMM3059		ID1B	TRU_scaffold79:495721:496004
OMM3059		ID1B	TRU_scaffold8695:556:805
OMM3059		ID1B	TRU_scaffold8695:820:1103
OMM3060		ID1B	DRE_11:19966498:19966703
OMM3060		ID1B	OLA_5:26644305:26644524
OMM3060		ID1B	TNI_11:9063213:9063492
OMM3060		ID1B	TRU_scaffold79:495664:495706
OMM3060		ID1B	TRU_scaffold79:495721:496004
OMM3060		ID1B	TRU_scaffold8695:556:805
OMM3060		ID1B	TRU_scaffold8695:820:1103
OMM3061		ID1B	DRE_11:19966498:19966703
OMM3061		ID1B	OLA_5:26644305:26644524
OMM3061		ID1B	TNI_11:9063213:9063492
OMM3061		ID1B	TRU_scaffold79:495664:495706
OMM3061		ID1B	TRU_scaffold79:495721:496004
OMM3061		ID1B	TRU_scaffold8695:556:805
OMM3061		ID1B	TRU_scaffold8695:820:1103
OMM3062		ID1C	DRE_11:19966494:19966776
OMM3062		ID1C	OLA_5:26644314:26644532
OMM3062		ID1C	TNI_11:9063215:9063492
OMM3062		ID1C	TRU_scaffold79:495654:495706
OMM3062		ID1C	TRU_scaffold79:495713:496004
OMM3062		ID1C	TRU_scaffold8695:556:805
OMM3062		ID1C	TRU_scaffold8695:812:1103
OMM3063		ID1C	DRE_11:19966494:19966776
OMM3063		ID1C	OLA_5:26644314:26644532
OMM3063		ID1C	TNI_11:9063215:9063492
OMM3063		ID1C	TRU_scaffold79:495654:495706
OMM3063		ID1C	TRU_scaffold79:495713:496004
OMM3063		ID1C	TRU_scaffold8695:556:805
OMM3063		ID1C	TRU_scaffold8695:812:1103
OMM3064		ID1C	DRE_11:19966494:19966776
OMM3064		ID1C	OLA_5:26644314:26644532
OMM3064		ID1C	TNI_11:9063215:9063492
OMM3064		ID1C	TRU_scaffold79:495654:495706
OMM3064		ID1C	TRU_scaffold79:495713:496004
OMM3064		ID1C	TRU_scaffold8695:556:805
OMM3064		ID1C	TRU_scaffold8695:812:1103
OMM3065	17	ID1C	DRE_11:19966494:19966776
OMM3065	18	ID1C	OLA_5:26644314:26644532
OMM3065	19	ID1C	TNI_11:9063215:9063492
OMM3065	20	ID1C	TRU_scaffold79:495654:495706
OMM3065	21	ID1C	TRU_scaffold79:495713:496004
OMM3065	22	ID1C	TRU_scaffold8695:556:805
OMM3065	23	ID1C	TRU_scaffold8695:812:1103
OMM3066a	14	NPY	DRE_12:10639953:10648313
OMM3066a	15	NPY	DRE_19:14650602:14651688
OMM3066a	16	NPY	DRE_3:40674383:40676462
OMM3066a	17	NPY	OLA_11:9858403:9859032
OMM3066a	18	NPY	TNI_21random:1097331:1098121
OMM3066b	18	NPY	DRE_12:10639953:10648313
OMM3066b	19	NPY	DRE_19:14650602:14651688
OMM3066b	20	NPY	DRE_3:40674383:40676462
OMM3066b	21	NPY	OLA_11:9858403:9859032
OMM3066b	22	NPY	TNI_21random:1097331:1098121
OMM3067	19	ID2A	DRE_17:32070261:32071389
OMM3067	20	ID2A	OLA_22:10931254:10931439
OMM3067	21	ID2A	TNI_10:5993444:5993548
OMM3067	22	ID2A	TRU_scaffold88:920416:920601
OMM3068		ID2A	DRE_17:32070261:32071389
OMM3068		ID2A	OLA_22:10931254:10931439
OMM3068		ID2A	TNI_10:5993444:5993548
OMM3068		ID2A	TRU_scaffold88:920416:920601
OMM3072	9	ID1D	DRE_11:19966498:19966718
OMM3072	10	ID1D	OLA_5:26644327:26644511
OMM3072	11	ID1D	TNI_11:9063227:9063357
OMM3072	12	ID1D	TRU_scaffold79:495739:495869
OMM3072	13	ID1D	TRU_scaffold8695:838:968
OMM3073		ID1D	DRE_11:19966498:19966718
OMM3073		ID1D	OLA_5:26644327:26644511
OMM3073		ID1D	TNI_11:9063227:9063357
OMM3073		ID1D	TRU_scaffold79:495739:495869
OMM3073		ID1D	TRU_scaffold8695:838:968
OMM3074		ID1D	DRE_11:19966498:19966718
OMM3074		ID1D	OLA_5:26644327:26644511
OMM3074		ID1D	TNI_11:9063227:9063357
OMM3074		ID1D	TRU_scaffold79:495739:495869
OMM3074		ID1D	TRU_scaffold8695:838:968
OMM3075	9	ID1D	DRE_11:19966498:19966718
OMM3075	10	ID1D	OLA_5:26644327:26644511
OMM3075	11	ID1D	TNI_11:9063227:9063357
OMM3075	12	ID1D	TRU_scaffold79:495739:495869
OMM3075	13	ID1D	TRU_scaffold8695:838:968
OMM3076	25	ID2B	DRE_17:32070261:32071386
OMM3076	26	ID2B	OLA_22:10931254:10931467
OMM3076	27	ID2B	TNI_10:5993444:5993548
OMM3076	28	ID2B	TRU_scaffold88:920416:920601
OMM3077		ID2B	DRE_17:32070261:32071386
OMM3077		ID2B	OLA_22:10931254:10931467
OMM3077		ID2B	TNI_10:5993444:5993548
OMM3077		ID2B	TRU_scaffold88:920416:920601
OMM3078		TAP1	DRE_16:59015165:59015816
OMM3078		TAP1	OLA_16:26300042:26300182
OMM3078		TAP1	TNI_Unrandom:10572766:10572840
OMM3078		TAP1	TRU_scaffold523:4573:4622
OMM3079	2	TAP1	DRE_16:59015165:59015816
OMM3079	3	TAP1	OLA_16:26300042:26300182
OMM3079	4	TAP1	TNI_Unrandom:10572766:10572840
OMM3079	5	TAP1	TRU_scaffold523:4573:4622
OMM3080	2	TAP1	DRE_16:59015165:59015816
OMM3080	3	TAP1	OLA_16:26300042:26300182
OMM3080	4	TAP1	TNI_Unrandom:10572766:10572840
OMM3080	5	TAP1	TRU_scaffold523:4573:4622
OMM3081a	2	TAP1	DRE_16:59015165:59015816
OMM3081a	3	TAP1	OLA_16:26300042:26300182
OMM3081a	4	TAP1	TNI_Unrandom:10572766:10572840
OMM3081a	5	TAP1	TRU_scaffold523:4573:4622
OMM3081b	3	TAP1	DRE_16:59015165:59015816
OMM3081b	4	TAP1	OLA_16:26300042:26300182
OMM3081b	5	TAP1	TNI_Unrandom:10572766:10572840
OMM3081b	6	TAP1	TRU_scaffold523:4573:4622
OMM3085	18	MHC1A	DRE_19:7270032 - 7298222
OMM3085	19	MHC1A	OLA_11:15340240 - 15374285
OMM3085	20	MHC1A	TNI_scaffold9325:100787890 - 100788817
OMM3085	21	MHC1A	TRU_scaffold 61:4244 - 6159
OMM3089	14	MHC1B	DRE_19:7270032 - 7298222
OMM3089	15	MHC1B	OLA_11:15340240 - 15374285
OMM3089	16	MHC1B	TNI_scaffold 9325:100787890 - 100788817
OMM3089	17	MHC1B	TRU_scaffold 61:4244 - 6159
OMM3090	18	MHC1A	DRE_19:7270032 - 7298222
OMM3090	19	MHC1A	OLA_11:15340240 - 15374285
OMM3090	20	MHC1A	TNI_scaffold9325:100787890 - 100788817
OMM3090	21	MHC1A	TRU_scaffold 61:4244 - 6159
OMM3092	11	TLR22	DRE_21:42667452:42668045
OMM3092	12	TLR22	OLA_scaffold 1336:841:7208
OMM3092	13	TLR22	TNI_6:5820983:5823498
OMM3092	14	TLR22	TRU_scaffold 204:189147:192254
OMM3093	11	TLR22	DRE_21:42667452:42668045
OMM3093	12	TLR22	OLA_scaffold 1336:841:7208
OMM3093	13	TLR22	TNI_6:5820983:5823498
OMM3093	14	TLR22	TRU_scaffold 204:189147:192254
OMM3094	11	TLR22	DRE_21:42667452:42668045
OMM3094	12	TLR22	OLA_scaffold 1336:841:7208
OMM3094	13	TLR22	TNI_6:5820983:5823498
OMM3094	11	TLR22	TRU_scaffold 204:189147:192254
OMM3095	12	TLR22	DRE_21:42667452:42668045
OMM3095	13	TLR22	OLA_scaffold 1336:841:7208
OMM3095	14	TLR22	TNI_6:5820983:5823498
OMM3095	15	TLR22	TRU_scaffold 204:189147:192254
OMM3097	11	TLRa	DRE_21:42667833:42667885
OMM3097	12	TLRa	TNI_Unrandom:10197573:10197915
OMM3097	13	TLRa	TRU_scaffold533:70570:70628
OMM3098a	11	TLRa	DRE_21:42667833:42667885
OMM3098a	12	TLRa	TNI_Unrandom:10197573:10197915
OMM3098a	13	TLRa	TRU_scaffold533:70570:70628
OMM3098b	5	TLRa	DRE_21:42667833:42667885
OMM3098b	6	TLRa	TNI_Unrandom:10197573:10197915
OMM3098b	7	TLRa	TRU_scaffold533:70570:70628
OMM3099	11	TLRb	DRE_21:42667833:42667885
OMM3099	12	TLRb	TNI_Unrandom:10197573:10197915
OMM3099	13	TLRb	TRU_scaffold533:70570:70628
OMM3100	11	TLRb	DRE_21:42667833:42667885
OMM3100	12	TLRb	TNI_Unrandom:10197573:10197915
OMM3100	13	TLRb	TRU_scaffold533:70570:70628
OMM3102	10	UCP2A	DRE_10:38395385:38395730
OMM3102	11	UCP2A	OLA_14:16935872:16936208
OMM3102	12	UCP2A	TNI_7:5474625:5474764
OMM3102	13	UCP2A	TRU_scaffold6:1461550:1461875
OMM3103	12	UCP2B	DRE_10:38395390:38395730
OMM3103	13	UCP2B	OLA_14:16935868:16936208
OMM3103	14	UCP2B	TNI_7:5474625:5474764
OMM3103	15	UCP2B	TRU_scaffold6:1461550:1461872
OMM3105	10	TLR3	DRE_1:19975227:19975268
OMM3105	11	TLR3	OLA_1:24577079:24577122
OMM3105	12	TLR3	TNI_18:7968319:7968398
OMM3105	13	TLR3	TRU_scaffold40:201378:201444
OMM3107	8	TLR5	DRE_20:60079123:60081090
OMM3107	9	TLR5	OLA_24:17992046:17994568
OMM3107	10	TLR5	TNI_scaffold 13541:125523978:125526947
OMM3107	11	TLR5	TRU_scaffold 247:174374:176487
OMM3115	14	MHC1B	DRE_19:7270032 - 7298222
OMM3115	15	MHC1B	OLA_11:15340240 - 15374285
OMM3115	16	MHC1B	TNI_scaffold 9325:100787890 - 100788817
OMM3115	17	MHC1B	TRU_scaffold 61:4244 - 6159
OMM3118	12	IgH(T)	DRE_3:23589608 - 23592687
OMM3118	13	IgH(T)	OLA_8:15503624 – 15543433
OMM3118	14	IgH(T)	TRU_scaffold238:34054 – 34557
OMM3121	7	MAP4K4	DRE_2:23104338 – 23237340
OMM3121	8	MAP4K4	OLA_2:28770960 - 28773726
OMM3121	9	MAP4K4	TNI_2:17928691 – 17931337
OMM3121	10	MAP4K4	TRU_scaffold158:424427 – 457526
OMM3126	17	TLR20	DRE_9:22877106:22877630
OMM3133	22	TNFSP13b-1 (Baff-1)	DRE_9:2071777 :2077013
OMM3133	23	TNFSP13b-1 (Baff-1)	OLA_21:28028531:28032775
OMM3133	24	TNFSP13b-1 (Baff-1)	TNI_2:9602179:9604901
OMM3133	25	TNFSP13b-1 (Baff-1)	TRU_scaffold 42:226949:319996

## Sheet: 6 Inf Mei and Allele#s
Numbers of alleles and informative meiosis for each marker ing the NCCCWA reference families
Locus	#_alleles	inf_mei_female	inf_mei_male	Total_inf_mei
BHMS184Aa	4	27	27	54
BHMS184Ab	2	0	27	27
BHMS206	8	110	85	196
BHMS252	2	86	30	116
BHMS267	8	115	30	146
BHMS281	9	53	111	164
BHMS373	4	102	103	234
BHMS426	3	30	55	85
BHMS429	9	142	115	258
BHMS448	4	97	40	166
BHMS7-005	7	87	88	176
BX073867	16	143	144	288
BX073974	8	116	59	176
BX075694	7	113	114	228
BX076085	10	144	87	232
BX076758	5	115	0	115
BX077780a	5	57	88	146
BX077780b	3	0	29	29
BX080510	5	87	86	173
BX082639	5	87	112	200
BX087219	7	113	89	203
BX087664a	2	30	0	30
BX087664b	3	85	57	142
BX296674	4	60	30	90
BX298853	4	59	145	205
BX303525	6	112	60	172
BX308436	4	30	30	60
BX310634	8	113	112	226
BX311224	10	113	144	258
BX313739	8	142	115	258
BX319411a	4	30	30	60
BX319411b	2	0	30	30
BX856652	3	43	45	118
BX860095	4	57	30	87
BX861121a	2	0	28	28
BX861121b	2	0	28	28
BX861315	4	55	29	84
BX863380	6	104	132	237
BX863453	4	116	57	174
BX863758	6	112	114	226
BX864000a	2	0	30	30
BX864000b	2	0	30	30
BX865962	7	86	88	175
BX866010	4	83	59	143
BX866902a	4	30	30	60
BX866902b	2	0	30	30
BX867151a	4	29	29	58
BX867151b	3	30	30	60
BX867287	5	85	60	146
BX870052a	8	55	116	172
BX870052b	5	88	85	174
BX871195a	2	27	0	27
BX871195b	3	27	0	27
BX873238	3	89	58	148
BX873441a	2	30	0	30
BX873441b	4	30	30	60
BX873975a	3	30	30	60
BX873975b	3	30	30	60
BX881655	5	50	77	127
BX885263	4	30	30	60
BX885490a	4	29	30	60
BX885490b	3	29	30	60
BX887563	3	30	0	30
BX888097	3	29	0	30
BX889738	6	82	138	221
BX910798	5	58	58	116
BX913059	7	79	138	217
CA040282	7	112	113	226
CA041953	4	0	85	85
CA042613	9	143	114	258
CA049969	3	46	47	120
CA053293	2	63	7	233
CA054538	4	27	55	82
CA054565	9	88	87	208
CA055301	2	28	56	84
CA055420	4	68	70	175
CA057681	4	84	86	171
CA057924	2	30	0	30
CA058557	3	27	58	85
CA058580	3	29	112	141
CA058586	7	49	76	125
CA059136	3	58	27	85
CA061915	9	109	80	190
CA063211	2	30	58	88
CA341677	4	68	99	192
CA350064	7	55	52	107
CA357130	8	142	113	256
CA358173a	3	30	30	60
CA358173b	4	30	30	60
CA358745	4	27	87	114
CA359625a	8	74	75	150
CA359625b	7	51	51	102
CA361411	7	57	57	114
CA365390	4	57	115	172
CA367675	8	144	145	290
CB497405	5	26	80	106
CR363293	3	0	28	28
CR366058	6	138	82	221
CR371139	11	140	141	282
CR372971	8	110	141	252
CR373404	7	109	110	220
CR374305	6	85	115	200
CR374716	8	47	84	131
CR375500	10	139	84	224
GH1_INRA		113	58	172
Ogo1UW	3	85	58	195
Ogo2a	2	0	30	30
Ogo2b	4	30	30	60
OMI66TUF	7	58	87	145
OMM1000	3	29	82	111
OMM1001	7	115	117	233
OMM1002	2	54	0	55
OMM1003	5	140	87	228
OMM1005	2	28	0	29
OMM1008	5	65	95	191
OMM1009	6	140	60	201
OMM1012	9	139	110	250
OMM1013	10	141	112	254
OMM1015	5	83	56	140
OMM1016B	4	86		116
OMM1018	4	57	30	88
OMM1019	6	30	117	147
OMM1020	3	82	53	136
OMM1023	4	27	87	114
OMM1025	7	44	101	145
OMM1026	12	143	144	288
OMM1028	7	113	140	254
OMM1030	6	111	116	228
OMM1032	8	59	114	174
OMM1033	6	56	26	82
OMM1034	9	112	111	224
OMM1036	8	114	114	228
OMM1037	8	110	111	222
OMM1038	9	29	54	140
OMM1039	8	111	112	224
OMM1040	5	54	59	113
OMM1042	10	139	111	251
OMM1044	5	112	83	196
OMM1045	8	129	130	288
OMM1050	14	140	111	252
OMM1051	10	87	116	204
OMM1053	8	108	136	245
OMM1054	11	142	117	260
OMM1055	5	55	142	198
OMM1056	4	29	30	60
OMM1057	3	30	0	30
OMM1058	7	115	143	259
OMM1059	2	0	57	57
OMM1060	3	27	87	114
OMM1066	4	98	68	198
OMM1067	7	58	116	175
OMM1068	5	59	143	202
OMM1069	9	114	115	230
OMM1070	10	144	117	262
OMM1074	3	0	30	30
OMM1075	7	78	79	158
OMM1076	12	139	111	251
OMM1077	2	0	28	28
OMM1080	11	142	143	286
OMM1082	7	120	49	170
OMM1083	8	138	139	278
OMM1084	12	138	139	288
OMM1085	10	115	114	230
OMM1086	7	83	143	226
OMM1087	7	97	125	243
OMM1088	9	109	107	217
OMM1089	11	138	112	251
OMM1092	12	83	111	241
OMM1093	8	128	129	280
OMM1095	4	54	27	81
OMM1096	13	110	111	222
OMM1097	11	140	114	255
OMM1100	2	0	30	30
OMM1101	11	142	114	257
OMM1102	7	108	108	216
OMM1105	11	116	114	231
OMM1106	12	143	144	288
OMM1107	11	142	143	286
OMM1108	8	141	142	284
OMM1109	8	142	86	229
OMM1111	7	108	81	189
OMM1112	11	142	114	257
OMM1113	9	77	107	185
OMM1116	3	17	74	111
OMM1117	9	105	133	259
OMM1118	10	104	135	240
OMM1120	8	138	112	251
OMM1121	6	114	114	228
OMM1124a	3	30	30	60
OMM1124b	3	30	30	60
OMM1125a	3	27	27	54
OMM1125b	3	27	27	54
OMM1128	11	143	144	288
OMM1130	10	144	117	262
OMM1131	10	120	63	210
OMM1133	3	57	24	81
OMM1134a	2	56	30	87
OMM1134b	5	86	57	144
OMM1135	8	109	139	249
OMM1136	6	81	112	194
OMM1137	5	54	116	170
OMM1138	5	54	114	169
OMM1139	6	85	59	144
OMM1140	5	57	27	84
OMM1142	4	60	56	116
OMM1145	5	140	0	141
OMM1146	13	135	110	246
OMM1148	11	136	77	214
OMM1150	8	100	101	228
OMM1151	4	85	112	198
OMM1152	6	113	58	171
OMM1154	2	25	79	104
OMM1155	7	104	109	214
OMM1156	3	115	86	202
OMM1157	5	69	128	225
OMM1158	3	29	0	30
OMM1159	5	83	81	233
OMM1160	4	26	26	52
OMM1161	7	116	144	261
OMM1162	8	111	87	199
OMM1164	8	113	115	229
OMM1166a	8	116	113	230
OMM1166b	3	29	28	58
OMM1168	3	34	37	109
OMM1169	2	27	0	79
OMM1170	6	55	86	142
OMM1172	7	113	87	201
OMM1173	5	83	52	135
OMM1174a	3	30	30	60
OMM1174b	2	0	30	30
OMM1175	4	56	114	171
OMM1177	2	29	30	60
OMM1178	8	135	109	245
OMM1179	10	111	114	226
OMM1180	7	85	62	205
OMM1181	6	143	87	231
OMM1182	9	140	113	254
OMM1184	3	29	0	29
OMM1186	7	112	141	253
OMM1187	8	138	111	249
OMM1189	7	80	80	160
OMM1190	10	142	86	229
OMM1191	8	55	52	108
OMM1192	4	86	85	172
OMM1193	3	13	42	81
OMM1194	6	27	56	83
OMM1195	4	27	27	54
OMM1196	3	29	60	90
OMM1198	3	29	0	30
OMM1199	9	115	58	173
OMM1200a	4	30	30	60
OMM1200b	4	30	30	60
OMM1201	8	113	115	229
OMM1202a	4	28	28	56
OMM1202b	2	28	0	28
OMM1203	4	73	101	199
OMM1204	7	60	82	142
OMM1205	8	89	119	240
OMM1207	5	42	69	141
OMM1209	8	104	134	239
OMM1210	7	117	118	236
OMM1211	12	138	139	278
OMM1212	6	63	89	197
OMM1213	8	105	106	256
OMM1214	5	113	113	226
OMM1215a	5	70	73	165
OMM1215b	4	82	30	112
OMM1216	6	80	108	189
OMM1220	8	90	66	157
OMM1221	8	111	112	224
OMM1222a	4	27	27	54
OMM1222b	3	26	26	52
OMM1222c	2	0	30	30
OMM1223	5	29	57	87
OMM1226a	4	27	27	54
OMM1226b	3	27	27	54
OMM1228	7	141	142	284
OMM1230	4	0	59	109
OMM1231	9	115	80	196
OMM1232	12	112	140	253
OMM1234	8	110	140	251
OMM1235	4	102	71	195
OMM1236	10	88	112	201
OMM1238	11	111	82	194
OMM1239	8	112	142	255
OMM1241	12	142	143	286
OMM1256	7	115	143	259
OMM1257	8	81	104	185
OMM1258	3	29	30	60
OMM1259	2	15	40	73
OMM1260	5	115	83	199
OMM1261	7	115	113	229
OMM1262	3	29	29	58
OMM1263a	2	0	27	27
OMM1263b	10	115	141	256
OMM1264	7	142	116	259
OMM1265	7	142	29	171
OMM1266	6	55	114	169
OMM1267	5	116	114	231
OMM1268	7	100	100	234
OMM1270	9	123	124	288
OMM1271	6	142	113	256
OMM1272	4	57	57	114
OMM1273	5	130	73	222
OMM1274a	2	30	0	30
OMM1274b	2	30	0	30
OMM1275	7	86	112	199
OMM1277	10	144	87	232
OMM1278	2	84	30	114
OMM1279	7	85	143	229
OMM1281	5	0	82	82
OMM1285	3	89	0	144
OMM1286	7	56	144	201
OMM1288	10	138	139	278
OMM1289	11	81	111	192
OMM1290	6	141	86	228
OMM1292	5	129	75	225
OMM1294	10	103	133	236
OMM1295	11	144	115	260
OMM1297	5	79	79	158
OMM1298	9	115	116	232
OMM1299	7	102	70	172
OMM1300	6	113	142	255
OMM1301	5	71	101	200
OMM1302	9	116	87	204
OMM1303	7	142	84	227
OMM1304	6	144	88	233
OMM1306	7	97	98	228
OMM1307	4	99	98	230
OMM1308	9	112	142	254
OMM1309	7	85	84	169
OMM1310	11	113	143	257
OMM1311	6	113	142	255
OMM1312	10	134	113	248
OMM1313	5	143	57	201
OMM1315	6	106	77	184
OMM1316	8	116	117	234
OMM1318	4	142	30	173
OMM1322	11	107	108	276
OMM1323	4	99	98	230
OMM1325	5	80	82	162
OMM1327	7	115	143	259
OMM1329	8	142	116	259
OMM1330a	3	26	26	52
OMM1330b	2	0	26	26
OMM1332	6	100	97	214
OMM1333	7	98	99	222
OMM1334	3	48	80	128
OMM1336	3	27	30	57
OMM1337	6	109	87	196
OMM1338	2	0	28	28
OMM1340	2	0	56	56
OMM1341	4	61	62	198
OMM1344	5	74	105	202
OMM1345	4	83	55	138
OMM1346	2	35	37	106
OMM1347	2	83	0	84
OMM1348	2	0	29	29
OMM1351	5	56	56	112
OMM1352	7	115	83	199
OMM1354	6	129	100	258
OMM1355	8	141	113	255
OMM1356	2	44	17	81
OMM1357	8	100	52	153
OMM1358	6	129	100	258
OMM1359	8	137	111	249
OMM1360	9	143	144	288
OMM1361a	4	26	27	54
OMM1361b	2	26	0	27
OMM1362	4	86	84	171
OMM1363	7	60	116	176
OMM1364	4	59	0	59
OMM1365	7	142	83	226
OMM1366	5	139	58	198
OMM1367	5	84	27	112
OMM1368	8	138	112	251
OMM1369	10	112	142	254
OMM1371	7	106	107	214
OMM1372	3	114	57	172
OMM1374	7	27	83	110
OMM1375	12	143	144	288
OMM1376	5	24	55	79
OMM1377	3	30	30	60
OMM1379	6	79	83	163
OMM1380	10	139	56	196
OMM1381	6	110	84	195
OMM1382	6	75	40	116
OMM1384a	2	54	0	54
OMM1384b	4	56	29	85
OMM1386	2	0	27	27
OMM1387	2	0	0	28
OMM1388	5	73	73	232
OMM1389	5	107	51	158
OMM1391a	3	23	23	46
OMM1391b	3	23	23	46
OMM1392a	3	0	26	26
OMM1392b	3	0	26	26
OMM1393	1	0	0	0
OMM1396	7	88	110	199
OMM1397	4	27	86	113
OMM1399	6	84	142	227
OMM1402a	6	87	86	174
OMM1402b	3	47	104	172
OMM1404	8	83	54	137
OMM1405	7	59	117	177
OMM1406	5	56	54	111
OMM1407	8	142	113	256
OMM1408	10	110	112	223
OMM1409	4	114	87	202
OMM1411a	4	29	30	60
OMM1411b	3	29	0	30
OMM1412a	4	30	30	60
OMM1412b	3	0	30	30
OMM1413a	4	30	30	60
OMM1413b	4	30	30	60
OMM1415	6	124	125	280
OMM1416	4	59	30	90
OMM1417	6	115	117	232
OMM1418	8	116	117	234
OMM1419	4	26	57	83
OMM1420	8	85	144	230
OMM1421	8	85	58	143
OMM1422	6	82	112	194
OMM1423	7	114	90	205
OMM1424a	3	27	0	27
OMM1424b	2	0	27	27
OMM1425	7	87	60	147
OMM1426	5	79	137	216
OMM1428	7	82	87	170
OMM1429	6	112	111	224
OMM1433	7	107	138	246
OMM1434	9	85	145	230
OMM1435	8	110	130	241
OMM1436	5	86	86	172
OMM1437	9	142	113	256
OMM1438	2	56	27	84
OMM1439	5	84	87	172
OMM1440	7	112	87	200
OMM1441	4	0	59	59
OMM1442a	3	29	0	29
OMM1442b	3	29	0	29
OMM1443	6	63	91	201
OMM1444a	4	28	29	58
OMM1444b	2	28	0	29
OMM1445	10	85	115	200
OMM1447	7	60	60	120
OMM1448	14	139	111	251
OMM1449	11	115	113	229
OMM1450	8	83	83	166
OMM1451	6	136	84	221
OMM1452	4	99	125	248
OMM1454	8	112	116	229
OMM1455	4	56	114	171
OMM1456	4	41	99	165
OMM1457	6	78	136	231
OMM1459	8	112	113	226
OMM1460	5	114	56	171
OMM1461	4	46	99	171
OMM1462	8	84	84	168
OMM1463	7	114	145	260
OMM1464	4	27	27	54
OMM1465	8	105	73	203
OMM1467	9	114	114	229
OMM1468	14	137	138	276
OMM1469	10	142	143	286
OMM1470a	3	29	0	29
OMM1470b	3	29	0	29
OMM1471	6	84	84	210
OMM1475	10	114	144	258
OMM1478a	3	0	28	28
OMM1478b	4	27	28	56
OMM1491	5	129	15	171
OMM1505	5	102	100	229
OMM1506	4	54	108	163
OMM1507	8	84	114	199
OMM1508	7	84	86	171
OMM1509	6	114	112	227
OMM1510	9	111	85	197
OMM1511	2	30	0	30
OMM1512	7	144	145	290
OMM1513	5	109	58	167
OMM1514	5	58	55	114
OMM1516	8	113	57	170
OMM1517	4	57	113	170
OMM1518	6	29	51	81
OMM1523	8	114	113	227
OMM1524	2	30	0	30
OMM1527	9	66	67	134
OMM1528a	3	30	0	30
OMM1528b	2	30	0	30
OMM1529	6	140	141	282
OMM1532	7	144	145	290
OMM1535	7	114	114	228
OMM1536	5	30	29	115
OMM1538	8	56	57	114
OMM1539a	9	111	84	196
OMM1539b	6	115	144	260
OMM1540	4	30	30	60
OMM1543	5	58	56	114
OMM1544	6	82	82	228
OMM1548	5	86	86	172
OMM1549a	6	85	27	112
OMM1549b	7	85	55	140
OMM1551	7	115	72	196
OMM1556a	4	58	57	116
OMM1556b	5	56	0	57
OMM1557	12	143	144	288
OMM1558	6	110	56	167
OMM1559	3	88	60	199
OMM1560	3	28	28	56
OMM1561	2	57	0	58
OMM1562a	4	28	28	56
OMM1562b	4	28	28	56
OMM1563	3	63	121	232
OMM1565	3	0	59	59
OMM1566	4	81	84	166
OMM1568	3	30	30	60
OMM1569	5	89	87	177
OMM1570	3	56	30	87
OMM1573	6	115	85	200
OMM1574	8	131	102	258
OMM1577	3	30	0	30
OMM1578a	4	28	28	56
OMM1578b	4	28	28	56
OMM1579	5	143	89	233
OMM1580	8	82	116	199
OMM1581	7	56	57	114
OMM1582	10	111	83	195
OMM1583	8	140	141	282
OMM1584	6	143	115	259
OMM1585	2	30	0	30
OMM1587	2	45	17	82
OMM1590	2	0	28	28
OMM1592	2	51	79	202
OMM1593	5	141	114	256
OMM1594	2	0	30	30
OMM1595	3	56	87	144
OMM1596	8	68	98	198
OMM1597	10	112	115	228
OMM1599	4	112	53	166
OMM1600	4	91	64	201
OMM1603	3	40	94	167
OMM1604	2	80	49	148
OMM1606	6	83	83	167
OMM1607	6	71	73	175
OMM1608	2	37	68	145
OMM1610a	4	29	29	58
OMM1610b	4	29	29	58
OMM1611	4	57	115	172
OMM1612	3	29	87	117
OMM1613	5	74	103	251
OMM1614	4	29	29	58
OMM1617	8	116	111	227
OMM1619	7	85	87	173
OMM1623	5	85	113	199
OMM1624a	4	30	30	60
OMM1624b	4	30	30	60
OMM1625	5	56	115	172
OMM1626	8	117	117	235
OMM1628	5	83	117	201
OMM1631	2	60	0	60
OMM1632	6	87	59	147
OMM1634a	4	29	30	60
OMM1634b	4	29	30	60
OMM1635	5	67	97	198
OMM1636	8	142	87	230
OMM1637	2	57	0	57
OMM1639	9	114	115	230
OMM1642	5	82	83	166
OMM1643	6	141	115	257
OMM1645	4	28	57	85
OMM1646	4	38	67	133
OMM1649	5	114	57	171
OMM1650	9	112	110	223
OMM1652	4	79	76	156
OMM1656	6	55	58	113
OMM1657a	2	29	56	147
OMM1657b	5	140	111	252
OMM1658	2	30	27	57
OMM1660	6	113	59	173
OMM1661a	9	58	118	176
OMM1661b	2	0	60	60
OMM1662	5	86	87	174
OMM1663a	4	119	63	233
OMM1663b	5	131	75	233
OMM1665	6	52	60	113
OMM1666	3	116	55	172
OMM1667	6	112	59	172
OMM1668	5	84	87	171
OMM1669	6	114	58	173
OMM1670	11	141	114	256
OMM1671	8	143	86	230
OMM1674	9	113	86	199
OMM1676	2	57	56	114
OMM1679	4	83	30	114
OMM1680	4	84	89	174
OMM1681	2	27	30	57
OMM1687	2	99	13	147
OMM1688	8	89	143	233
OMM1690	9	112	115	228
OMM1691	5	143	86	230
OMM1693	5	102	99	226
OMM1694	4	55	53	109
OMM1696	2	43	46	111
OMM1697	4	0	117	117
OMM1701	2	0	58	58
OMM1702	2	58	0	58
OMM1704	6	143	86	230
OMM1705	11	143	144	288
OMM1706	4	44	134	200
OMM1708	7	134	135	270
OMM1709	5	60	95	189
OMM1711	6	86	87	174
OMM1712	7	132	133	288
OMM1713a	8	144	85	230
OMM1713b	2	43	73	144
OMM1714	3	27	87	114
OMM1715a	4	27	30	57
OMM1716	6	86	60	147
OMM1717	2	0	30	30
OMM1718	5	57	90	148
OMM1719	6	59	58	118
OMM1720	4	59	115	175
OMM1722	2	0	57	57
OMM1723a	3	29	0	30
OMM1723b	3	29	30	60
OMM1727	3	27	115	142
OMM1728	3	65	123	227
OMM1729	6	86	0	86
OMM1732	4	99	100	234
OMM1734	8	116	115	232
OMM1736	5	117	88	206
OMM1739	3	74	45	144
OMM1740	8	56	57	160
OMM1742	3	56	0	56
OMM1743	4	59	115	175
OMM1744	7	112	84	197
OMM1745a	2	56	30	87
OMM1745b	4	74	130	235
OMM1746	8	143	114	258
OMM1748	7	85	115	200
OMM1749	7	114	116	231
OMM1751	3	59	28	88
OMM1752	3	29	29	58
OMM1753	5	109	110	220
OMM1756	4	113	114	228
OMM1761	2	29	0	30
OMM1762	6	112	85	198
OMM1764a	6	84	115	200
OMM1764b	8	56	88	145
OMM1765	3	88	88	228
OMM1766a	2	0	57	57
OMM1766b	2	0	27	27
OMM1768	7	112	111	223
OMM1770	2	12	42	84
OMM1772	5	55	56	112
OMM1774	6	84	115	254
OMM1775	9	106	137	244
OMM1776	7	59	117	177
OMM1778a	2	29	0	30
OMM1778b	2	29	0	30
OMM1780	6	85	57	143
OMM1781	4	25	26	52
OMM1784	12	137	112	250
OMM1796a	4	27	27	54
OMM1796b	4	27	27	54
OMM1797	9	112	143	256
OMM1798	7	139	140	280
OMM1800a	3	29	30	60
OMM1800b	3	29	0	30
OMM1804	5	56	30	87
OMM1806	8	141	85	227
OMM1808a	7	116	87	204
OMM1808b	2	60	30	90
OMM1809	7	144	115	260
OMM1810	4	27	57	84
OMM1812	2	30	0	30
OMM1815	2	0	30	30
OMM1817	5	59	29	89
OMM1819	2	27	0	27
OMM1821	2	0	27	27
OMM1824	8	88	144	233
OMM1825	3	0	30	30
OMM1826	7	144	115	260
OMM1828	11	114	85	200
OMM1829a	2	0	30	30
OMM1829b	2	0	30	30
OMM1830	4	126	40	199
OMM1831	2	29	0	30
OMM1832	8	86	87	174
OMM1833	7	87	115	202
OMM3000	3	55	53	109
OMM3001	7	113	141	255
OMM3006	7	112	112	224
OMM3015a	3	23	58	81
OMM3015b	4	84	57	141
OMM3017	4	24	24	48
OMM3018	12	80	110	190
OMM3020	6	84	114	198
OMM3022	4	88	116	205
OMM3024_MHC2	2	30	0	30
OMM3025_MHC2	4	28	29	58
OMM3026_MHC2	2	30	0	30
OMM3027_MHC2	8	84	27	111
OMM3032_Myd118-1	6	59	30	90
OMM3041_NPY	9	107	81	189
OMM3042	9	53	112	165
OMM3044	4	52	55	107
OMM3048_ID1B	10	115	87	230
OMM3056_ID1B	5	115	85	201
OMM3065_ID1C	5	59	60	120
OMM3066a_NPY	3	30	30	60
OMM3066b_NPY	3	30	30	60
OMM3067_ID2A	6	89	57	147
OMM3072_ID1D	11	142	86	229
OMM3075_ID1D	4	57	28	86
OMM3076_ID2B	3	29	30	60
OMM3079_TAP1	8	127	128	286
OMM3080_TAP1	4	87	87	174
OMM3081a_TAP1	3	30	30	60
OMM3081b_TAP1	3	30	0	30
OMM3085_MHC1A	3	29	56	86
OMM3089_MHC1B	4	115	87	203
OMM3090_MHC1A	6	111	83	195
OMM3092_TLR22	13	113	143	257
OMM3093_TLR22	4	128	99	260
OMM3094_TLR22	9	81	140	222
OMM3095_TLR22	9	83	143	227
OMM3097_TLRa	6	30	115	145
OMM3098a_TLRa	4	30	30	60
OMM3098b_TLRa	2	0	30	30
OMM3099_TLRb	4	57	86	143
OMM3100_TLRb	3	57	57	114
OMM3102_UCP2A	5	54	0	55
OMM3103_UCP2B	6	113	90	204
OMM3105_TLR3	2	0	27	27
OMM3107_TLR5	4	53	83	136
OMM3109	6	86	115	202
OMM3111	7	86	58	145
OMM3115_MHC1B	6	56	57	114
OMM3118_IgH	2	0	0	16
OMM3120_BAFF-2	5	85	113	199
OMM3121	5	115	114	229
OMM3126_TLR20	12	142	143	286
OMM3133_BAFF10	4	81	85	167
OMM3140	2	56	30	86
OMM3142	6	144	117	262
OMM3144	15	104	132	236
OMM5000	4	30	30	60
OMM5001	3	30	0	30
OMM5002	2	15	70	115
OMM5003	8	143	87	231
OMM5004	4	85	113	199
OMM5005	4	79	51	202
OMM5006	5	102	75	202
OMM5007	9	142	115	258
OMM5008	7	57	87	145
OMM5009a	4	27	28	56
OMM5009b	2	27	0	28
OMM5010	11	59	85	145
OMM5011	4	116	114	231
OMM5013	7	54	139	194
OMM5014	3	29	0	51
OMM5017a	3	30	30	60
OMM5017b	3	29	29	58
OMM5018	4	45	105	174
OMM5019a	2	27	0	27
OMM5019b	2	27	0	27
OMM5023	3	56	30	87
OMM5024	6	99	109	208
OMM5025	6	82	57	139
OMM5026	7	116	117	234
OMM5029	9	102	132	259
OMM5030	4	108	82	191
OMM5031	4	59	57	117
OMM5032	9	117	144	262
OMM5033	8	144	115	260
OMM5034a	2	0	28	28
OMM5034b	2	0	28	28
OMM5035	6	143	89	233
OMM5036	7	115	116	232
OMM5037a	2	28	0	28
OMM5037b	3	28	0	28
OMM5038	2	26	0	26
OMM5039	5	85	86	172
OMM5041	4	113	57	171
OMM5042	9	85	145	230
OMM5043	6	47	77	166
OMM5044	10	117	145	263
OMM5045	6	84	144	228
OMM5047	5	114	58	173
OMM5050	6	89	87	177
OMM5051a	3	0	30	30
OMM5051b	3	0	30	30
OMM5053	10	138	111	250
OMM5054	8	56	113	169
OMM5055	4	55	86	142
OMM5056	5	29	56	86
OMM5057	7	115	114	230
OMM5058	10	116	143	260
OMM5059a	9	144	115	260
OMM5059b	2	30	57	87
OMM5060	4	59	28	88
OMM5061	3	58	116	175
OMM5062a	2	29	0	30
OMM5062b	3	29	30	60
OMM5063	11	115	144	260
OMM5064	6	143	115	259
OMM5065	9	113	84	198
OMM5067	4	116	115	232
OMM5069	7	84	30	115
OMM5074a	2	0	30	30
OMM5074b	3	30	30	60
OMM5075	6	56	113	169
OMM5077	4	82	141	223
OMM5088	5	57	142	200
OMM5089	9	142	115	258
OMM5090	4	108	58	166
OMM5091	4	57	60	118
OMM5092	3	69	69	164
OMM5093	8	54	111	165
OMM5095a	2	115	0	116
OMM5095b	5	86	55	142
OMM5097	3	0	50	108
OMM5099	6	140	141	282
OMM5100	6	58	29	88
OMM5104	6	139	112	252
OMM5106a	5	86	30	117
OMM5106b	11	116	117	234
OMM5107	4	85	27	112
OMM5108	7	87	115	202
OMM5109	4	86	30	117
OMM5112	5	89	145	235
OMM5113	11	141	83	225
OMM5116	3	29	0	29
OMM5121	5	56	145	202
OMM5124	4	83	26	109
OMM5125a	2	0	29	29
OMM5125b	3	28	29	58
OMM5126a	3	55	59	114
OMM5126b	4	85	58	144
OMM5127a	2	0	30	30
OMM5127b	3	0	30	30
OMM5132	5	29	59	88
OMM5133	9	144	145	290
OMM5136	4	30	58	88
OMM5137	3	59	88	148
OMM5138	6	108	138	246
OMM5139a	2	0	30	30
OMM5139b	4	30	30	60
OMM5140a	2	0	30	30
OMM5140b	3	0	30	30
OMM5141	2	55	0	55
OMM5142a	2	0	30	30
OMM5142b	2	0	30	30
OMM5143	8	113	84	198
OMM5145	4	59	87	147
OMM5146	4	87	90	177
OMM5147	7	114	117	232
OMM5148	3	30	30	60
OMM5149	8	57	115	173
OMM5150	3	27	27	54
OMM5151	9	94	67	220
OMM5152	7	143	144	288
OMM5153	6	110	81	192
OMM5154	2	30	0	30
OMM5156	8	111	85	197
OMM5157	7	84	57	141
OMM5158	7	28	58	87
OMM5159	4	96	37	166
OMM5160	10	134	109	244
OMM5161a	2	26	0	26
OMM5161b	3	26	0	26
OMM5162	5	116	60	177
OMM5163	6	87	57	145
OMM5164	8	115	115	230
OMM5165a	4	30	30	60
OMM5165b	2	30	0	30
OMM5167	4	56	88	145
OMM5168a	3	30	30	60
OMM5168b	4	30	30	60
OMM5169	4	30	30	60
OMM5172	5	27	28	55
OMM5174	6	58	58	116
OMM5175	5	84	28	112
OMM5176	11	59	86	146
OMM5177	4	84	87	172
OMM5178	5	52	112	164
OMM5179	8	144	58	203
OMM5180	4	143	87	231
OMM5181	4	58	28	87
OMM5182	10	143	144	288
OMM5184a	4	29	30	60
OMM5184b	2	29	0	30
OMM5185	2	0	30	30
OMM5186	2	28	87	115
OMM5187	2	0	30	30
OMM5188	6	87	57	144
OMM5189	3	83	29	113
OMM5192	10	142	113	256
OMM5193	8	111	142	254
OMM5194	6	102	133	260
OMM5195	3	30	0	30
OMM5196	7	92	120	251
OMM5198	10	115	114	230
OMM5200	6	102	104	231
OMM5201	4	112	84	197
OMM5202	5	86	0	87
OMM5203	4	55	113	169
OMM5204	8	142	114	257
OMM5205	7	114	58	173
OMM5206	9	92	93	224
OMM5207	6	113	86	199
OMM5208	5	115	87	203
OMM5210	6	109	116	226
OMM5213	7	116	90	207
OMM5214	6	26	86	112
OMM5216	9	86	86	172
OMM5217	9	142	143	286
OMM5219	11	139	113	253
OMM5220	5	86	84	171
OMM5221	7	78	27	105
OMM5223	3	55	30	85
OMM5224	7	28	28	212
OMM5225a	2	30	0	30
OMM5225b	3	30	0	30
OMM5227	7	27	87	114
OMM5228	3	49	0	65
OMM5229	4	59	56	116
OMM5230	2	72	47	143
OMM5231a	3	30	0	30
OMM5231b	2	30	0	30
OMM5233	7	116	85	202
OMM5235	6	86	30	117
OMM5236	3	28	28	56
OMM5237	3	0	56	56
OMM5239	8	87	87	174
OMM5241	2	0	30	30
OMM5242	6	85	86	172
OMM5243	2	0	30	30
OMM5244	5	59	87	147
OMM5247	3	44	73	148
OMM5252	7	55	113	168
OMM5254	8	143	114	258
OMM5255	6	58	58	116
OMM5257	4	59	85	144
OMM5258	9	140	112	253
OMM5259a	2	30	0	30
OMM5259b	2	30	0	30
OMM5260a	3	30	0	30
OMM5260b	3	30	0	30
OMM5261	6	113	113	226
OMM5262	4	30	30	60
OMM5263	6	114	84	198
OMM5264	4	60	60	120
OMM5265	2	56	0	57
OMM5266	4	56	86	142
OMM5267	9	141	113	255
OMM5268	3	28	0	29
OMM5269	9	115	143	259
OMM5271	7	144	115	260
OMM5272	5	58	58	116
OMM5273a	2	29	0	30
OMM5273b	3	29	0	30
OMM5274	5	74	102	202
OMM5275	3	60	90	150
OMM5276	2	29	0	30
OMM5277	4	88	30	118
OMM5278	2	30	29	59
OMM5279a	2	29	0	30
OMM5279b	2	29	0	30
OMM5280a	3	29	0	30
OMM5280b	3	29	30	60
OMM5281	9	104	109	213
OMM5282	6	112	115	228
OMM5286	5	54	84	197
OMM5287	3	58	115	173
OMM5288	2	44	44	120
OMM5289	4	26	56	82
OMM5290	2	58	57	116
OMM5291	2	0	29	29
OMM5294	9	86	88	175
OMM5295	8	85	86	172
OMM5296	8	144	117	262
OMM5297	6	109	84	194
OMM5298	7	144	117	262
OMM5299	8	85	114	200
OMM5301	6	57	57	114
OMM5302	9	143	117	261
OMM5305	3	58	86	144
OMM5306	5	59	88	148
OMM5307	3	56	86	143
OMM5308	5	54	82	136
OMM5309	7	103	104	208
OMM5310	6	86	88	175
OMM5311	2	87	0	87
OMM5312	5	116	58	175
OMM5313	5	58	30	89
OMM5316	6	138	85	224
OMM5317	3	27	0	56
OMM5318	5	57	28	86
OMM5319a	2	27	0	27
OMM5319b	3	27	0	27
OMM5320	12	113	114	227
OMM5321	8	112	115	228
OMM5322	3	29	85	115
OMM5323	3	29	30	60
OMM5324	9	87	88	176
OMM5325a	4	30	30	60
OMM5325b	3	30	30	60
OMM5326	3	60	30	90
OMM5327	9	138	109	248
OMM5328	3	103	46	172
OMM5331	5	116	57	174
OMM5332a	3	87	117	204
OMM5332b	3	57	30	87
OMM5333	4	86	86	173
OMM5334	2	0	29	29
OMY1000UW	6	114	114	228
OMY1001UW	11	135	136	272
OMY1002UW	10	131	132	264
OMY1004UW	10	105	107	213
Omy1006UW	3	48	104	230
OMY1007UW	2	29	0	29
OMY1008UW	4	27	27	54
OMY1009UW	12	138	113	252
OMY1013UW	5	113	60	174
OMY102INRA	9	135	136	272
OMY1032UW	5	111	30	142
OMY1036UW	9	110	110	221
OMY103INRA	6	79	109	189
OMY1057UW	2	27	30	57
OMY105DUa	3	29	56	85
OMY105DUb	9	106	136	243
OMY105INRA	10	137	83	221
OMY106INRA	9	54	83	193
OMY1085UW	2	0	0	17
OMY108INRA	11	112	113	226
OMY1090UW	8	112	87	200
OMY10DIAS	3	30	85	115
OMY110INRA	3	57	85	142
OMY1119UW	5	142	143	286
OMY1120UW	6	109	109	230
OMY113INRA	5	29	57	86
OMY1177UW	2	30	0	30
OMY1189UW	3	30	30	60
OMY1191UW	7	108	110	219
OMY1198UW	5	29	57	86
OMY11DIAS	2	29	60	90
OMY11iINRAa	2	0		29
OMY11iINRAb	3	28		58
OMY120INRA	4	30	30	60
OMY1212UW	13	104	135	240
OMY1225UW	6	112	113	226
OMY13DIAS	5	80	84	165
OMY14DIAS	2	0	26	26
OMY1552UW	5	101	102	204
OMY17INRA	2	0	26	26
Omy1INRA	8	113	114	228
OMY1UoG	7	134	110	245
OMY207UoG	6	107	108	216
OMY23INRA	7	87	138	226
OMY272UoG	7	109	110	220
OMY27DU	3	45	30	76
OMY296UOGa	3	30	0	30
OMY296UOGb	3	30	0	30
OMY2DIAS	11	57	140	197
OMY301UoG	8	109	87	197
Omy325UoGa	7	84	56	141
Omy325UoGb	4	57	30	87
OMY38DUa	4	30	30	60
OMY38DUb	3	0	30	30
OMY3DIAS	5	144	87	232
OMY4DIAS	6	86	59	145
OMY5DIAS	6	113	117	231
Omy77DU	7	142	115	258
OMY7iiDIAS	9	81	56	167
OMY7INRA	7	107	50	158
OMY8DIAS	4	53	83	204
OMY9DIAS	5	44	103	175
OmyCosBTUFa	4	30	30	60
OmyCosBTUFb	4	30	30	60
OmyD_AlnTUF	3	30	53	83
OMYFGT10TUF	4	58	59	118
OMYFGT12TUF	7	85	86	172
OMYFGT15TUF	3	29	86	115
OmyFGT17TUF	7	132	133	286
OMYFGT18TUF	3	85	59	145
OMYFGT23TUF	8	138	139	278
OMYFGT24TUF	7	139	60	200
OMYFGT25TUFa	2	0	28	28
OMYFGT25TUFb	4	28	28	56
OMYFGT26TUF	4	55	139	195
OMYFGT27TUF	9	108	109	218
OMYFGT28TUFa	6	53	79	132
OMYFGT28TUFb	4	0	55	55
OMYFGT2TUF	6	111	59	171
OmyFGT32TUF	11	109	81	249
OMYFGT4TUF	6	111	55	167
OMYFGT5TUF	3	56	30	86
OMYIL1B(DIAS)	2	28	0	28
OMYMYODDIASa	3	29	0	29
OMYMYODDIASb	3	29	0	29
OmyOGT4TUF	8	141	142	284
OmyOGT5TUF	3	28	29	58
OMYPUPUPYDU	4	57	0	58
OMYRGT10TUF	5	54	27	81
OmyRGT12TUF	3	116	56	173
OmyRGT14TUF	9	142	143	286
OMYRGT15TUF	3	30	30	60
OMYRGT17TUF	7	113	144	258
OmyRGT19TUF	5	112	85	198
OMYRGT1TUF	2	56	57	113
OmyRGT2	4	113	57	170
OMYRGT21TUF	7	30	60	90
OMYRGT24TUF	8	114	143	258
OMYRGT26TUF	10	88	58	146
OMYRGT27TUF	3	27	27	54
OMYRGT28TUF	10	141	114	256
OmyRGT30TUF	3	87	83	171
OmyRGT31TUF	3	71	15	113
OMYRGT32TUF	11	139	113	253
OMYRGT33TUF	7	80	58	139
OMYRGT34TUF	10	110	86	197
OMYRGT35TUF	3	60	30	90
OmyRGT36TUF	9	142	83	226
OmyRGT39TUF	4	30	141	171
OMYRGT3TUF	5	59	30	90
OmyRGT41TUF	6	85	57	143
OmyRGT42TUF	6	89	114	204
OMYRGT44TUF	3	43	70	147
OmyRGT46TUF	4	87	58	146
OMYRGT47TUF	7	94	94	223
OmyRGT4TUF	7	87	144	231
OMYRGT51TUF	8	141	113	255
OMYRGT53TUF	4	55	29	85
OmyRGT6TUFa	4	29	82	112
OmyRGT6TUFb	11	114	112	227
OMYRGT7TUF	11	141	141	282
OMYRGT8TUF	10	84	116	201
OMYRGT9TUF	4	87	30	117
OMYRT10TUFa	4	29	29	58
OMYRT10TUFb	3	29	0	29
OMYRT2TUF	7	144	118	263
OMYRT5TUF	9	114	140	255
One105ADFG	4	56	30	87
One10ASC	5	110	83	194
One14ASC	6	114	58	173
One19ASC	8	79	108	187
One2ASC	10	113	114	228
ONE5ASCa	5	59	116	176
ONE5ASCb	6	115	89	205
Oneu8	5	113	84	198
Ots4BML	4	89	27	117
Ssa0007a	5	114	86	201
Ssa0007b	3	0	57	57
Ssa0025 (BHMS185)	2	45	43	116
Ssa0031	2	27	0	28
Ssa0035a	10	112	114	227
Ssa0035b	4	27	27	54
Ssa0067	4	85	83	168
Ssa103NVH	2	40	97	169
Ssa104NVH	2	29	0	30
SSA105NVH	2	26	48	74
Ssa119NVH	7	129	103	261
SSA14DU	5	56	57	114
Ssa16	2	0	30	30
Ssa20_19NUIG	5	59	88	147
SSA289DU	4	57	57	114
SSA439NCVM	10	138	139	278
Ssa61	7	82	111	194
Ssa64	5	58	116	175
Ssa68NVH	9	109	84	193
Ssa70NVH	2	30	0	30
SSA94NVH	11	141	142	284
SSAF43NUIG	2	28	0	28
SSOSL32	11	112	86	199
STR7INRA	9	86	111	198
TAP2B	3	69	39	145
TCARR_11vs12a	2	10	74	84
TCARR_11vs12b	7	126	162	288

## Sheet: 7 Markers for Map Integration
Markers for Map Integration (Markers used to integrate NCCCWA linkage groups and the rainbow trout cytogenetic map)
Chr	Laboratory	Locus
1	INRA	OMM1082
1	INRA	OMM1146
1	INRA	OMM1151
1	INRA	OMM1205
1	INRA	OMM1231
1	INRA	OMM1454
1	INRA	OMM1780
1	INRA	OMM1804
1	INRA	OMM5147
2	Washington State - Vancouver	OMM3001
2	Washington State - Vancouver	OMM3079_TAP1
2	Washington State - Vancouver	OMM3080_TAP1
2	Washington State - Vancouver	OMM3081a_TAP1
3	Washington State - Vancouver	OMM1080
4	INRA	OMM1045
4	INRA	OMM1105
4	INRA	OMM1194
4	INRA	OMM1211
4	INRA	OMM1322
4	INRA	OMM1397
4	INRA	OMM1449
4	INRA	OMM1690
4	INRA	OMM1727
5	Washington State - Vancouver	OMM1195
5	Washington State - Vancouver	OMM3032_Myd118-1
6	Washington State - Vancouver	OMM1204
7	Washington State - Vancouver	OMM1236
8	Washington State - Vancouver	OMM1295
8	Washington State - Vancouver	OMM1329
9	Washington State - Vancouver	OMM1145
10	Washington State - Vancouver	OMM1348
11	Washington State - Vancouver	OMM3020
11	Washington State - Vancouver	OMM3042
12	Washington State - Vancouver	GH1_INRA
12	Washington State - Vancouver	OMM1192
12	Washington State - Vancouver	OMM3118_IgH
13	Washington State - Vancouver	OMM1232
13	Washington State - Vancouver	OMM3006
14	Washington State - Vancouver	OMM3044
14	Washington State - Vancouver	OMM3089_MHC1B
14	Washington State - Vancouver	OMM3115_MHC1B
15	Washington State - Vancouver	OMM1087
15	Washington State - Vancouver	OMY7INRA
16	Washington State - Vancouver	OMM1264
17	Washington State - Vancouver	OMM1300
17	Washington State - Vancouver	OMM3024_MHC2
17	Washington State - Vancouver	OMM3025_MHC2
17	Washington State - Vancouver	OMM3026_MHC2
17	Washington State - Vancouver	OMM3027_MHC2
17	Washington State - Vancouver	OMM3065_ID1C
18	Washington State - Vancouver	OMM3085_MHC1A
18	Washington State - Vancouver	OMM3090_MHC1A
19	Washington State - Vancouver	BHMS281
20	Washington State - Vancouver	OMM1135
21	INRA	BX887563
21	INRA	OMM1028
21	INRA	OMM1036
21	INRA	OMM1051
21	INRA	OMM1067
21	INRA	OMM1455
21	INRA	OMM1729
21	INRA	OMM5266
21	INRA	OMM5298
22	INRA	OMM1032
22	INRA	OMM1286
22	INRA	OMM1365
22	INRA	OMM1728
23	Washington State - Vancouver	OMM3018
24	INRA	OMM1015
24	INRA	OMM1734
24	INRA	OMM1756
24	INRA	OMM3000
25	INRA	OMM1193
25	INRA	OMM1301
25	INRA	OMM5137
26	INRA	OMM1159
26	INRA	OMM1311
26	INRA	OMM1512
27	INRA	OMM1018
27	INRA	OMM1084
27	INRA	OMM1154
27	INRA	OMM1172
27	INRA	OMM1209
27	INRA	OMM1310
27	INRA	OMM1315
27	INRA	OMM5006
27	INRA	OMM5178
27	INRA	OMM5261
28	Washington State - Vancouver	OMM1020
28	INRA	OMM1216
28	INRA	OMM1388
28	INRA	OMM1762
Chr		Locus
sex	INRA	OMM1000
sex	INRA	OMM1026
sex	INRA	OMM1118
sex	INRA	OMM1372
sex	INRA	OMM1665
sex	INRA	OMM1772
sex	INRA	OMM5136

## Sheet: 8 Linkage Group Translation
Linkage Group Translation (identifying names of common linkage groups between published rainbow trout genetic maps)
Nichols et al.	Danzmann et al.	Phillips et al.			Guyomard et al.
Linkage group	Linkage group	Linkage group	Chromosome n°	Structure	Linkage group
OA-I	RT1	LG1	sex	ACRO./SUBTELO.	RT1
OA-II	RT2	LG2	13	META.	RT2A
					RT2B
OA-III	RT3	LG3	14	META.	RT3
OA-IV	?	LG4	25	ACRO.	RT4
OA-V	RT5	LG5	22	META.	RT5
OA-VI	RT6	LG6	1	META.	RT6
OA-VII	RT7	LG7	15	META.	RT7
OA-VIII	RT8	LG8	5	META.	RT8+RT28
OA-IX	RT9	LG9	12	META.	RT9
OA-X	RT10	LG10	6	META.	RT10
OA-XI	RT11	LG11	27	ACRO.	RT11
OA-XII	RT12	LG12	7	META.	RT12
OA-XIII	RT13	LG13	28	ACRO.	RT13
OA-XIV	RT14	LG14	19	META.	RT14
OA-XV	RT15	LG15	21	META.	RT15
OA-XVI	RT16	LG16	18	META.	RT16
OA-XVII	RT17	LG17	20	META.	RT17
OA-XVIII	RT18	LG18	26	ACRO.	RT18
OA-XIX	RT19	LG19	11	META.	RT19
OA-XX	RT20	LG20	10	META.	RT20
OA-XXI	RT21	LG21	9	META.	RT21
OA-XXII	RT22	LG22	16	META.	RT22
OA-XXIII	RT23	LG23	8	META.	RT23
OA-XXIV	RT24	LG24	4	META.	RT24
OA-XXV	RT25	LG25	29	ACRO.	RT25
OA-XXVI	RT26	LG26	24	ACRO.	RT26
OA-XXVII	RT27	LG27	2	META.	RT27
OA-XXVIII (AFLP)
	RT28
OA-XXIV	RT29	LG29	17	META.	RT29
OA-XXX	RT30	LG30	23	ACRO.	RT30
OA-XXXI	RT31	LG31	3	META.	RT31

## Sheet: 9 Chromosome Info
Chromosome Info (Linkage analysis information broken down by chromosome)
Legend
Chr	Chromosome
K cM	Kosambi cM
r	recombination fraction
F	female
M	male
LOD	number of markers ordered at a LOD score
Chr	Homologs	DRE	OLA	TNI	TRU	# ESTs	# Unique ESTs	Markers from BACs	# Markers	LOD 0	LOD 1	LOD 2	LOD 3	LOD 4	K cM total	K cM total F	K cM total M	K ratio F:M	r total	r F	r M	F:M	Pearson Correlation	Correlation P Value	Resolution cM/marker interval
1	6	1	2	2	1	5	5	1	32	13	1	5	13	0	96.8	218.8	17.9	12.22	0.943	1.68	0.17	9.88235	-0.0550308	0.00834	0.9645	3.025
2	10	7	10	11	10	17	16	4	50	23	2	2	18	5	93	128.7	62.4	2.06	0.921	1.29	0.6	2.15	0.122315	0.02911	0.8426	1.86
3	13	6	5	9	6	14	11	2	41	28	0	0	7	6	142.2	187	103.9	1.8	1.388	1.83	0.97	1.8866	-0.175826	-0.13903	0.3922	3.46829
4	2	3	3	4	3	6	5	0	37	15	1	1	14	6	120.5	182.8	108.9	1.68	1.182	1.67	0.89	1.8764	-0.04139	0.8106	3.25676
5	1	6	3	5	4	13	13	3	43	24	1	1	17	0	109.8	118.1	161.9	0.73	1.081	1.15	1.07	1.07477	0.0166	0.9169	2.55349
6	13	2	3	4	2	17	17	0	50	26	1	7	11	5	82.2	146.9	54.2	2.71	0.819	1.41	0.53	2.66038	-0.04603	0.7535	1.644
7	9	9	6	9	9	15	15	3	57	23	0	1	26	7	128.3	164.6	86.9	1.89	1.266	1.58	0.85	1.85882	-0.07109	0.6026	2.25088
8	3	8	4	8	5	18	18	1	44	21	0	0	16	7	115.5	122.3	118.3	1.03	1.144	1.22	1.13	1.07965	-0.20966	0.1772	2.625
9	2	6	6	6	9	12	12	2	38	12	1	5	11	9	106.4	113.7	92.9	1.22	1.058	1.13	0.9	1.25556	-0.24112	0.1505	2.8
10	18	10	7	9	7	15	15	2	50	26	0	4	14	6	117.1	214.6	79	2.72	1.149	1.63	0.77	2.11688	-0.12827	0.3797	2.342
11	3	14	11	15	14	15	15	10	49	30	6	1	6	6	125.9	189.5	99.7	1.9	1.227	1.73	0.84	2.05952	0.13236	0.3698	2.56939
12	11	5	4	6	5	22	21	2	67	36	0	4	19	8	139.2	215.2	105.6	2.04	1.344	1.65	0.99	1.66667	0.0856	0.4943	2.07761
13	13	4	5	4	4	10	7	1	31	20	0	0	7	4	94.7	95.4	70.2	1.36	0.906	0.92	0.66	1.39394	0.17429	0.357	3.05484
14	13	8	5	6	5	9	9	4	43	21	2	4	12	4	130	146	167.5	0.87	1.257	1.43	1.2	1.19167	0.1552	0.3264	3.02326
15	6	3	4	4	4	7	7	0	43	17	2	5	13	6	101.8	237.3	51.8	4.58	1.009	1.87	0.5	3.74	0.01623	0.9188	2.36744
16	2	5	4	7	4	16	16	0	38	17	0	2	12	7	88.6	94.7	110.3	0.86	0.853	0.93	0.76	1.22368	-0.09383	0.5807	2.33158
17	10	9	7	9	10	14	11	6	52	27	1	5	13	6	136.5	218.8	91.9	2.38	1.313	2.08	0.89	2.33708	0.31599	0.0239	2.625
18	9	11	8	9	5	16	14	4	44	22	0	1	16	5	110.2	225.3	81.2	2.77	1.09	1.69	0.77	2.19481	-0.13722	0.3802	2.50455
19	17	3	2	5	2	9	5	1	38	21	2	1	10	4	155.6	242.6	236.5	1.03	1.522	1.72	2.04	0.843137	-0.14521	0.3912	4.09474
20	2	2	2	1	1	12	12	0	31	18	0	1	7	5	105.7	115.6	98.8	1.17	1.005	1.04	0.85	1.22353	0.15643	0.4091	3.40968
21	6	4	3	4	2	9	8	0	37	20	0	1	16	0	83.1	117.9	57.3	2.06	0.813	1.13	0.54	2.09259	0.18761	0.2732	2.24595
22	1	4	3	4	4	7	6	1	21	7	0	0	9	5	61.2	68.4	83.5	0.82	0.601	0.68	0.77	0.883117	0.04869	0.8385	2.91429
23	6	2	4	4	2	9	7	2	32	19	0	1	12	0	57.2	153.8	19.3	7.97	0.548	1.03	0.18	5.72222	-0.05186	0.7817	1.7875
24	0	0	1	2	1	4	4	1	19	5	0	5	6	3	37.6	45.8	29.8	1.54	0.374	0.45	0.29	1.55172	-0.07955	0.7537	1.97895
25	5	4	3	6	5	8	8	4	39	16	4	2	13	4	146.9	178.2	142.2	1.25	1.403	1.73	1.34	1.29104	0.12513	0.4541	3.76667
26	9	0	0	1	0	5	3	0	23	8	4	0	7	4	58	162	26.4	6.14	0.576	1.11	0.25	4.44	-0.11537	0.6092	2.52174
27	3	4	4	5	3	11	9	0	28	13	1	1	7	6	74.3	86.2	74.4	1.16	0.73	0.84	0.65	1.29231	-0.00741	0.9707	2.65357
28	4	4	3	3	3	10	7	1	26	11	1	5	5	4	50.3	64.1	63.6	1.01	0.5	0.63	0.58	1.08621	-0.16969	0.4174	1.93462
Sex	2	2	1	2	1	5	5	2	21	8	0	2	6	5	58.5	63.3	67.8	0.93	0.577	0.63	0.61	1.03279	-0.14163	0.5514	2.78571
total	199	146	123	164	131	325	296	57	1124	547	30	67	343	137	2927.1	4317.6	2564.1	1.68	28.599	37.88	22.59	1.67685	0.00108	0.9715	2.60418

## Sheet: 10 2pt Info for 57 loci not map
2pt Info for loci informative but not mapped (Reporting loci which were informative in the NCCCWA reference families but not able to be placed on the map)
Loci Informative but not mapped:		Two-point data for 56 loci with mapped loci
		Locus	Status	2pt Locus	2pt Locus Chr	r	LOD
BX319411b		BX319411b	Unnassigned	OMM1270	9	0.2	0.536
BX861121a		BX319411b	Unnassigned	OMM5043	17	0.286	0.564
BX861121b		BX319411b	Unnassigned	OMM5193	21	0.31	0.628
BX864000a		BX319411b	Unnassigned	OMM1261	21	0.31	0.628
BX873975a		BX319411b	Unnassigned	OMM1817	21	0.31	0.628
BX885263		BX319411b	Unnassigned	OMM5030	21	0.31	0.628
CA053293		BX319411b	Unnassigned	OMM1652	7	0.292	0.632
CA358173a		BX319411b	Unnassigned	OMM1657a	10	0.214	0.754
CA358173b		BX319411b	Unnassigned	OMM1196	21	0.3	0.771
OMM1077		BX319411b	Unnassigned	OMM5093	unassigned	0.286	0.853
OMM1100		BX319411b	Unnassigned	BX87397a	unassigned	0.233	1.652
OMM1222c		BX319411b	Unnassigned	BX86112b	unassigned	0	8.128
OMM1262		BX319411b	Unnassigned	BX87397b	unassigned	0	8.73
OMM1274a		BX861121a	Unnassigned	OMM1270	9	0.2	0.536
OMM1274b		BX861121a	Unnassigned	CA049969	2	0.25	0.608
OMM1334		BX861121a	Unnassigned	OMM1365	22	0.296	0.701
OMM1377		BX861121a	Unnassigned	OMM5093	unassigned	0.115	3.488
OMM1391b		BX861121b	Unnassigned	OMM1270	9	0.2	0.536
OMM1392a		BX861121b	Unnassigned	OMM1583	16	0.308	0.556
OMM1392b		BX861121b	Unnassigned	OMM1657a	10	0.231	0.563
OMM1411a		BX861121b	Unnassigned	OMM1529	25	0.296	0.701
OMM1435		BX861121b	Unnassigned	OMM5257	unassigned	0.296	0.701
OMM1444b		BX861121b	Unnassigned	OMM1548	25	0.296	0.701
OMM1600		BX861121b	Unnassigned	OMM1652	7	0.273	0.723
OMM1634a		BX861121b	Unnassigned	OMYRGT7	25	0.286	0.853
OMM1765		BX861121b	Unnassigned	OMM1054	25	0.286	0.853
OMM1800a		BX861121b	Unnassigned	OMM5093	unassigned	0.269	0.948
OMM1800b		BX861121b	Unnassigned	BX87397a	unassigned	0.25	1.29
OMM5019a		BX861121b	Unnassigned	BX87397b	unassigned	0	8.128
OMM5019b		BX864000a	Unnassigned	OMM1301	25	0.25	0.608
OMM5034b		BX864000a	Unnassigned	OMYFGT23	8	0.31	0.628
OMM5037a		BX864000a	Unnassigned	OMM5138	25	0.31	0.628
OMM5037b		BX864000a	Unnassigned	OMM1080	3	0.31	0.628
OMM5074b		BX864000a	Unnassigned	OMM1137	3	0.31	0.628
OMM5093		BX864000a	Unnassigned	OMM1516	5	0.31	0.628
OMM5165b		BX864000a	Unnassigned	OMM1439	5	0.31	0.628
OMM5185		BX864000a	Unnassigned	OMM1053	3	0.31	0.628
OMM5231b		BX864000a	Unnassigned	OMM1543	1	0.31	0.628
OMM5237		BX864000a	Unnassigned	OMM1178	8	0.296	0.701
OMM5241		BX864000a	Unnassigned	OMM1138	3	0.3	0.771
OMM5244		BX864000a	Unnassigned	OMM1706	3	0.3	0.771
OMM5259a		BX864000a	Unnassigned	OMM1765	3	0.3	0.771
OMM5259b		BX864000a	Unnassigned	OMM5109	3	0.3	0.771
OMM5260a		BX864000a	Unnassigned	OMM1058	3	0.3	0.771
OMM5260b		BX864000a	Unnassigned	OMM1083	3	0.3	0.771
OMM5273a		BX864000a	Unnassigned	OMM1336	3	0.3	0.771
OMM5276		BX864000a	Unnassigned	OMM5275	3	0.3	0.771
OMM5279a		BX864000a	Unnassigned	OMM1434	3	0.3	0.771
OMM5279b		BX864000a	Unnassigned	OMM1435	3	0.3	0.771
OMM5295		BX864000a	Unnassigned	OMM1263b	3	0.3	0.771
OMM5319a		BX864000a	Unnassigned	OMM5067	3	0.3	0.771
OMM5319b		BX864000a	Unnassigned	CA357130	20	0.3	0.771
OMY1006UW		BX864000a	Unnassigned	OMM5204	3	0.3	0.771
OMY1007UW		BX864000a	Unnassigned	OMM5306	6	0.3	0.771
OMYFGT15TUF		BX864000a	Unnassigned	OMM5121	3	0.3	0.771
OmyOGT5TUF		BX864000a	Unnassigned	OMM5146	3	0.3	0.771
		BX864000a	Unnassigned	OMM5142a	unassigned	0.3	0.771
		BX864000a	Unnassigned	OMYFGT15	3	0.3	0.771
		BX864000a	Unnassigned	OMM1559	16	0.235	0.788
		BX864000a	Unnassigned	Ssa68NVH	16	0.286	0.853
		BX864000a	Unnassigned	OMM5024	3	0.276	1.011
		BX864000a	Unnassigned	BX881655	25	0.25	1.062
		BX864000a	Unnassigned	OMM5288	1	0.143	1.42
		BX873975a	assigned to Omy19	OMM1824	9	0.352	0.6
		BX873975a	assigned to Omy19	OMM3072	9	0.352	0.6
		BX873975a	assigned to Omy19	OMM5053	28	0.356	0.626
		BX873975a	assigned to Omy19	OMM1619	11	0.356	0.626
		BX873975a	assigned to Omy19	OMY207U	15	0.31	0.628
		BX873975a	assigned to Omy19	OMYFGT2	9	0.31	0.628
		BX873975a	assigned to Omy19	OMY1004U	12	0.31	0.628
		BX873975a	assigned to Omy19	OMM1420	15	0.346	0.634
		BX873975a	assigned to Omy19	OMM5321	16	0.346	0.637
		BX873975a	assigned to Omy19	OMM5088	11	0.348	0.649
		BX873975a	assigned to Omy19	CA061915	9	0.348	0.649
		BX873975a	assigned to Omy19	OMM1093	24	0.341	0.685
		BX873975a	assigned to Omy19	OMM1231	1	0.352	0.693
		BX873975a	assigned to Omy19	OMM1068	10	0.358	0.703
		BX873975a	assigned to Omy19	OMY1036U	12	0.3	0.771
		BX873975a	assigned to Omy19	OMM5006	27	0.3	0.771
		BX873975a	assigned to Omy19	OMM1833	24	0.3	0.771
		BX873975a	assigned to Omy19	OMM1734	24	0.3	0.771
		BX873975a	assigned to Omy19	OMM1701	9	0.3	0.771
		BX873975a	assigned to Omy19	OMY301U	9	0.3	0.771
		BX873975a	assigned to Omy19	OMM1059	9	0.3	0.771
		BX873975a	assigned to Omy19	OMM1060	9	0.3	0.771
		BX873975a	assigned to Omy19	OMM5311	10	0.3	0.771
		BX873975a	assigned to Omy19	OMM5132	9	0.3	0.771
		BX873975a	assigned to Omy19	OMM1315	27	0.3	0.771
		BX873975a	assigned to Omy19	OMM1087	15	0.328	0.785
		BX873975a	assigned to Omy19	OMM1146	1	0.322	0.847
		BX873975a	assigned to Omy19	OMYFGT24	24	0.286	0.853
		BX873975a	assigned to Omy19	OMM1832	15	0.334	0.875
		BX873975a	assigned to Omy19	OMM5207	9	0.334	0.875
		BX873975a	assigned to Omy19	OMM1428	15	0.334	0.875
		BX873975a	assigned to Omy19	OMM1776	1	0.335	0.881
		BX873975a	assigned to Omy19	OMM5077	25	0.335	0.881
		BX873975a	assigned to Omy19	OMM1548	25	0.328	0.93
		BX873975a	assigned to Omy19	OMM1529	25	0.328	0.93
		BX873975a	assigned to Omy19	OMM1089	9	0.328	0.93
		BX873975a	assigned to Omy19	OMM5090	9	0.322	0.985
		BX873975a	assigned to Omy19	OMM5138	25	0.323	0.989
		BX873975a	assigned to Omy19	OMM1015	24	0.276	1.011
		BX873975a	assigned to Omy19	OMY105Da	11	0.276	1.011
		BX873975a	assigned to Omy19	Ssa16	unassigned	0.267	1.174
		BX873975a	assigned to Omy19	OMM5147	1	0.267	1.174
		BX873975a	assigned to Omy19	OMM1810	1	0.267	1.174
		BX873975a	assigned to Omy19	OMM1454	1	0.267	1.174
		BX873975a	assigned to Omy19	OMM1780	1	0.267	1.174
		BX873975a	assigned to Omy19	Ssa20_19	11	0.267	1.174
		BX873975a	assigned to Omy19	OMY3DI	15	0.317	1.191
		BX873975a	assigned to Omy19	OMYRGT17	15	0.317	1.191
		BX873975a	assigned to Omy19	OMM1054	25	0.317	1.192
		BX873975a	assigned to Omy19	OMYRGT7	25	0.317	1.192
		BX873975a	assigned to Omy19	BX87397b	unassigned	0.318	1.195
		BX873975a	assigned to Omy19	OMM5099	15	0.31	1.257
		BX873975a	assigned to Omy19	SSA439NC	16	0.31	1.257
		BX873975a	assigned to Omy19	CA058580	1	0.25	1.29
		BX873975a	assigned to Omy19	Ssa103NV	11	0.25	1.29
		BX873975a	assigned to Omy19	OMM5018	11	0.275	1.309
		BX873975a	assigned to Omy19	OMM5194	11	0.275	1.309
		BX873975a	assigned to Omy19	Ssa0035a	25	0.241	1.468
		BX873975a	assigned to Omy19	OMM5312	10	0.233	1.652
		BX873975a	assigned to Omy19	OMM1657a	10	0.237	1.984
		BX873975a	assigned to Omy19	OMM5106b	10	0.288	1.992
		BX873975a	assigned to Omy19	OMM1413a	10	0.288	1.992
		BX873975a	assigned to Omy19	OMM5168a	10	0.288	1.992
		BX873975a	assigned to Omy19	OMM1549b	10	0.286	2.006
		BX873975a	assigned to Omy19	OMM5196	10	0.279	2.045
		BX873975a	assigned to Omy19	OMM1174a	unassigned	0.283	2.228
		BX873975a	assigned to Omy19	OMY120IN	unassigned	0.267	2.65
		BX873975a	assigned to Omy19	OMM1125b	unassigned	0.242	2.724
		BX885263	Unnassigned	OMM3093	11	0.282	0.52
		BX885263	Unnassigned	OMM1325	16	0.356	0.526
		BX885263	Unnassigned	OMM1744	16	0.366	0.528
		BX885263	Unnassigned	OMM1241	19	0.352	0.6
		BX885263	Unnassigned	OMM5182	19	0.352	0.6
		BX885263	Unnassigned	OMM1037	13	0.339	0.606
		BX885263	Unnassigned	OMM1340	16	0.31	0.628
		BX885263	Unnassigned	OMM1687	13	0.31	0.628
		BX885263	Unnassigned	OmyRGT6a	16	0.31	0.628
		BX885263	Unnassigned	OMM1355	1	0.31	0.628
		BX885263	Unnassigned	STR7INRA	1	0.31	0.628
		BX885263	Unnassigned	OMM1610a	unassigned	0.348	0.649
		BX885263	Unnassigned	OmyOGT4	16	0.348	0.649
		BX885263	Unnassigned	OMM1042	12	0.34	0.68
		BX885263	Unnassigned	OMM1359	1	0.296	0.701
		BX885263	Unnassigned	OMM5158	16	0.3	0.771
		BX885263	Unnassigned	OMM5023	16	0.3	0.771
		BX885263	Unnassigned	OMM5327	19	0.3	0.771
		BX885263	Unnassigned	OMM5287	16	0.3	0.771
		BX885263	Unnassigned	Ssa0007b	unassigned	0.286	0.853
		BX885263	Unnassigned	CA35817a	unassigned	0.334	0.875
		BX885263	Unnassigned	OMM1670	13	0.334	0.875
		BX885263	Unnassigned	OMY1UoG	13	0.328	0.93
		BX885263	Unnassigned	OMM1026	sex	0.333	0.976
		BX885263	Unnassigned	OMM1442b	unassigned	0.276	1.011
		BX885263	Unnassigned	OMM5056	16	0.276	1.011
		BX885263	Unnassigned	OMM5074a	unassigned	0.267	1.174
		BX885263	Unnassigned	OMM1271	9	0.267	1.174
		BX885263	Unnassigned	OMM5074b	unassigned	0.317	1.191
		BX885263	Unnassigned	OMM5165a	unassigned	0.217	3.841
		BX885263	Unnassigned	CA35817b	unassigned	0.2	4.42
		CA053293	Unnassigned	OMM1727	4	0.333	0.511
		CA053293	Unnassigned	OMM5302	27	0.354	0.515
		CA053293	Unnassigned	OMM1156	18	0.324	0.519
		CA053293	Unnassigned	OMM1018	27	0.284	0.531
		CA053293	Unnassigned	OMM1436	24	0.356	0.554
		CA053293	Unnassigned	OMYRGT9	8	0.354	0.558
		CA053293	Unnassigned	OMM1778a	unassigned	0.143	0.559
		CA053293	Unnassigned	OMM5273b	unassigned	0.143	0.559
		CA053293	Unnassigned	OMM5247	11	0.284	0.56
		CA053293	Unnassigned	OMM1265	8	0.369	0.564
		CA053293	Unnassigned	OMM1323	8	0.337	0.566
		CA053293	Unnassigned	OMM1207	8	0.332	0.583
		CA053293	Unnassigned	OMM1608	4	0.332	0.583
		CA053293	Unnassigned	OMM1118	sex	0.318	0.595
		CA053293	Unnassigned	Ssa119NV	18	0.301	0.611
		CA053293	Unnassigned	OMM1669	15	0.274	0.645
		CA053293	Unnassigned	OMM1604	4	0.281	0.652
		CA053293	Unnassigned	OMM1329	8	0.325	0.693
		CA053293	Unnassigned	OMM1226b	unassigned	0.179	0.701
		CA053293	Unnassigned	One19ASC	4	0.341	0.714
		CA053293	Unnassigned	OMM1307	8	0.323	0.72
		CA053293	Unnassigned	OMY23IN	27	0.335	0.726
		CA053293	Unnassigned	OMM1457	22	0.302	0.745
		CA053293	Unnassigned	OMM1045	4	0.358	0.747
		CA053293	Unnassigned	OMM5180	4	0.359	0.748
		CA053293	Unnassigned	One2ASC	4	0.35	0.769
		CA053293	Unnassigned	OmyCosBa	6	0.3	0.771
		CA053293	Unnassigned	OMM5206	8	0.339	0.771
		CA053293	Unnassigned	OMM5112	8	0.315	0.785
		CA053293	Unnassigned	OMM1315	27	0.335	0.809
		CA053293	Unnassigned	CA361411	22	0.336	0.814
		CA053293	Unnassigned	OMM1536	2	0.171	0.853
		CA053293	Unnassigned	OMM1202b	unassigned	0.286	0.853
		CA053293	Unnassigned	OMM5272	8	0.291	0.868
		CA053293	Unnassigned	OMM5005	3	0.228	0.881
		CA053293	Unnassigned	OMM1273	22	0.289	0.947
		CA053293	Unnassigned	OMM1688	27	0.319	0.962
		CA053293	Unnassigned	OMM1752	unassigned	0.276	1.011
		CA053293	Unnassigned	OMM1053	3	0.331	1.171
		CA053293	Unnassigned	OMM1377	unassigned	0.158	1.174
		CA053293	Unnassigned	OMM1154	27	0	1.204
		CA053293	Unnassigned	CA35962b	22	0.294	1.333
		CA053293	Unnassigned	OMM1292	22	0.302	1.384
		CA053293	Unnassigned	CA35962a	22	0.309	1.468
		CA053293	Unnassigned	OMM1478b	18	0.205	1.513
		CA053293	Unnassigned	OMM1523	22	0.29	1.555
		CA053293	Unnassigned	OMM5164	3	0.282	1.652
		CA053293	Unnassigned	OMM1761	unassigned	0	1.806
		CA053293	Unnassigned	OMM5006	27	0.271	1.825
		CA053293	Unnassigned	OMM1080	3	0.315	2.022
		CA053293	Unnassigned	OMM1435	3	0.305	2.103
		CA053293	Unnassigned	OMM1084	27	0.269	2.28
		CA053293	Unnassigned	OMM1003	22	0.29	2.669
		CA053293	Unnassigned	OMM1365	22	0.241	3.749
		CA053293	Unnassigned	OMM1085	3	0.244	3.854
		CA053293	Unnassigned	OMM1286	22	0.211	3.889
		CA053293	Unnassigned	OMM1337	3	0.235	4.037
		CA053293	Unnassigned	OMM1625	22	0.16	5.625
		CA358173a	Unnassigned	OMM1028	21	0.366	0.526
		CA358173a	Unnassigned	OMM5230	28	0.342	0.529
		CA358173a	Unnassigned	OMM1774	5	0.302	0.536
		CA358173a	Unnassigned	OMYRGT47	28	0.318	0.554
		CA358173a	Unnassigned	OMM1215a	26	0.369	0.566
		CA358173a	Unnassigned	SSA94NVH	2	0.351	0.593
		CA358173a	Unnassigned	OMY102IN	2	0.351	0.593
		CA358173a	Unnassigned	OMM1070	2	0.351	0.593
		CA358173a	Unnassigned	OMM5174	14	0.351	0.593
		CA358173a	Unnassigned	OMM1532	25	0.352	0.6
		CA358173a	Unnassigned	OMM1193	25	0.31	0.628
		CA358173a	Unnassigned	OMM1273	22	0.31	0.628
		CA358173a	Unnassigned	TAP2B	18	0.31	0.628
		CA358173a	Unnassigned	OMYFGT18	2	0.31	0.628
		CA358173a	Unnassigned	OMM3085	18	0.31	0.628
		CA358173a	Unnassigned	OMM1579	8	0.346	0.634
		CA358173a	Unnassigned	OMM1529	25	0.346	0.634
		CA358173a	Unnassigned	OMM5255	7	0.346	0.637
		CA358173a	Unnassigned	OmyOGT4	16	0.346	0.637
		CA358173a	Unnassigned	OMM1457	22	0.348	0.649
		CA358173a	Unnassigned	OMM3144	25	0.348	0.649
		CA358173a	Unnassigned	OMM5138	25	0.34	0.68
		CA358173a	Unnassigned	OMM1088	18	0.296	0.701
		CA358173a	Unnassigned	OMY1008U	unassigned	0.336	0.74
		CA358173a	Unnassigned	Ogo2a	unassigned	0.3	0.771
		CA358173a	Unnassigned	OMM1441	25	0.3	0.771
		CA358173a	Unnassigned	OMM1463	25	0.3	0.771
		CA358173a	Unnassigned	OMM5244	unassigned	0.3	0.771
		CA358173a	Unnassigned	OMM3076	25	0.3	0.771
		CA358173a	Unnassigned	OMM1797	25	0.3	0.771
		CA358173a	Unnassigned	CA35962a	22	0.34	0.779
		CA358173a	Unnassigned	CA35962b	22	0.34	0.779
		CA358173a	Unnassigned	CA35817b	unassigned	0.334	0.875
		CA358173a	Unnassigned	OMM1593	25	0.334	0.875
		CA358173a	Unnassigned	OMM1746	18	0.334	0.875
		CA358173a	Unnassigned	OMM5137	25	0.334	0.875
		CA358173a	Unnassigned	OMYRGT7	25	0.334	0.875
		CA358173a	Unnassigned	OMM1054	25	0.334	0.875
		CA358173a	Unnassigned	OMM5157	28	0.335	0.881
		CA358173a	Unnassigned	OMM1388	28	0.335	0.881
		CA358173a	Unnassigned	OMY1212U	13	0.35	0.89
		CA358173a	Unnassigned	OMM1232	13	0.35	0.89
		CA358173a	Unnassigned	OMM3090	18	0.328	0.928
		CA358173a	Unnassigned	OMM1670	13	0.34	0.973
		CA358173a	Unnassigned	OMY1UoG	13	0.333	0.976
		CA358173a	Unnassigned	OMM3006	13	0.333	0.976
		CA358173a	Unnassigned	OMM1830	18	0.268	1.004
		CA358173a	Unnassigned	OMM1369	13	0.325	1.006
		CA358173a	Unnassigned	OMM1166a	21	0.276	1.011
		CA358173a	Unnassigned	OMM1536	2	0.276	1.011
		CA358173a	Unnassigned	OMM1565	25	0.276	1.011
		CA358173a	Unnassigned	OMM1111	26	0.259	1.116
		CA358173a	Unnassigned	OMM1159	26	0.267	1.174
		CA358173a	Unnassigned	OMM1523	22	0.267	1.174
		CA358173a	Unnassigned	OMM1693	26	0.267	1.174
		CA358173a	Unnassigned	OMM1713a	18	0.267	1.174
		CA358173a	Unnassigned	OmyRGT12	26	0.267	1.174
		CA358173a	Unnassigned	OMM5077	25	0.317	1.191
		CA358173a	Unnassigned	OMM5320	13	0.32	1.211
		CA358173a	Unnassigned	OMM5092	13	0.32	1.211
		CA358173a	Unnassigned	OMM1548	25	0.31	1.256
		CA358173a	Unnassigned	OMM1013	18	0.31	1.257
		CA358173a	Unnassigned	OMM1037	13	0.292	1.266
		CA358173a	Unnassigned	OMM1312	14	0.306	1.342
		CA358173a	Unnassigned	OMM5095a	18	0.241	1.468
		CA358173a	Unnassigned	OMM1671	13	0.301	1.545
		CA358173a	Unnassigned	OMM1156	18	0.293	1.621
		CA358173a	Unnassigned	Omy77DU	18	0.293	1.621
		CA358173a	Unnassigned	OMM5165a	unassigned	0.283	1.928
		CA358173a	Unnassigned	Ogo2b	14	0.288	1.992
		CA358173a	Unnassigned	OMM1357	17	0.277	2.025
		CA358173a	Unnassigned	OMM1829a	unassigned	0.2	2.21
		CA358173a	Unnassigned	OMY27DU	13	0.2	2.21
		CA358173a	Unnassigned	OMM5051a	unassigned	0.2	2.21
		CA358173a	Unnassigned	OMM5306	6	0.179	2.422
		CA358173a	Unnassigned	OMM1646	13	0.172	2.639
		CA358173a	Unnassigned	OMM5264	14	0.167	2.86
		CA358173a	Unnassigned	OMM1514	14	0.167	2.86
		CA358173a	Unnassigned	OMM5074b	unassigned	0.183	5.046
		CA358173a	Unnassigned	OMM5165b	unassigned	0.033	6.826
		CA358173b	Unnassigned	OMM1346	14	0.226	0.511
		CA358173b	Unnassigned	OMM1610a	unassigned	0.369	0.566
		CA358173b	Unnassigned	OMM5000	2	0.351	0.593
		CA358173b	Unnassigned	OMM1298	4	0.351	0.593
		CA358173b	Unnassigned	OMM5177	2	0.351	0.593
		CA358173b	Unnassigned	OMM1624b	2	0.351	0.593
		CA358173b	Unnassigned	OmyCosBa	6	0.351	0.593
		CA358173b	Unnassigned	Ogo2b	14	0.352	0.6
		CA358173b	Unnassigned	OMM5174	14	0.352	0.6
		CA358173b	Unnassigned	CR371139	8	0.356	0.626
		CA358173b	Unnassigned	OMM3044	14	0.31	0.628
		CA358173b	Unnassigned	OMM1691	14	0.346	0.637
		CA358173b	Unnassigned	OMM5019a	unassigned	0.296	0.701
		CA358173b	Unnassigned	OMM5319b	unassigned	0.296	0.701
		CA358173b	Unnassigned	OMM5043	17	0.312	0.764
		CA358173b	Unnassigned	OMM1592	19	0.3	0.771
		CA358173b	Unnassigned	OMM1274b	unassigned	0.3	0.771
		CA358173b	Unnassigned	OMM5106a	19	0.3	0.771
		CA358173b	Unnassigned	OMM1514	14	0.3	0.771
		CA358173b	Unnassigned	OMM5264	14	0.3	0.771
		CA358173b	Unnassigned	OMM1100	unassigned	0.3	0.771
		CA358173b	Unnassigned	OMM1271	9	0.3	0.771
		CA358173b	Unnassigned	OMM1798	17	0.351	0.817
		CA358173b	Unnassigned	Ogo1UW	14	0.284	0.846
		CA358173b	Unnassigned	OMM5306	6	0.286	0.853
		CA358173b	Unnassigned	OMM5037b	unassigned	0.286	0.853
		CA358173b	Unnassigned	OMM1670	13	0.335	0.881
		CA358173b	Unnassigned	OMM3126	17	0.35	0.89
		CA358173b	Unnassigned	OMM3065	17	0.35	0.89
		CA358173b	Unnassigned	OMM1001	12	0.337	0.901
		CA358173b	Unnassigned	OMM1643	14	0.328	0.93
		CA358173b	Unnassigned	CA367675	17	0.34	0.973
		CA358173b	Unnassigned	OmyRGT19	17	0.333	0.976
		CA358173b	Unnassigned	OMM1613	17	0.289	1.002
		CA358173b	Unnassigned	OMM1687	13	0.276	1.011
		CA358173b	Unnassigned	OMM1355	1	0.276	1.011
		CA358173b	Unnassigned	STR7INRA	1	0.276	1.011
		CA358173b	Unnassigned	OMM1359	1	0.259	1.116
		CA358173b	Unnassigned	OMM1705	17	0.32	1.211
		CA358173b	Unnassigned	OMM5026	17	0.32	1.211
		CA358173b	Unnassigned	OMY1UoG	13	0.311	1.258
		CA358173b	Unnassigned	OMM1312	14	0.304	1.327
		CA358173b	Unnassigned	OMM1042	12	0.304	1.329
		CA358173b	Unnassigned	OMM1442b	unassigned	0.241	1.468
		CA358173b	Unnassigned	OMM1712	17	0.301	1.545
		CA358173b	Unnassigned	OMM1300	17	0.301	1.545
		CA358173b	Unnassigned	OMM1452	17	0.293	1.622
		CA358173b	Unnassigned	OMM1357	17	0.294	1.626
		CA358173b	Unnassigned	OMM1113	17	0.214	1.81
		CA358173b	Unnassigned	OMM5334	unassigned	0.207	2.008
		CA358173b	Unnassigned	OMM1829b	unassigned	0.2	2.21
		CA358173b	Unnassigned	OMM5227	17	0.2	2.21
		CA358173b	Unnassigned	OMM1743	17	0.2	2.21
		CA358173b	Unnassigned	OMM5051b	unassigned	0.2	2.21
		CA358173b	Unnassigned	OMM1720	17	0.2	2.21
		CA358173b	Unnassigned	OMM5165a	unassigned	0.217	3.841
		CA358173b	Unnassigned	OMM5074b	unassigned	0.217	3.841
		OMM1077	Unnassigned - 14/17	OMY108IN	23	0.308	0.556
		OMM1077	Unnassigned - 14/17	OMM1693	26	0.308	0.556
		OMM1077	Unnassigned - 14/17	OMYRT10a	7	0.296	0.701
		OMM1077	Unnassigned - 14/17	OMM1234	7	0.296	0.701
		OMM1077	Unnassigned - 14/17	OMM5036	24	0.296	0.701
		OMM1077	Unnassigned - 14/17	OMM1384b	26	0.296	0.701
		OMM1077	Unnassigned - 14/17	OMM1623	23	0.296	0.701
		OMM1077	Unnassigned - 14/17	OMM1311	26	0.296	0.701
		OMM1077	Unnassigned - 14/17	OMM1697	23	0.286	0.853
		OMM1077	Unnassigned - 14/17	OMM5127a	unassigned	0.286	0.853
		OMM1077	Unnassigned - 14/17	OMY5DI	23	0.286	0.853
		OMM1077	Unnassigned - 14/17	OMM1826	23	0.286	0.853
		OMM1077	Unnassigned - 14/17	OmyRGT12	26	0.286	0.853
		OMM1077	Unnassigned - 14/17	OMM1239	7	0.286	0.853
		OMM1077	Unnassigned - 14/17	OMM5011	23	0.286	0.853
		OMM1077	Unnassigned - 14/17	OMM1288	24	0.286	0.853
		OMM1077	Unnassigned - 14/17	OMM1748	16	0.286	0.853
		OMM1077	Unnassigned - 14/17	OMM1512	26	0.286	0.853
		OMM1077	Unnassigned - 14/17	OMM1584	23	0.286	0.853
		OMM1077	Unnassigned - 14/17	OMM1186	23	0.286	0.853
		OMM1077	Unnassigned - 14/17	OMM1159	26	0.286	0.853
		OMM1077	Unnassigned - 14/17	OMM1539b	26	0.286	0.853
		OMM1077	Unnassigned - 14/17	OMM1215a	26	0.286	0.853
		OMM1077	Unnassigned - 14/17	OMYRGT34	23	0.286	0.853
		OMM1077	Unnassigned - 14/17	OMY1001U	26	0.269	0.948
		OMM1077	Unnassigned - 14/17	OMYRGT24	23	0.269	0.948
		OMM1077	Unnassigned - 14/17	OMM3018	23	0.269	0.948
		OMM1077	Unnassigned - 14/17	OMM1168	7	0.111	1.045
		OMM1077	Unnassigned - 14/17	OMM5305	23	0.259	1.116
		OMM1077	Unnassigned - 14/17	OMM5242	23	0.259	1.116
		OMM1077	Unnassigned - 14/17	OMM1421	23	0.259	1.116
		OMM1077	Unnassigned - 14/17	OMYRGT44	26	0.091	1.555
		OMM1077	Unnassigned - 14/17	OMM1669	15	0.214	1.81
		OMM1077	Unnassigned - 14/17	OMM1732	15	0	3.01
		OMM1077	Unnassigned - 14/17	OMM1187	15	0.037	5.969
		OMM1077	Unnassigned - 14/17	OMM1409	15	0.036	6.254
		OMM1077	Unnassigned - 14/17	OMM1425	15	0.036	6.254
		OMM1077	Unnassigned - 14/17	OMM1417	15	0.036	6.254
		OMM1077	Unnassigned - 14/17	OMYRGT15	15	0.036	6.254
		OMM1077	Unnassigned - 14/17	OMYFGT26	15	0	7.225
		OMM1077	Unnassigned - 14/17	OMM1087	15	0	7.526
		OMM1077	Unnassigned - 14/17	OMM5034b	unassigned	0	7.827
		OMM1077	Unnassigned - 14/17	OMY207U	15	0	7.827
		OMM1077	Unnassigned - 14/17	OMY110IN	15	0	7.827
		OMM1077	Unnassigned - 14/17	OMM5099	15	0	7.827
		OMM1077	Unnassigned - 14/17	OMM1420	15	0	8.128
		OMM1077	Unnassigned - 14/17	OMY3DI	15	0	8.128
		OMM1077	Unnassigned - 14/17	OMM1832	15	0	8.128
		OMM1077	Unnassigned - 14/17	OMYRGT17	15	0	8.128
		OMM1077	Unnassigned - 14/17	OMM1428	15	0	8.128
		OMM1077	Unnassigned - 14/17	OMM1318	15	0	8.128
		OMM1077	Unnassigned - 14/17	OMM1112	15	0	8.128
		OMM1077	Unnassigned - 14/17	OMM1745a	15	0	8.128
		OMM1077	Unnassigned - 14/17	OMM1764a	15	0	8.128
		OMM1077	Unnassigned - 14/17	OMM1649	15	0	8.128
		OMM1077	Unnassigned - 14/17	OMM5160	15	0	8.128
		OMM1077	Unnassigned - 14/17	OMM1784	15	0	8.128
		OMM1077	Unnassigned - 14/17	OMM1580	15	0	8.128
		OMM1077	Unnassigned - 14/17	OMM1196	21	0	8.128
		OMM1077	Unnassigned - 14/17	OMM1222c	unassigned	0	8.128
		OMM1100	Unnassigned	OMM1596	14	0.231	0.563
		OMM1100	Unnassigned	OMM1505	17	0.25	0.608
		OMM1100	Unnassigned	OMM1344	9	0.31	0.628
		OMM1100	Unnassigned	OmyRGT19	17	0.31	0.628
		OMM1100	Unnassigned	OMYFGT27	9	0.31	0.628
		OMM1100	Unnassigned	OMM1452	17	0.31	0.628
		OMM1100	Unnassigned	Omy325Ua	9	0.31	0.628
		OMM1100	Unnassigned	OMM1798	17	0.31	0.628
		OMM1100	Unnassigned	OMY1090U	9	0.31	0.628
		OMM1100	Unnassigned	Ssa61	27	0.31	0.628
		OMM1100	Unnassigned	OMM5334	unassigned	0.31	0.628
		OMM1100	Unnassigned	OMM1357	17	0.31	0.628
		OMM1100	Unnassigned	OMM5025	5	0.296	0.701
		OMM1100	Unnassigned	OMM1774	5	0.214	0.754
		OMM1100	Unnassigned	OMM1300	17	0.3	0.771
		OMM1100	Unnassigned	OMY301U	9	0.3	0.771
		OMM1100	Unnassigned	OMY2DIAS	9	0.3	0.771
		OMM1100	Unnassigned	OMM1743	17	0.3	0.771
		OMM1100	Unnassigned	OMM1701	9	0.3	0.771
		OMM1100	Unnassigned	OMM3126	17	0.3	0.771
		OMM1100	Unnassigned	OMM5051b	unassigned	0.3	0.771
		OMM1100	Unnassigned	OMM1712	17	0.3	0.771
		OMM1100	Unnassigned	OMM1705	17	0.3	0.771
		OMM1100	Unnassigned	OMM3072	9	0.3	0.771
		OMM1100	Unnassigned	OMM1736	9	0.3	0.771
		OMM1100	Unnassigned	OMYRT5	9	0.3	0.771
		OMM1100	Unnassigned	OMM5207	9	0.3	0.771
		OMM1100	Unnassigned	OMM5132	9	0.3	0.771
		OMM1100	Unnassigned	OMM5227	17	0.3	0.771
		OMM1100	Unnassigned	OMM5026	17	0.3	0.771
		OMM1100	Unnassigned	OMM1720	17	0.3	0.771
		OMM1100	Unnassigned	OMM1829b	unassigned	0.3	0.771
		OMM1100	Unnassigned	OMM1824	9	0.3	0.771
		OMM1100	Unnassigned	OMM3065	17	0.3	0.771
		OMM1100	Unnassigned	OMM5153	14	0.286	0.853
		OMM1100	Unnassigned	OMM1173	17	0.269	0.948
		OMM1100	Unnassigned	OMM1674	9	0.276	1.011
		OMM1100	Unnassigned	OMYFGT2	9	0.276	1.011
		OMM1100	Unnassigned	OMM1306	17	0.233	1.652
		OMM1100	Unnassigned	OMM5331	17	0.233	1.652
		OMM1222c	Unnassigned - 14/17	OMY108IN	23	0.286	0.853
		OMM1222c	Unnassigned - 14/17	OMM1693	26	0.286	0.853
		OMM1222c	Unnassigned - 14/17	OMM5036	24	0.276	1.011
		OMM1222c	Unnassigned - 14/17	OMM1384b	26	0.276	1.011
		OMM1222c	Unnassigned - 14/17	OMM1311	26	0.276	1.011
		OMM1222c	Unnassigned - 14/17	OMM1623	23	0.276	1.011
		OMM1222c	Unnassigned - 14/17	OmyRGT12	26	0.267	1.174
		OMM1222c	Unnassigned - 14/17	OMM1512	26	0.267	1.174
		OMM1222c	Unnassigned - 14/17	OMM1539b	26	0.267	1.174
		OMM1222c	Unnassigned - 14/17	OMY5DI	23	0.267	1.174
		OMM1222c	Unnassigned - 14/17	OMM1584	23	0.267	1.174
		OMM1222c	Unnassigned - 14/17	OMM1697	23	0.267	1.174
		OMM1222c	Unnassigned - 14/17	OMYRGT34	23	0.267	1.174
		OMM1222c	Unnassigned - 14/17	OMM1826	23	0.267	1.174
		OMM1222c	Unnassigned - 14/17	OMM5011	23	0.267	1.174
		OMM1222c	Unnassigned - 14/17	OMM5127a	unassigned	0.267	1.174
		OMM1222c	Unnassigned - 14/17	OMM1288	24	0.267	1.174
		OMM1222c	Unnassigned - 14/17	OMM3018	23	0.25	1.29
		OMM1222c	Unnassigned - 14/17	OMYRGT24	23	0.25	1.29
		OMM1222c	Unnassigned - 14/17	OMY1001U	26	0.25	1.29
		OMM1222c	Unnassigned - 14/17	OMM1421	23	0.241	1.468
		OMM1222c	Unnassigned - 14/17	OMM5242	23	0.241	1.468
		OMM1222c	Unnassigned - 14/17	OMM5305	23	0.241	1.468
		OMM1222c	Unnassigned - 14/17	OMM1669	15	0.233	1.652
		OMM1222c	Unnassigned - 14/17	OMYRGT44	26	0.077	2.081
		OMM1222c	Unnassigned - 14/17	OMM1732	15	0	3.612
		OMM1222c	Unnassigned - 14/17	OMYRGT15	15	0.067	5.539
		OMM1222c	Unnassigned - 14/17	OMM1425	15	0.033	6.826
		OMM1222c	Unnassigned - 14/17	OMM1409	15	0.033	6.826
		OMM1222c	Unnassigned - 14/17	OMM1417	15	0.033	6.826
		OMM1222c	Unnassigned - 14/17	OMYFGT26	15	0	7.827
		OMM1222c	Unnassigned - 14/17	OMM5034b	unassigned	0	8.128
		OMM1222c	Unnassigned - 14/17	OMY207U	15	0	8.128
		OMM1222c	Unnassigned - 14/17	OMY110IN	15	0	8.429
		OMM1222c	Unnassigned - 14/17	OMM5099	15	0	8.429
		OMM1222c	Unnassigned - 14/17	OMM1745a	15	0	8.73
		OMM1222c	Unnassigned - 14/17	OMM1649	15	0	8.73
		OMM1222c	Unnassigned - 14/17	OMM5160	15	0	8.73
		OMM1222c	Unnassigned - 14/17	OMM1784	15	0	8.73
		OMM1222c	Unnassigned - 14/17	OMM1764a	15	0	8.73
		OMM1222c	Unnassigned - 14/17	OMM1428	15	0	8.73
		OMM1222c	Unnassigned - 14/17	OMM1420	15	0	8.73
		OMM1222c	Unnassigned - 14/17	OMM1832	15	0	8.73
		OMM1222c	Unnassigned - 14/17	OMY3DI	15	0	8.73
		OMM1222c	Unnassigned - 14/17	OMYRGT17	15	0	8.73
		OMM1222c	Unnassigned - 14/17	OMM1580	15	0	8.73
		OMM1222c	Unnassigned - 14/17	OMM1318	15	0	8.73
		OMM1262	Unnassigned	OMM1399	11	0.36	0.511
		OMM1262	Unnassigned	OMM3094	11	0.352	0.519
		OMM1262	Unnassigned	OMM1375	11	0.366	0.526
		OMM1262	Unnassigned	Ssa64	11	0.366	0.526
		OMM1262	Unnassigned	OMM1346	14	0.249	0.53
		OMM1262	Unnassigned	OMM5194	11	0.307	0.549
		OMM1262	Unnassigned	OMM5018	11	0.307	0.549
		OMM1262	Unnassigned	OMM1784	15	0.308	0.556
		OMM1262	Unnassigned	OMM1359	1	0.308	0.556
		OMM1262	Unnassigned	OMM1313	11	0.369	0.566
		OMM1262	Unnassigned	One19ASC	4	0.348	0.588
		OMM1262	Unnassigned	OMM1462	12	0.355	0.596
		OMM1262	Unnassigned	OMM5263	23	0.31	0.628
		OMM1262	Unnassigned	OMM1608	4	0.31	0.628
		OMM1262	Unnassigned	OMM5244	unassigned	0.31	0.628
		OMM1262	Unnassigned	OMM1727	4	0.31	0.628
		OMM1262	Unnassigned	OMM1539a	6	0.346	0.634
		OMM1262	Unnassigned	OMM1749	6	0.346	0.634
		OMM1262	Unnassigned	OMM1809	7	0.346	0.634
		OMM1262	Unnassigned	OMM5316	6	0.346	0.634
		OMM1262	Unnassigned	OMM1450	12	0.359	0.634
		OMM1262	Unnassigned	OMY3DI	15	0.346	0.637
		OMM1262	Unnassigned	OMYRGT17	15	0.346	0.637
		OMM1262	Unnassigned	OMM5099	15	0.346	0.637
		OMM1262	Unnassigned	OMM1418	11	0.348	0.649
		OMM1262	Unnassigned	OMYRGT51	28	0.348	0.649
		OMM1262	Unnassigned	OMM1574	7	0.34	0.68
		OMM1262	Unnassigned	OMM5097	6	0.34	0.68
		OMM1262	Unnassigned	OMM1610b	unassigned	0.341	0.685
		OMM1262	Unnassigned	OMM1540	11	0.352	0.693
		OMM1262	Unnassigned	OMY10DIA	11	0.352	0.693
		OMM1262	Unnassigned	OMM1433	11	0.352	0.693
		OMM1262	Unnassigned	OMM5088	11	0.357	0.706
		OMM1262	Unnassigned	OMM1617	12	0.357	0.706
		OMM1262	Unnassigned	OMY103IN	11	0.344	0.707
		OMM1262	Unnassigned	OMM3092	11	0.344	0.707
		OMM1262	Unnassigned	OMM1581	11	0.344	0.707
		OMM1262	Unnassigned	OMM5090	9	0.34	0.779
		OMM1262	Unnassigned	OMM5063	12	0.347	0.782
		OMM1262	Unnassigned	OmyRGT30	12	0.347	0.782
		OMM1262	Unnassigned	OmyRGT4	12	0.347	0.782
		OMM1262	Unnassigned	OMM1368	12	0.346	0.786
		OMM1262	Unnassigned	OMM1267	12	0.351	0.817
		OMM1262	Unnassigned	OMM1469	12	0.351	0.817
		OMM1262	Unnassigned	OMM5208	12	0.351	0.817
		OMM1262	Unnassigned	OMM5057	12	0.351	0.817
		OMM1262	Unnassigned	OMM1626	12	0.351	0.817
		OMM1262	Unnassigned	OMM1268	12	0.351	0.817
		OMM1262	Unnassigned	Ssa0067	23	0.286	0.853
		OMM1262	Unnassigned	OMM1273	22	0.286	0.853
		OMM1262	Unnassigned	OMM1442a	unassigned	0.286	0.853
		OMM1262	Unnassigned	OMM1646	13	0.286	0.853
		OMM1262	Unnassigned	OMM1670	13	0.328	0.93
		OMM1262	Unnassigned	OMM1619	11	0.33	0.939
		OMM1262	Unnassigned	OMM1661a	11	0.33	0.939
		OMM1262	Unnassigned	OMM3097	11	0.33	0.939
		OMM1262	Unnassigned	OMM3099	11	0.33	0.939
		OMM1262	Unnassigned	OMM3098a	11	0.33	0.939
		OMM1262	Unnassigned	OMM1824	9	0.333	0.976
		OMM1262	Unnassigned	OMM5007	12	0.325	1.006
		OMM1262	Unnassigned	OMM5051a	unassigned	0.276	1.011
		OMM1262	Unnassigned	OMM1829a	unassigned	0.276	1.011
		OMM1262	Unnassigned	OMM1285	28	0.276	1.011
		OMM1262	Unnassigned	OMM5179	9	0.276	1.011
		OMM1262	Unnassigned	OMY110IN	15	0.276	1.011
		OMM1262	Unnassigned	OMY27DU	13	0.276	1.011
		OMM1262	Unnassigned	OMM1523	22	0.276	1.011
		OMM1262	Unnassigned	OmyRGT46	28	0.276	1.011
		OMM1262	Unnassigned	OMY1002U	6	0.315	1.046
		OMM1262	Unnassigned	OMM1344	9	0.328	1.074
		OMM1262	Unnassigned	OMM1396	12	0.328	1.074
		OMM1262	Unnassigned	OMM5053	28	0.31	1.257
		OMM1262	Unnassigned	OMM5165a	unassigned	0.31	1.257
		OMM1262	Unnassigned	OMM5296	12	0.312	1.264
		OMM1262	Unnassigned	TC11v12b	12	0.312	1.264
		OMM1262	Unnassigned	OMM1363	12	0.312	1.264
		OMM1262	Unnassigned	OMY106IN	11	0.25	1.29
		OMM1262	Unnassigned	OMM3095	11	0.25	1.29
		OMM1262	Unnassigned	OMM3042	11	0.25	1.29
		OMM1262	Unnassigned	OMY2DIAS	9	0.315	1.295
		OMM1262	Unnassigned	OMYRT5	9	0.315	1.295
		OMM1262	Unnassigned	OMM1736	9	0.315	1.295
		OMM1262	Unnassigned	OMM1457	22	0.304	1.327
		OMM1262	Unnassigned	OMY1UoG	13	0.304	1.327
		OMM1262	Unnassigned	OMYFGT27	9	0.306	1.342
		OMM1262	Unnassigned	OMY1009U	12	0.306	1.342
		OMM1262	Unnassigned	OMM1674	9	0.306	1.342
		OMM1262	Unnassigned	OMM1369	13	0.296	1.402
		OMM1262	Unnassigned	OMM1379	12	0.298	1.408
		OMM1262	Unnassigned	OMM1635	12	0.241	1.468
		OMM1262	Unnassigned	OMY1191U	11	0.241	1.468
		OMM1262	Unnassigned	OMM5247	11	0.241	1.468
		OMM1262	Unnassigned	OMM1639	11	0.241	1.468
		OMM1262	Unnassigned	OMM5289	11	0.241	1.468
		OMM1262	Unnassigned	OMM5045	11	0.241	1.468
		OMM1262	Unnassigned	OMM1671	13	0.293	1.621
		OMM1262	Unnassigned	OMM5152	12	0.293	1.622
		OMM1262	Unnassigned	One14ASC	12	0.278	1.798
		OMM1262	Unnassigned	OMM5200	12	0.214	1.81
		OMM1262	Unnassigned	OMM1825	unassigned	0.207	2.008
		OMM1262	Unnassigned	OMM1517	12	0.207	2.008
		OMM1262	Unnassigned	OMM3103	12	0.207	2.008
		OMM1262	Unnassigned	OMM3020	11	0.207	2.008
		OMM1262	Unnassigned	OMYRGT26	9	0.207	2.008
		OMM1262	Unnassigned	OMM1656	12	0.207	2.008
		OMM1262	Unnassigned	OMM5055	12	0.207	2.008
		OMM1262	Unnassigned	OMM1341	12	0.207	2.008
		OMM1262	Unnassigned	OMM1612	12	0.207	2.008
		OMM1262	Unnassigned	OMM5320	13	0.276	2.021
		OMM1262	Unnassigned	OMYFG28b	12	0.185	2.208
		OMM1262	Unnassigned	OMY1212U	13	0.241	2.937
		OMM1262	Unnassigned	OMM5019a	unassigned	0.038	5.685
		OMM1262	Unnassigned	OMM5319b	unassigned	0	7.827
		OMM1262	Unnassigned	OMM5037b	unassigned	0	7.827
		OMM1262	Unnassigned	OMM1274b	unassigned	0	8.429
		OMM1274a	Unnassigned	OMM1396	12	0.31	0.628
		OMM1274a	Unnassigned	OmyRGT30	12	0.31	0.628
		OMM1274a	Unnassigned	OMM5063	12	0.31	0.628
		OMM1274a	Unnassigned	OMM5257	unassigned	0.31	0.628
		OMM1274a	Unnassigned	OMM5206	8	0.31	0.628
		OMM1274a	Unnassigned	OMM1368	12	0.296	0.701
		OMM1274a	Unnassigned	OMM1371	20	0.273	0.723
		OMM1274a	Unnassigned	OMYRGT9	8	0.3	0.771
		OMM1274a	Unnassigned	OMM5233	7	0.3	0.771
		OMM1274a	Unnassigned	OMM1329	8	0.3	0.771
		OMM1274a	Unnassigned	OMM3089	14	0.3	0.771
		OMM1274a	Unnassigned	OMM1688	27	0.3	0.771
		OMM1274a	Unnassigned	OMM5112	8	0.3	0.771
		OMM1274a	Unnassigned	OMM5302	27	0.3	0.771
		OMM1274a	Unnassigned	OMM5310	8	0.3	0.771
		OMM1274a	Unnassigned	OMYFGT23	8	0.3	0.771
		OMM1274a	Unnassigned	OMY23IN	27	0.3	0.771
		OMM1274a	Unnassigned	OMM5272	8	0.286	0.853
		OMM1274a	Unnassigned	OMM1365	22	0.276	1.011
		OMM1274a	Unnassigned	OMM5326	8	0.267	1.174
		OMM1274a	Unnassigned	OMYRGT33	12	0.2	2.21
		OMM1274a	Unnassigned	OMM5152	12	0.133	3.614
		OMM1274a	Unnassigned	OMM5319a	unassigned	0	7.827
		OMM1274a	Unnassigned	OMM5019b	unassigned	0	7.827
		OMM1274a	Unnassigned	OMM5037a	unassigned	0	8.128
		OMM1274b	Unnassigned	OMM1784	15	0.308	0.556
		OMM1274b	Unnassigned	OMYRGT32	28	0.31	0.628
		OMM1274b	Unnassigned	Ssa0067	23	0.31	0.628
		OMM1274b	Unnassigned	STR7INRA	1	0.31	0.628
		OMM1274b	Unnassigned	OMM3144	25	0.31	0.628
		OMM1274b	Unnassigned	OMM1355	1	0.31	0.628
		OMM1274b	Unnassigned	OMM1610b	unassigned	0.31	0.628
		OMM1274b	Unnassigned	OMM1442a	unassigned	0.31	0.628
		OMM1274b	Unnassigned	OMM1442b	unassigned	0.31	0.628
		OMM1274b	Unnassigned	OMM5263	23	0.31	0.628
		OMM1274b	Unnassigned	OMM5099	15	0.31	0.628
		OMM1274b	Unnassigned	OMM1359	1	0.296	0.701
		OMM1274b	Unnassigned	OMY110IN	15	0.3	0.771
		OMM1274b	Unnassigned	OMM1826	23	0.3	0.771
		OMM1274b	Unnassigned	OMM1327	28	0.3	0.771
		OMM1274b	Unnassigned	OMM1523	22	0.3	0.771
		OMM1274b	Unnassigned	OMM5308	27	0.3	0.771
		OMM1274b	Unnassigned	OMM1671	13	0.3	0.771
		OMM1274b	Unnassigned	OmyRGT42	28	0.3	0.771
		OMM1274b	Unnassigned	OMM5230	28	0.235	0.788
		OMM1274b	Unnassigned	OMY1002U	6	0.286	0.853
		OMM1274b	Unnassigned	OMYRGT47	28	0.167	0.963
		OMM1274b	Unnassigned	OMM1457	22	0.276	1.011
		OMM1274b	Unnassigned	OMY1090U	9	0.276	1.011
		OMM1274b	Unnassigned	OmyRGT46	28	0.267	1.174
		OMM1274b	Unnassigned	OMM5320	13	0.267	1.174
		OMM1274b	Unnassigned	OMM1285	28	0.267	1.174
		OMM1274b	Unnassigned	OMY1013U	28	0.267	1.174
		OMM1274b	Unnassigned	OMYRGT51	28	0.267	1.174
		OMM1274b	Unnassigned	OMM1593	25	0.267	1.174
		OMM1274b	Unnassigned	OMM5053	28	0.267	1.174
		OMM1274b	Unnassigned	OMM5207	9	0.267	1.174
		OMM1274b	Unnassigned	OMM5179	9	0.267	1.174
		OMM1274b	Unnassigned	OMYRGT26	9	0.233	1.652
		OMM1274b	Unnassigned	OMM1824	9	0.233	1.652
		OMM1274b	Unnassigned	OMM5090	9	0.214	1.81
		OMM1274b	Unnassigned	OMM1344	9	0.207	2.008
		OMM1274b	Unnassigned	OMM1674	9	0.207	2.008
		OMM1274b	Unnassigned	OMYFGT27	9	0.207	2.008
		OMM1274b	Unnassigned	OMM1736	9	0.2	2.21
		OMM1274b	Unnassigned	OMYRT5	9	0.2	2.21
		OMM1274b	Unnassigned	OMY1212U	13	0.2	2.21
		OMM1274b	Unnassigned	OMY2DIAS	9	0.2	2.21
		OMM1274b	Unnassigned	OMM5019a	unassigned	0.037	5.969
		OMM1274b	Unnassigned	OMM5319b	unassigned	0	7.827
		OMM1274b	Unnassigned	OMM5037b	unassigned	0	8.128
		OMM1334	Unnassigned	OMM1475	6	0.378	0.509
		OMM1334	Unnassigned	OMM3000	24	0.349	0.515
		OMM1334	Unnassigned	OMY105IN	12	0.383	0.515
		OMM1334	Unnassigned	OMM5044	20	0.385	0.519
		OMM1334	Unnassigned	OMM5033	18	0.389	0.524
		OMM1334	Unnassigned	OMM1619	11	0.377	0.528
		OMM1334	Unnassigned	OMM5054	9	0.342	0.535
		OMM1334	Unnassigned	OMM1450	12	0.365	0.535
		OMM1334	Unnassigned	OMM1418	11	0.378	0.542
		OMM1334	Unnassigned	OMM5242	23	0.378	0.542
		OMM1334	Unnassigned	Oneu8	14	0.39	0.545
		OMM1334	Unnassigned	OMM5089	18	0.387	0.547
		OMM1334	Unnassigned	OMM1584	23	0.376	0.549
		OMM1334	Unnassigned	OMM1768	6	0.364	0.553
		OMM1334	Unnassigned	OMM5124	18	0.319	0.555
		OMM1334	Unnassigned	OMM5152	12	0.376	0.561
		OMM1334	Unnassigned	OMYIL1B	unassigned	0.286	0.564
		OMM1334	Unnassigned	OMYRGT24	23	0.38	0.564
		OMM1334	Unnassigned	OMM5296	12	0.371	0.571
		OMM1334	Unnassigned	OMYRGT34	23	0.381	0.572
		OMM1334	Unnassigned	OMY1552U	25	0.369	0.579
		OMM1334	Unnassigned	OMM1833	24	0.348	0.588
		OMM1334	Unnassigned	OMY11DIA	20	0.365	0.594
		OMM1334	Unnassigned	OMM5306	6	0.378	0.598
		OMM1334	Unnassigned	OMM1371	20	0.367	0.614
		OMM1334	Unnassigned	OMY23IN	27	0.373	0.615
		OMM1334	Unnassigned	OMM3066b	18	0.31	0.628
		OMM1334	Unnassigned	OMM1412b	unassigned	0.31	0.628
		OMM1334	Unnassigned	OMM1717	unassigned	0.31	0.628
		OMM1334	Unnassigned	OMM5269	20	0.379	0.632
		OMM1334	Unnassigned	OMM1375	11	0.379	0.632
		OMM1334	Unnassigned	OMM5198	2	0.355	0.636
		OMM1334	Unnassigned	OMM5294	2	0.355	0.636
		OMM1334	Unnassigned	OMM1365	22	0.365	0.646
		OMM1334	Unnassigned	OmyRGT2	6	0.334	0.655
		OMM1334	Unnassigned	Omy1IN	2	0.37	0.67
		OMM1334	Unnassigned	OMM1761	unassigned	0.296	0.701
		OMM1334	Unnassigned	OmyRGT31	2	0.346	0.736
		OMM1334	Unnassigned	OMY1120U	6	0.36	0.797
		OMM1334	Unnassigned	OMM1635	12	0.345	0.812
		OMM1334	Unnassigned	OmyRGT4	12	0.355	0.813
		OMM1334	Unnassigned	OMM1671	13	0.368	0.828
		OMM1334	Unnassigned	OMM5236	11	0.286	0.853
		OMM1334	Unnassigned	OMM5297	18	0.351	0.873
		OMM1334	Unnassigned	OMM1704	18	0.348	0.878
		OMM1334	Unnassigned	OMM1368	12	0.358	0.896
		OMM1334	Unnassigned	OMM1666	2	0.314	0.909
		OMM1334	Unnassigned	OMM3042	11	0.322	0.984
		OMM1334	Unnassigned	OMM1610a	unassigned	0.276	1.011
		OMM1334	Unnassigned	OMM1670	13	0.351	1.028
		OMM1334	Unnassigned	OMM1642	7	0.336	1.035
		OMM1334	Unnassigned	OMM5224	23	0.359	1.053
		OMM1334	Unnassigned	OMM1687	13	0.251	1.218
		OMM1334	Unnassigned	OMM1347	2	0.293	1.269
		OMM1334	Unnassigned	OMM1680	2	0.345	1.28
		OMM1334	Unnassigned	Ssa64	11	0.33	1.293
		OMM1334	Unnassigned	OMY27DU	13	0.31	1.316
		OMM1334	Unnassigned	OMY5DI	23	0.343	1.389
		OMM1334	Unnassigned	OMM1543	1	0.288	1.428
		OMM1334	Unnassigned	OMM5255	7	0.241	1.468
		OMM1334	Unnassigned	OMY1UoG	13	0.346	1.492
		OMM1334	Unnassigned	OMM1361a	unassigned	0.208	1.59
		OMM1334	Unnassigned	OMM1679	2	0.3	1.892
		OMM1334	Unnassigned	OMY11bin	unassigned	0.077	4.464
		OMM1334	Unnassigned	OMM1361b	unassigned	0	6.924
		OMM1334	Unnassigned	OMM5279b	unassigned	0	7.827
		OMM1377	assigned to Omy12	SSA105NV	25	0.308	0.556
		OMM1377	assigned to Omy12	OMM1512	26	0.351	0.593
		OMM1377	assigned to Omy12	OMYRGT35	17	0.351	0.593
		OMM1377	assigned to Omy12	Ssa119NV	18	0.351	0.593
		OMM1377	assigned to Omy12	OMM1600	8	0.351	0.593
		OMM1377	assigned to Omy12	OMM5198	2	0.352	0.6
		OMM1377	assigned to Omy12	OMYRGT28	sex	0.352	0.6
		OMM1377	assigned to Omy12	OMM5294	2	0.352	0.6
		OMM1377	assigned to Omy12	OMM1405	sex	0.356	0.626
		OMM1377	assigned to Omy12	OMM3109	sex	0.356	0.626
		OMM1377	assigned to Omy12	OMY1UoG	13	0.346	0.634
		OMM1377	assigned to Omy12	OMM1671	13	0.346	0.634
		OMM1377	assigned to Omy12	OMM1384b	26	0.346	0.637
		OMM1377	assigned to Omy12	Omy77DU	18	0.346	0.637
		OMM1377	assigned to Omy12	OMM5065	25	0.3	0.771
		OMM1377	assigned to Omy12	OMM5277	25	0.3	0.771
		OMM1377	assigned to Omy12	OMM1389	25	0.3	0.771
		OMM1377	assigned to Omy12	OMM5177	2	0.3	0.771
		OMM1377	assigned to Omy12	OMM5203	2	0.3	0.771
		OMM1377	assigned to Omy12	OMM5142b	unassigned	0.3	0.771
		OMM1377	assigned to Omy12	OMM5187	unassigned	0.3	0.771
		OMM1377	assigned to Omy12	OMM5136	sex	0.286	0.853
		OMM1377	assigned to Omy12	OMM1539b	26	0.334	0.875
		OMM1377	assigned to Omy12	OMM5320	13	0.328	0.928
		OMM1377	assigned to Omy12	OMM1392a	unassigned	0.269	0.948
		OMM1377	assigned to Omy12	OMM1693	26	0.322	0.985
		OMM1377	assigned to Omy12	OMM1402b	sex	0.276	1.011
		OMM1377	assigned to Omy12	OMM3015a	sex	0.276	1.011
		OMM1377	assigned to Omy12	OMM1456	sex	0.276	1.011
		OMM1377	assigned to Omy12	OMM1524	unassigned	0.267	1.174
		OMM1377	assigned to Omy12	OMM1715a	sex	0.267	1.174
		OMM1377	assigned to Omy12	OMM1470a	unassigned	0.241	1.468
		OMM1377	assigned to Omy12	OMM5032	sex	0.301	1.545
		OMM1377	assigned to Omy12	OMM1392b	unassigned	0.192	1.998
		OMM1377	assigned to Omy12	OMM1711	12	0.271	2.403
		OMM1377	assigned to Omy12	OMY105IN	12	0.259	2.46
		OMM1377	assigned to Omy12	OMM5200	12	0.251	2.812
		OMM1377	assigned to Omy12	OMM5152	12	0.251	2.812
		OMM1377	assigned to Omy12	OmyRGT4	12	0.251	2.812
		OMM1377	assigned to Omy12	OMM5139b	12	0.251	2.812
		OMM1377	assigned to Omy12	OMM5047	12	0.233	3.304
		OMM1377	assigned to Omy12	OMM1626	12	0.233	3.304
		OMM1377	assigned to Omy12	OMM1617	12	0.233	3.304
		OMM1377	assigned to Omy12	OMM1471	12	0.233	3.304
		OMM1377	assigned to Omy12	OMM1396	12	0.233	3.304
		OMM1377	assigned to Omy12	One14ASC	12	0.233	3.304
		OMM1377	assigned to Omy12	OMM5063	12	0.233	3.304
		OMM1377	assigned to Omy12	OMM1469	12	0.224	3.455
		OMM1377	assigned to Omy12	OMM1450	12	0.217	3.841
		OMM1377	assigned to Omy12	OMM5208	12	0.217	3.841
		OMM1377	assigned to Omy12	OMM1462	12	0.217	3.841
		OMM1377	assigned to Omy12	OMM5057	12	0.207	4.016
		OMM1377	assigned to Omy12	OMY1009U	12	0.2	4.42
		OMM1377	assigned to Omy12	OMM3103	12	0.2	4.42
		OMM1377	assigned to Omy12	OMM5296	12	0.183	5.046
		OMM1377	assigned to Omy12	OMM5007	12	0.183	5.046
		OMM1377	assigned to Omy12	TC11v12b	12	0.183	5.046
		OMM1377	assigned to Omy12	OMM1612	12	0.069	5.268
		OMM1377	assigned to Omy12	OMY1036U	12	0.069	5.268
		OMM1377	assigned to Omy12	OMYRGT33	12	0.067	5.539
		OMM1377	assigned to Omy12	OMM5140b	unassigned	0.067	5.539
		OMM1377	assigned to Omy12	OMM5127b	unassigned	0.067	5.539
		OMM1377	assigned to Omy12	OMY1004U	12	0.067	5.539
		OMM1391b	Unnassigned	OMM5261	27	0.356	0.526
		OMM1391b	Unnassigned	OMM1451	10	0.356	0.526
		OMM1391b	Unnassigned	OMM5267	10	0.356	0.526
		OMM1391b	Unnassigned	OMY1000U	10	0.356	0.526
		OMM1391b	Unnassigned	OMM5059a	10	0.356	0.526
		OMM1391b	Unnassigned	OMM1506	21	0.286	0.564
		OMM1391b	Unnassigned	OMM5239	8	0.327	0.635
		OMM1391b	Unnassigned	SSA289DU	16	0.327	0.635
		OMM1391b	Unnassigned	OMM5257	unassigned	0.273	0.723
		OMM1391b	Unnassigned	OMM1688	27	0.273	0.723
		OMM1391b	Unnassigned	OMY1191U	11	0.286	1.129
		OMM1391b	Unnassigned	OMY106IN	11	0.275	1.222
		OMM1391b	Unnassigned	OMM1639	11	0.283	1.351
		OMM1391b	Unnassigned	OMM5067	3	0.284	1.355
		OMM1391b	Unnassigned	OMM3042	11	0.273	1.448
		OMM1391b	Unnassigned	OMM5121	3	0.239	2.257
		OMM1391b	Unnassigned	OMY102IN	2	0.212	2.352
		OMM1391b	Unnassigned	OMM1573	2	0.244	2.376
		OMM1391b	Unnassigned	OMM1666	2	0.244	2.376
		OMM1391b	Unnassigned	OMM3001	2	0.244	2.376
		OMM1391b	Unnassigned	OMM5198	2	0.231	2.438
		OMM1391b	Unnassigned	OMY1119U	2	0.216	2.573
		OMM1391b	Unnassigned	OMM5203	2	0.205	2.964
		OMM1391b	Unnassigned	OMY272U	2	0.191	3.16
		OMM1391b	Unnassigned	OMM5177	2	0.196	3.37
		OMM1391b	Unnassigned	OMM3079	2	0.196	3.37
		OMM1391b	Unnassigned	SSA94NVH	2	0.196	3.37
		OMM1391b	Unnassigned	OMM5042	2	0.174	4.015
[truncated: 839 more rows]

[truncated: 1 more sheets: 11 Maps]
